# Supplementary material for: Transcriptomic profiling of circulating tumor cells from metastatic breast cancer patients reveals new hints in their biological features and phenotypic heterogeneity
Source: Exp Hematol Oncol. 2025 May 6;14:67. doi: 10.1186/s40164-025-00659-y (PMC12054220; doi:10.1186/s40164-025-00659-y)
Supplement: Supplementary file 2 — Additional file 2: Table S1. Transcripts detected by 3' RNA sequencing of circulating tumor cells (CTCs) isolated from 10 patients with luminal metastatic breast cancer. Reads from a total of 74 CTCs were analyzed in batch. The table lists all identified transcripts along with their normalized expression levels, reported in transcripts per million (TPM). [file 40164_2025_659_MOESM2_ESM.xlsx]

## Sheet: Tmp export tabular
Name	TPM	Exons	GeneID	HGNC	IMGT/GENE-DB	MIM	Biotype	Transcripts annotated	Uniquely identified transcripts	Exon length	Unique exon reads	Total exon reads
ZSCAN25	361157	22	221785	HGNC:21961			protein_coding	15	0	11325	27060	27271
TAOK1	98490.3	22	57551	HGNC:29259		610266	protein_coding	3	0	12204	7372	7437
LOC105379070	81578.6	3	105379070				lncRNA	1	1	6201	5823	6160
LOC105374986	15349	6	105374986				lncRNA	3	0	5011	1114	1159
GREM1	12872.5	6	26585	HGNC:2001		603054	protein_coding	4	0	14794	928	972
LOC107985119	11190.6	2	107985119				lncRNA	1	1	6113	825	845
GPM6A	10104.6	12	2823	HGNC:4460		601275	protein_coding	8	1	4709	762	763
LINC01681	9786.78	5	105371609	HGNC:52468			lncRNA	1	1	967	731	739
MAP4K4	8131.37	38	9448	HGNC:6866		604666	protein_coding	50	0	7998	589	614
EGR1	7071.91	2	1958	HGNC:3238		128990	protein_coding	1	1	3137	534	534
LOC100506675	6555.42	4	100506675				lncRNA	2	1	1133	469	495
STAG2	5734.34	53	10735	HGNC:11355		300826	protein_coding	21	1	6869	419	433
OCM	5535.69	6	654231	HGNC:8105		164795	protein_coding	2	0	728	398	418
GPR85	5469.47	9	54329	HGNC:4536		605188	protein_coding	6	0	5552	407	413
MALAT1	5191.37	5	378938	HGNC:29665		607924	lncRNA	3	0	8779	392	392
CEBPZOS	2781.09	17	100505876	HGNC:49288			protein_coding	9	0	4306	197	210
LOC101927284	2754.6	5	101927284				lncRNA	1	1	2894	200	208
FTL	2423.52	6	2512	HGNC:3999		134790	protein_coding	2	0	1182	183	183
ACTB	2304.33	6	60	HGNC:132		102630	protein_coding	1	1	1812	172	174
RLN1	2304.33	23	6013	HGNC:10026		179730	protein_coding	14	0	6359	174	174
KRTAP21-1	2251.36	1	337977	HGNC:18945			protein_coding	1	1	414	168	170
SDC4	2238.11	6	6385	HGNC:10661		600017	protein_coding	2	0	2613	169	169
LOC100506851	2052.71	13	100506851				lncRNA	7	0	7900	154	155
ZNF302	1960.01	28	55900	HGNC:13848			protein_coding	30	0	3626	142	148
MIF	1880.55	3	4282	HGNC:7097		153620	protein_coding	1	1	557	142	142
LOC105370833	1734.87	2	105370833				lncRNA	1	1	1865	129	131
LOC105376899	1668.65	3	105376899				lncRNA	1	1	1069	116	126
PSMA7	1628.92	7	5688	HGNC:9536		606607	protein_coding	1	1	962	123	123
RPS14	1549.46	7	6208	HGNC:10387		130620	protein_coding	3	1	2363	117	117
TRPS1	1483.25	14	7227	HGNC:12340		604386	protein_coding	9	0	10872	112	112
LOC102724050	1417.03	7	102724050				lncRNA	3	0	1206	106	107
CHP1	1390.54	9	11261	HGNC:17433		606988	protein_coding	2	1	3391	105	105
FGF12	1390.54	12	2257	HGNC:3668		601513	protein_coding	5	0	6785	104	105
RPL8	1377.3	9	6132	HGNC:10368		604177	protein_coding	4	0	1070	104	104
HNRNPH1	1350.81	28	3187	HGNC:5041		601035	protein_coding	33	0	3652	102	102
RPL5	1297.84	11	6125	HGNC:10360		603634	protein_coding	2	1	1082	98	98
SNRPC	1297.84	7	6631	HGNC:11157		603522	protein_coding	2	0	1217	98	98
OAZ1	1271.35	6	4946	HGNC:8095		601579	protein_coding	2	0	1181	96	96
RPL23	1258.11	5	9349	HGNC:10316		603662	protein_coding	1	1	2706	94	95
ABCD1	13.2433	12	215	HGNC:61		300371	protein_coding	2	0	3730	1	1
EMX2	1191.9	4	2018	HGNC:3341		600035	protein_coding	2	0	2896	83	90
SF3B1	1152.17	35	23451	HGNC:10768		605590	protein_coding	6	0	6040	87	87
ZNF620	1152.17	16	253639	HGNC:28742			protein_coding	11	0	7113	87	87
C6orf62	1138.92	9	81688	HGNC:20998			protein_coding	3	1	5253	86	86
MDM4	1125.68	23	4194	HGNC:6974		602704	protein_coding	18	0	10508	85	85
SLC25A37	1125.68	14	51312	HGNC:29786		610387	protein_coding	9	1	8026	82	85
NUCKS1	1099.19	10	64710	HGNC:29923		611912	protein_coding	2	0	6437	83	83
NFATC3	1085.95	12	4775	HGNC:7777		602698	protein_coding	3	0	6521	79	82
C12orf45	1059.46	4	121053	HGNC:28628			protein_coding	1	1	23524	80	80
GAPDH	1059.46	14	2597	HGNC:4141		138400	protein_coding	6	0	1731	80	80
ALG3	1019.73	18	10195	HGNC:23056		608750	protein_coding	7	0	2246	77	77
CTTN	1019.73	28	2017	HGNC:3338		164765	protein_coding	6	0	4165	77	77
ABCD2	26.4866	21	225	HGNC:66		601081	protein_coding	6	1	22522	2	2
STOM	1006.49	14	2040	HGNC:3383		133090	protein_coding	5	0	3329	76	76
RPS4X	993.246	7	6191	HGNC:10424		312760	protein_coding	1	1	1474	75	75
LOC105372460	980.003	4	105372460				lncRNA	1	1	1595	74	74
KBTBD6	966.759	1	89890	HGNC:25340		617738	protein_coding	1	1	5234	70	73
S100A4	966.759	4	6275	HGNC:10494		114210	protein_coding	2	1	562	73	73
COMMD6	940.273	9	170622	HGNC:24015		612377	protein_coding	5	0	2036	71	71
CPEB1	940.273	24	64506	HGNC:21744		607342	protein_coding	17	0	4721	69	71
RPS27	940.273	7	6232	HGNC:10416		603702	protein_coding	3	1	591	71	71
NEAT1	927.03	2	283131	HGNC:30815		612769	lncRNA	2	1	22743	70	70
NUP50	927.03	19	10762	HGNC:8065		604646	protein_coding	10	0	6155	70	70
HMGN1	913.786	20	3150	HGNC:4984		163920	protein_coding	13	0	3826	69	69
SEMA3E	900.543	19	9723	HGNC:10727		608166	protein_coding	2	1	7373	65	68
TOB1	900.543	5	10140	HGNC:11979		605523	protein_coding	3	0	2521	68	68
CLOCK	887.3	34	9575	HGNC:2082		601851	protein_coding	9	0	12154	67	67
LOC105379250	887.3	2	105379250				lncRNA	1	1	3182	49	67
ATP8A2	860.813	49	51761	HGNC:13533		605870	protein_coding	12	1	19209	64	65
RPS6	860.813	6	6194	HGNC:10429		180460	protein_coding	1	1	1369	65	65
SET	860.813	18	6418	HGNC:10760		600960	protein_coding	9	0	4295	63	65
CALR	847.57	9	811	HGNC:1455		109091	protein_coding	1	1	1911	64	64
COX5B	847.57	4	1329	HGNC:2269		123866	protein_coding	1	1	690	64	64
RPL18A	847.57	5	6142	HGNC:10311		604178	protein_coding	1	1	634	64	64
RPL21	847.57	6	6144	HGNC:10313		603636	protein_coding	1	1	569	26	64
RPLP1	847.57	4	6176	HGNC:10372		180520	protein_coding	2	1	1174	64	64
RPS2	847.57	7	6187	HGNC:10404		603624	protein_coding	1	1	945	64	64
SSB	847.57	13	6741	HGNC:11316		109090	protein_coding	2	0	1865	64	64
CTBP2	834.327	31	1488	HGNC:2495		602619	protein_coding	27	0	12742	63	63
EEF1D	834.327	29	1936	HGNC:3211		130592	protein_coding	25	0	7214	63	63
TALAM1	834.327	1	109136579				antisense_RNA	1	1	8121	63	63
LONP2	821.083	21	83752	HGNC:20598		617774	protein_coding	5	0	9856	62	62
ATF4	807.84	6	468	HGNC:786		604064	protein_coding	3	0	7716	61	61
CRTAP	807.84	7	10491	HGNC:2379		605497	protein_coding	1	1	6651	61	61
RPL12	807.84	7	6136	HGNC:10302		180475	protein_coding	1	1	634	39	61
RPS16	807.84	7	6217	HGNC:10396		603675	protein_coding	3	0	726	59	61
RPL13	794.597	9	6137	HGNC:10303		113703	protein_coding	3	0	4726	60	60
THRAP3	794.597	19	9967	HGNC:22964		603809	protein_coding	7	0	6326	60	60
CSNK1A1	781.353	13	1452	HGNC:2451		600505	protein_coding	4	0	5628	59	59
PARD6B	781.353	3	84612	HGNC:16245		608975	protein_coding	1	1	4579	59	59
SELENOH	781.353	7	280636	HGNC:18251		607914	protein_coding	2	2	1437	59	59
TLK1	781.353	33	9874	HGNC:11841		608438	protein_coding	9	0	6481	59	59
DHRS3	768.11	10	9249	HGNC:17693		612830	protein_coding	5	0	2939	58	58
S100A10	768.11	3	6281	HGNC:10487		114085	protein_coding	1	1	671	58	58
B4GALT1	754.867	8	2683	HGNC:924		137060	protein_coding	2	0	4199	57	57
RPL41	754.867	5	6171	HGNC:10354		613315	protein_coding	2	2	676	26	57
RPS18	754.867	6	6222	HGNC:10401		180473	protein_coding	1	1	549	56	57
YWHAB	741.624	12	7529	HGNC:12849		601289	protein_coding	4	0	3327	56	56
CNOT6	728.38	21	57472	HGNC:14099		608951	protein_coding	10	0	6884	55	55
EEF1A1	728.38	8	1915	HGNC:3189		130590	protein_coding	1	1	3512	55	55
RPS7	728.38	7	6201	HGNC:10440		603658	protein_coding	1	1	732	55	55
GRHL2	715.137	23	79977	HGNC:2799		608576	protein_coding	5	0	8197	54	54
H3F3AP4	715.137	1	440926	HGNC:42980			transcribed_pseudogene	1	1	1059	3	54
JADE1	715.137	26	79960	HGNC:30027		610514	protein_coding	16	0	9013	52	54
RPL27	715.137	8	6155	HGNC:10328		607526	protein_coding	4	2	928	54	54
IL17REL	688.651	22	400935	HGNC:33808		613414	protein_coding	4	1	5231	50	52
NHP2	688.651	4	55651	HGNC:14377		606470	protein_coding	2	1	855	52	52
PCNX2	688.651	48	80003	HGNC:8736		617656	protein_coding	12	1	9019	52	52
RAP1GDS1	688.651	28	5910	HGNC:9859		179502	protein_coding	22	0	4097	52	52
MTPAP	675.407	9	55149	HGNC:25532		613669	protein_coding	1	1	5620	51	51
PAGR1	675.407	3	79447	HGNC:28707		612033	protein_coding	1	1	3874	51	51
PHB	675.407	14	5245	HGNC:8912		176705	protein_coding	5	0	2048	51	51
SDF2L1	675.407	3	23753	HGNC:10676		607551	protein_coding	1	1	825	51	51
SEL1L	675.407	27	6400	HGNC:10717		602329	protein_coding	4	1	8578	51	51
SRSF6	675.407	11	6431	HGNC:10788		601944	protein_coding	3	0	5003	51	51
CASZ1	662.164	30	54897	HGNC:26002		609895	protein_coding	7	1	9164	50	50
CLU	662.164	13	1191	HGNC:2095		185430	protein_coding	4	0	3523	50	50
IKZF1	662.164	33	10320	HGNC:13176		603023	protein_coding	42	0	18789	50	50
LINC02746	662.164	3	105369431	HGNC:54264			lncRNA	1	1	1764	50	50
SRPRB	662.164	11	58477	HGNC:24085		616883	protein_coding	2	2	6020	49	50
ARF6	648.921	2	382	HGNC:659		600464	protein_coding	1	1	3875	49	49
TFAP2C	648.921	7	7022	HGNC:11744		601602	protein_coding	1	1	2862	49	49
ABCD3	13.2433	29	5825	HGNC:67		170995	protein_coding	4	0	4307	1	1
HINT1	635.677	10	3094	HGNC:4912		601314	protein_coding	6	0	1657	48	48
RRP15	635.677	7	51018	HGNC:24255		611193	protein_coding	2	1	8269	48	48
ETHE1	622.434	9	23474	HGNC:23287		608451	protein_coding	5	0	1080	47	47
GLTP	622.434	8	51228	HGNC:24867		608949	protein_coding	2	0	2746	47	47
MSX1	622.434	2	4487	HGNC:7391		142983	protein_coding	1	1	1940	45	47
CLPTM1L	609.191	25	81037	HGNC:24308		612585	protein_coding	6	0	3513	46	46
GPR19	609.191	12	2842	HGNC:4473		602927	protein_coding	8	0	6943	45	46
RPL10	609.191	11	6134	HGNC:10298		312173	protein_coding	6	0	2585	46	46
RPS3A	609.191	8	6189	HGNC:10421		180478	protein_coding	2	1	2021	46	46
SOD1	609.191	5	6647	HGNC:11179		147450	protein_coding	1	1	966	46	46
TMEM248	609.191	14	55069	HGNC:25476			protein_coding	6	0	4944	46	46
CCNI	595.948	14	10983	HGNC:1595			protein_coding	10	1	2880	45	45
H2AFZ	595.948	5	3015	HGNC:4741		142763	protein_coding	1	1	866	45	45
MKNK2	595.948	17	2872	HGNC:7111		605069	protein_coding	3	0	3954	45	45
ARPC4	582.704	10	10093	HGNC:707		604226	protein_coding	4	0	2700	43	44
BUB3	582.704	10	9184	HGNC:1151		603719	protein_coding	2	1	7861	44	44
EMP2	582.704	7	2013	HGNC:3334		602334	protein_coding	2	0	5259	44	44
SKP1	582.704	8	6500	HGNC:10899		601434	protein_coding	2	1	10155	43	44
TATDN1	582.704	32	83940	HGNC:24220			protein_coding	22	0	2751	44	44
YWHAQ	582.704	6	10971	HGNC:12854		609009	protein_coding	1	1	2196	44	44
COX5A	569.461	5	9377	HGNC:2267		603773	protein_coding	1	1	1173	43	43
GTSE1	569.461	16	51512	HGNC:13698		607477	protein_coding	4	0	6706	43	43
LETM1	569.461	16	3954	HGNC:6556		604407	protein_coding	2	0	5371	43	43
LINC02273	569.461	4	100996286	HGNC:53188			lncRNA	2	0	1657	41	43
MRPL57	569.461	4	78988	HGNC:14514		611997	protein_coding	2	0	2292	43	43
PSMB1	569.461	6	5689	HGNC:9537		602017	protein_coding	1	1	891	43	43
ABI2	556.218	32	10152	HGNC:24011		606442	protein_coding	52	0	23146	41	42
ADAM10	556.218	18	102	HGNC:188		602192	protein_coding	3	0	11330	42	42
CBWD1	556.218	24	55871	HGNC:17134		611078	protein_coding	14	0	2899	4	42
APCDD1	13.2433	7	147495	HGNC:15718		607479	protein_coding	2	1	9898	1	1
RPL31	556.218	8	6160	HGNC:10334		617415	protein_coding	3	2	2325	42	42
SH3BGRL	556.218	8	6451	HGNC:10823		300190	protein_coding	3	1	2268	42	42
DDX5	542.974	17	1655	HGNC:2746		180630	protein_coding	4	1	4206	41	41
UBL5	542.974	6	59286	HGNC:13736		606849	protein_coding	2	1	487	41	41
CHCHD5	529.731	8	84269	HGNC:17840		616978	protein_coding	4	1	2319	40	40
DCTN3	529.731	15	11258	HGNC:2713		607387	protein_coding	6	2	4016	40	40
FAM171B	529.731	8	165215	HGNC:29412			protein_coding	1	1	5731	40	40
MYO10	529.731	46	4651	HGNC:7593		601481	protein_coding	5	1	13970	40	40
PART1	529.731	7	25859	HGNC:17263		604991	lncRNA	3	1	9499	40	40
RPL32	529.731	8	6161	HGNC:10336			protein_coding	3	1	2319	39	40
RPS15	516.488	5	6209	HGNC:10388		180535	protein_coding	2	0	687	39	39
NOC3L	503.245	26	64318	HGNC:24034		610769	protein_coding	5	1	4585	37	38
POLR2J	503.245	8	5439	HGNC:9197		604150	protein_coding	3	0	1659	23	38
ELF3	490.001	12	1999	HGNC:3318		602191	protein_coding	3	0	3318	37	37
SH3BGRL3	490.001	3	83442	HGNC:15568		615679	protein_coding	1	1	751	37	37
SUMO2	490.001	4	6613	HGNC:11125		603042	protein_coding	2	0	3166	37	37
ATP5MD	476.758	7	84833	HGNC:30889		615204	protein_coding	4	0	886	36	36
COPZ1	476.758	16	22818	HGNC:2243		615472	protein_coding	6	1	3588	36	36
KRI1	476.758	20	65095	HGNC:25769			protein_coding	2	0	3010	36	36
LOC101926887	476.758	10	101926887				lncRNA	5	0	5631	36	36
PLCE1	476.758	47	51196	HGNC:17175		608414	protein_coding	14	0	18197	36	36
PPP3CA	476.758	17	5530	HGNC:9314		114105	protein_coding	5	0	4843	36	36
CLDN4	463.515	1	1364	HGNC:2046		602909	protein_coding	1	1	1831	35	35
MRPL37	463.515	8	51253	HGNC:14034		611843	protein_coding	2	1	1848	35	35
PCYOX1	463.515	6	51449	HGNC:20588		610995	protein_coding	1	1	5339	35	35
RPL4	463.515	10	6124	HGNC:10353		180479	protein_coding	1	1	2741	35	35
SSBP3	463.515	24	23648	HGNC:15674		607390	protein_coding	7	0	4049	35	35
TRIM35	463.515	8	23087	HGNC:16285		617007	protein_coding	4	0	4295	34	35
COLGALT1	450.271	18	79709	HGNC:26182		617531	protein_coding	5	0	3934	34	34
FIS1	450.271	5	51024	HGNC:21689		609003	protein_coding	1	1	870	34	34
FOXP1	450.271	50	27086	HGNC:3823		605515	protein_coding	28	0	15863	34	34
MRPS30-DT	450.271	5	100506674	HGNC:53420			lncRNA	4	0	1395	34	34
NDUFB2	450.271	4	4708	HGNC:7697		603838	protein_coding	1	1	465	34	34
RHCE	450.271	18	6006	HGNC:10008		111700	protein_coding	11	0	4297	34	34
TMA7	450.271	6	51372	HGNC:26932		615808	protein_coding	3	0	561	34	34
ARID3A	437.028	15	1820	HGNC:3031		603265	protein_coding	6	0	7345	32	33
BCDIN3D	92.703	2	144233	HGNC:27050			protein_coding	1	1	3226	7	7
CFAP97	437.028	13	57587	HGNC:29276		616047	protein_coding	6	0	9040	33	33
COX7C	437.028	3	1350	HGNC:2292		603774	protein_coding	1	1	629	33	33
CRIPT	437.028	5	9419	HGNC:14312		604594	protein_coding	1	1	6323	33	33
HNRNPL	437.028	25	3191	HGNC:5045		603083	protein_coding	9	2	2951	33	33
KEAP1	437.028	10	9817	HGNC:23177		606016	protein_coding	5	0	3032	33	33
NEMP1	437.028	19	23306	HGNC:29001		616496	protein_coding	10	0	6844	33	33
NUDT22	437.028	12	84304	HGNC:28189			protein_coding	7	0	1426	33	33
PRKCE	437.028	46	5581	HGNC:9401		176975	protein_coding	22	2	25826	33	33
RPS25	437.028	5	6230	HGNC:10413		180465	protein_coding	1	1	483	33	33
XRCC5	437.028	21	7520	HGNC:12833		194364	protein_coding	1	1	3379	33	33
CXCL14	423.785	4	9547	HGNC:10640		604186	protein_coding	1	1	1975	30	32
EIF5A	423.785	24	1984	HGNC:3300		600187	protein_coding	16	0	3654	27	32
HIST1H2BD	423.785	5	3017	HGNC:4747		602799	protein_coding	3	1	1320	32	32
HOOK1	423.785	32	51361	HGNC:19884		607820	protein_coding	8	0	7499	32	32
MARK2	423.785	30	2011	HGNC:3332		600526	protein_coding	20	0	5253	32	32
PPM1N	423.785	8	147699	HGNC:26845			protein_coding	3	0	2948	31	32
SSTR2	423.785	2	6752	HGNC:11331		182452	protein_coding	1	1	7685	32	32
TMSB10	423.785	3	9168	HGNC:11879		188399	protein_coding	1	1	461	32	32
RNF187	410.542	4	149603	HGNC:27146		613754	protein_coding	1	1	3118	31	31
S100A11	410.542	3	6282	HGNC:10488		603114	protein_coding	1	1	563	31	31
CELF5	397.298	27	60680	HGNC:14058		612680	protein_coding	13	0	6062	29	30
BICD1	13.2433	22	636	HGNC:1049		602204	protein_coding	13	1	14342	1	1
HSD17B10	397.298	7	3028	HGNC:4800		300256	protein_coding	2	1	963	30	30
KCNJ3	397.298	7	3760	HGNC:6264		601534	protein_coding	4	0	4887	30	30
MRPL14	397.298	9	64928	HGNC:14279		611827	protein_coding	6	0	1406	30	30
RNA18SN1	397.298	1	106631781	HGNC:53515			rRNA	1	0	1869	0	30
RNASEH1	397.298	25	246243	HGNC:18466		604123	protein_coding	15	0	7515	30	30
RPL35A	397.298	6	6165	HGNC:10345		180468	protein_coding	2	1	1312	30	30
RPL7A	397.298	8	6130	HGNC:10364		185640	protein_coding	1	1	887	30	30
RPL9	397.298	9	6133	HGNC:10369		603686	protein_coding	2	0	908	30	30
TCTN3	397.298	18	26123	HGNC:24519		613847	protein_coding	6	0	2739	30	30
TPGS2	397.298	26	25941	HGNC:24561			protein_coding	18	0	10626	30	30
UCHL3	397.298	17	7347	HGNC:12515		603090	protein_coding	8	1	4220	30	30
CTNNB1	384.055	30	1499	HGNC:2514		116806	protein_coding	12	0	4287	29	29
FAM111A	384.055	16	63901	HGNC:24725		615292	protein_coding	11	0	4303	29	29
GTF2IRD2B	384.055	19	389524	HGNC:33125		608900	protein_coding	3	0	4747	0	29
HM13	384.055	16	81502	HGNC:16435		607106	protein_coding	4	1	5299	29	29
LMAN2	384.055	8	10960	HGNC:16986		609551	protein_coding	1	1	1611	29	29
MRPL52	384.055	13	122704	HGNC:16655		611856	protein_coding	9	0	1329	29	29
RNA18SN4	384.055	1	109864273	HGNC:53528			rRNA	1	0	1869	0	29
RNA18SN5	384.055	1	100008588	HGNC:53531			rRNA	1	0	1869	0	29
TRIR	384.055	5	79002	HGNC:28424			protein_coding	4	1	1015	29	29
TSPAN14	384.055	27	81619	HGNC:23303			protein_coding	16	0	16627	29	29
URM1	384.055	8	81605	HGNC:28378		612693	protein_coding	4	0	4410	29	29
ATP6V0E1	370.812	4	8992	HGNC:863		603931	protein_coding	1	1	1419	28	28
CLCN3	370.812	19	1182	HGNC:2021		600580	protein_coding	6	0	7867	28	28
JAK1	370.812	31	3716	HGNC:6190		147795	protein_coding	8	0	5556	28	28
LRPPRC	370.812	45	10128	HGNC:15714		607544	protein_coding	6	1	6770	28	28
PRXL2A	370.812	16	84293	HGNC:28651		617165	protein_coding	9	0	7685	28	28
PSMD8	370.812	7	5714	HGNC:9566		617844	protein_coding	1	1	1539	28	28
RBM39	370.812	37	9584	HGNC:15923		604739	protein_coding	29	1	7976	28	28
RPL30	370.812	5	6156	HGNC:10333		180467	protein_coding	1	1	498	28	28
SELENOM	370.812	5	140606	HGNC:30397		610918	protein_coding	1	1	694	28	28
SEPTIN2	370.812	37	4735	HGNC:7729		601506	protein_coding	41	0	5005	28	28
SUB1	370.812	10	10923	HGNC:19985		600503	protein_coding	4	1	4044	28	28
TPI1	370.812	12	7167	HGNC:12009		190450	protein_coding	4	0	2717	28	28
GATA3	357.569	10	2625	HGNC:4172		131320	protein_coding	4	0	3349	27	27
LMNA	357.569	28	4000	HGNC:6636		150330	protein_coding	10	0	4144	27	27
LOC105374785	357.569	5	105374785				lncRNA	2	0	8623	26	27
MCFD2	357.569	10	90411	HGNC:18451		607788	protein_coding	7	1	4696	27	27
MIF-AS1	357.569	3	284889	HGNC:27669			lncRNA	1	1	2192	27	27
NPM1	357.569	16	4869	HGNC:7910		164040	protein_coding	8	0	2297	27	27
ROMO1	357.569	5	140823	HGNC:16185			protein_coding	2	2	463	27	27
SERF2	357.569	11	10169	HGNC:10757		605054	protein_coding	6	0	3801	22	27
SF3B2	357.569	26	10992	HGNC:10769		605591	protein_coding	4	1	3275	27	27
UQCRQ	357.569	3	27089	HGNC:29594		612080	protein_coding	1	1	1573	27	27
WFS1	357.569	11	7466	HGNC:12762		606201	protein_coding	3	0	3784	27	27
BAZ1A	344.325	32	11177	HGNC:960		605680	protein_coding	7	1	6110	26	26
C2CD2L	26.4866	22	9854	HGNC:29000		617582	protein_coding	10	0	6645	2	2
CYB5A	344.325	8	1528	HGNC:2570		613218	protein_coding	4	1	4163	26	26
FAM162A	344.325	5	26355	HGNC:17865		608017	protein_coding	1	1	3052	26	26
JARID2	344.325	28	3720	HGNC:6196		601594	protein_coding	8	0	7229	26	26
KPNB1	344.325	23	3837	HGNC:6400		602738	protein_coding	2	0	6370	26	26
PEA15	344.325	9	8682	HGNC:8822		603434	protein_coding	6	0	2741	26	26
PSMB4	344.325	7	5692	HGNC:9541		602177	protein_coding	1	1	918	26	26
RBPJ	344.325	26	3516	HGNC:5724		147183	protein_coding	13	0	8011	23	26
RPL19	344.325	8	6143	HGNC:10312		180466	protein_coding	2	0	1131	26	26
RPL35	344.325	4	11224	HGNC:10344		618315	protein_coding	1	1	452	26	26
SIAH1	344.325	13	6477	HGNC:10857		602212	protein_coding	6	0	10212	26	26
SNAP47	344.325	20	116841	HGNC:30669			protein_coding	14	0	7264	26	26
TXNDC17	344.325	4	84817	HGNC:28218		616967	protein_coding	1	1	1917	26	26
UQCR10	344.325	3	29796	HGNC:30863		610843	protein_coding	2	1	975	26	26
ZDHHC9	344.325	15	51114	HGNC:18475		300646	protein_coding	4	0	5753	26	26
CCDC102B	26.4866	24	79839	HGNC:26295			protein_coding	13	0	16707	2	2
DYNLT1	331.082	6	6993	HGNC:11697		601554	protein_coding	3	0	730	25	25
EIF2S2	331.082	12	8894	HGNC:3266		603908	protein_coding	4	0	2972	25	25
LOC101928096	331.082	6	101928096				lncRNA	1	1	19561	25	25
MCPH1-AS1	331.082	5	100507530	HGNC:51655			lncRNA	1	1	4132	25	25
MRPL2	331.082	9	51069	HGNC:14056		611822	protein_coding	3	0	1614	25	25
PKIG	331.082	12	11142	HGNC:9019		604932	protein_coding	8	1	2151	25	25
RPUSD3	331.082	16	285367	HGNC:28437		617759	protein_coding	7	0	1596	25	25
SF3A3	331.082	17	10946	HGNC:10767		605596	protein_coding	2	0	2774	25	25
UBA52	331.082	18	7311	HGNC:12458		191321	protein_coding	13	0	4124	25	25
BRD4	317.839	25	23476	HGNC:13575		608749	protein_coding	5	1	9149	24	24
COX6C	317.839	6	1345	HGNC:2285		124090	protein_coding	2	1	926	24	24
DCTN1	317.839	35	1639	HGNC:2711		601143	protein_coding	7	0	5272	24	24
EDF1	317.839	10	8721	HGNC:3164		605107	protein_coding	5	2	1078	24	24
GNAQ	317.839	9	2776	HGNC:4390		600998	protein_coding	2	1	6961	24	24
GNL1	317.839	15	2794	HGNC:4413		143024	protein_coding	2	0	7910	24	24
LOC101927268	317.839	6	101927268				lncRNA	2	1	3368	23	24
LOC105373504	317.839	8	105373504				lncRNA	3	0	5608	24	24
LOC107986265	317.839	2	107986265				lncRNA	1	1	591	24	24
MRPS26	317.839	4	64949	HGNC:14045		611988	protein_coding	1	1	1016	24	24
MRPS34	317.839	6	65993	HGNC:16618		611994	protein_coding	3	0	1111	24	24
NIPBL	317.839	56	25836	HGNC:28862		608667	protein_coding	10	0	13341	24	24
NOP2	317.839	20	4839	HGNC:7867		164031	protein_coding	6	0	2939	24	24
RPL28	317.839	10	6158	HGNC:10330		603638	protein_coding	6	1	5585	24	24
SERP1	317.839	3	27230	HGNC:10759		617674	protein_coding	1	1	3022	24	24
SMIM22	317.839	13	440335	HGNC:48329			protein_coding	7	0	1248	24	24
STARD10	317.839	7	10809	HGNC:10666		617382	protein_coding	1	1	1988	24	24
UPF2	317.839	26	26019	HGNC:17854		605529	protein_coding	4	0	6133	24	24
WSB1	317.839	17	26118	HGNC:19221		610091	protein_coding	10	0	7478	24	24
ANKRD12	304.595	33	23253	HGNC:29135		610616	protein_coding	21	0	12408	23	23
CRNDE	304.595	12	643911	HGNC:37078		615624	protein_coding	7	0	2839	23	23
GPATCH8	304.595	26	23131	HGNC:29066		614396	protein_coding	20	0	17002	23	23
RBCK1	304.595	23	10616	HGNC:15864		610924	protein_coding	16	0	5258	23	23
SERTAD4-AS1	304.595	2	574036	HGNC:32019			lncRNA	1	1	567	23	23
TCEA3	304.595	20	6920	HGNC:11615		604128	protein_coding	9	0	2536	23	23
TMEM251	304.595	4	26175	HGNC:20218			protein_coding	2	0	2716	23	23
TPM3	304.595	21	7170	HGNC:12012		191030	protein_coding	17	0	11528	23	23
ACAP2	291.352	35	23527	HGNC:16469		607766	protein_coding	11	0	7944	22	22
C1orf56	291.352	2	54964	HGNC:26045			protein_coding	1	1	2085	22	22
EEF1G	291.352	10	1937	HGNC:3213		130593	protein_coding	1	1	1446	22	22
HAX1	291.352	9	10456	HGNC:16915		605998	protein_coding	2	0	1175	22	22
LOC102724770	291.352	7	102724770				protein_coding	2	0	1271	3	22
ME2	291.352	18	4200	HGNC:6984		154270	protein_coding	3	0	9447	22	22
MGP	291.352	5	4256	HGNC:7060		154870	protein_coding	2	1	1725	22	22
MSH2	291.352	26	4436	HGNC:7325		609309	protein_coding	6	2	12039	22	22
MTX3	291.352	11	345778	HGNC:24812			protein_coding	4	0	7934	22	22
MYCBP	291.352	8	26292	HGNC:7554		606535	protein_coding	2	0	2565	1	22
NDUFB9	291.352	9	4715	HGNC:7704		601445	protein_coding	4	1	719	22	22
PLBD1	291.352	11	79887	HGNC:26215			protein_coding	1	1	1960	22	22
RACK1	291.352	8	10399	HGNC:4399		176981	protein_coding	1	1	1140	22	22
RNA18SN2	291.352	1	109864280	HGNC:53519			rRNA	1	0	1869	0	22
RNA18SN3	291.352	1	109910380	HGNC:53523			rRNA	1	0	1869	0	22
RPS11	291.352	5	6205	HGNC:10384		180471	protein_coding	1	1	573	22	22
SAT1	291.352	10	6303	HGNC:10540		313020	protein_coding	3	2	2521	22	22
CCDC12	13.2433	22	151903	HGNC:28332			protein_coding	10	0	10226	1	1
TMCO1	291.352	11	54499	HGNC:18188		614123	protein_coding	5	0	4670	22	22
ZNF700	291.352	7	90592	HGNC:25292			protein_coding	2	0	2901	22	22
CCDC14	13.2433	33	64770	HGNC:25766		617147	protein_coding	18	0	9123	1	1
CEBPD	278.109	1	1052	HGNC:1835		116898	protein_coding	1	1	1252	21	21
EIF1	278.109	4	10209	HGNC:3249			protein_coding	1	1	2338	21	21
GNAS	278.109	40	2778	HGNC:4392		139320	protein_coding	29	0	7665	21	21
NKAP	278.109	11	79576	HGNC:29873		300766	protein_coding	2	1	6032	20	21
PAF1	278.109	17	54623	HGNC:25459		610506	protein_coding	3	0	2358	21	21
PSMG3	278.109	5	84262	HGNC:22420		617528	protein_coding	3	1	1445	21	21
RAB4A	278.109	10	5867	HGNC:9781		179511	protein_coding	3	1	3036	21	21
SLC9A3R1	278.109	7	9368	HGNC:11075		604990	protein_coding	2	0	3119	20	21
CAMK2B	264.866	34	816	HGNC:1461		607707	protein_coding	38	0	5080	20	20
CTBP1	264.866	19	1487	HGNC:2494		602618	protein_coding	13	0	14063	20	20
DNLZ	264.866	6	728489	HGNC:33879			protein_coding	2	1	3167	20	20
FANCB	264.866	26	2187	HGNC:3583		300515	protein_coding	10	0	9526	20	20
MAPKBP1	264.866	34	23005	HGNC:29536		616786	protein_coding	5	0	7250	20	20
MYL6	264.866	7	4637	HGNC:7587		609931	protein_coding	2	1	708	20	20
NDUFB2-AS1	264.866	2	100134713	HGNC:40396			lncRNA	1	1	1648	20	20
RPL18	264.866	10	6141	HGNC:10310		604179	protein_coding	3	0	887	20	20
RPL37A	264.866	4	6168	HGNC:10348		613314	protein_coding	1	1	2992	20	20
RPS26	264.866	4	6231	HGNC:10414		603701	protein_coding	1	1	1140	17	20
VAPA	264.866	11	9218	HGNC:12648		605703	protein_coding	5	0	7654	20	20
AGO3	251.622	33	192669	HGNC:18421		607355	protein_coding	12	0	27993	19	19
CCDC141	26.4866	39	285025	HGNC:26821		616031	protein_coding	11	1	18675	2	2
ELAVL3	251.622	10	1995	HGNC:3314		603458	protein_coding	7	0	4913	19	19
EPHX1	251.622	11	2052	HGNC:3401		132810	protein_coding	3	0	2322	19	19
GRINA	251.622	8	2907	HGNC:4589		138251	protein_coding	2	0	1970	19	19
IER2	251.622	2	9592	HGNC:28871			protein_coding	1	1	2110	19	19
LOC100132215	251.622	6	100132215				lncRNA	2	0	2205	19	19
LOC102724765	251.622	4	102724765				lncRNA	3	1	1872	18	19
LRRC75A	251.622	10	388341	HGNC:32403			protein_coding	5	0	3878	19	19
MANBAL	251.622	7	63905	HGNC:15799			protein_coding	6	0	2405	19	19
TCF4	251.622	53	6925	HGNC:11634		602272	protein_coding	58	1	12040	19	19
CAMLG	238.379	4	819	HGNC:1471		601118	protein_coding	1	1	2171	18	18
CHCHD10	238.379	6	400916	HGNC:15559		615903	protein_coding	4	0	721	18	18
COMT	238.379	11	1312	HGNC:2228		116790	protein_coding	5	0	2886	18	18
GLRX3	238.379	18	10539	HGNC:15987		612754	protein_coding	4	0	4188	18	18
IRF2BPL	238.379	1	64207	HGNC:14282		611720	protein_coding	1	1	4166	18	18
LGALS1	238.379	4	3956	HGNC:6561		150570	protein_coding	1	1	528	18	18
MAPRE1	238.379	9	22919	HGNC:6890		603108	protein_coding	2	0	2700	18	18
MARCH2	238.379	11	51257	HGNC:28038		613332	protein_coding	8	0	2212	18	18
MEX3A	238.379	2	92312	HGNC:33482		611007	protein_coding	1	1	6591	18	18
MRPL20	238.379	5	55052	HGNC:14478		611833	protein_coding	2	1	1045	18	18
PAK3	238.379	39	5063	HGNC:8592		300142	protein_coding	41	0	18735	15	18
PSEN1	238.379	18	5663	HGNC:9508		104311	protein_coding	7	0	6535	18	18
TRMT10B	238.379	33	158234	HGNC:26454			protein_coding	20	1	8211	18	18
TSPAN15	238.379	22	23555	HGNC:23298		613140	protein_coding	10	0	9722	17	18
USP8	238.379	34	9101	HGNC:12631		603158	protein_coding	12	0	19350	18	18
ZNF511	238.379	9	118472	HGNC:28445			protein_coding	2	1	1110	18	18
ARHGAP45	225.136	31	23526	HGNC:17102		601155	protein_coding	8	0	7560	17	17
ELOB	225.136	6	6923	HGNC:11619		600787	protein_coding	2	1	974	17	17
HNRNPA2B1	225.136	27	3181	HGNC:5033		600124	protein_coding	24	0	3700	17	17
LIMK1	225.136	17	3984	HGNC:6613		601329	protein_coding	2	0	3438	17	17
LOC107987081	225.136	2	107987081				lncRNA	1	1	16611	17	17
POLR2F	225.136	12	5435	HGNC:9193		604414	protein_coding	6	0	3354	17	17
PPP1CB	225.136	10	5500	HGNC:9282		600590	protein_coding	2	0	4989	17	17
RPL11	225.136	9	6135	HGNC:10301		604175	protein_coding	2	1	1044	17	17
RPL6	225.136	19	6128	HGNC:10362		603703	protein_coding	10	0	3055	17	17
RPS24	225.136	10	6229	HGNC:10411		602412	protein_coding	6	1	2953	17	17
SERINC2	225.136	17	347735	HGNC:23231		614549	protein_coding	5	0	3240	17	17
SNHG29	225.136	20	125144	HGNC:28619			lncRNA	32	0	2516	17	17
SPTBN1	225.136	46	6711	HGNC:11275		182790	protein_coding	9	1	16493	17	17
ST20	225.136	6	400410	HGNC:33520			misc_RNA	2	1	667	17	17
ZFP36L1	225.136	6	677	HGNC:1107		601064	protein_coding	3	0	4040	17	17
APC	211.892	21	324	HGNC:583		611731	protein_coding	15	0	11437	16	16
CRABP2	211.892	6	1382	HGNC:2339		180231	protein_coding	2	0	1082	16	16
FAM184B	211.892	18	27146	HGNC:29235			protein_coding	1	1	6731	16	16
FAT3	211.892	38	120114	HGNC:23112		612483	protein_coding	11	0	27617	16	16
GGCX	211.892	20	2677	HGNC:4247		137167	protein_coding	8	1	7901	16	16
HIGD2A	211.892	2	192286	HGNC:28311			protein_coding	1	1	654	16	16
INTS12	211.892	15	57117	HGNC:25067		611355	protein_coding	7	0	2761	16	16
LOC101930112	211.892	2	101930112				lncRNA	1	1	1854	15	16
LOC107983950	211.892	2	107983950				lncRNA	1	1	1305	16	16
LSM12	211.892	12	124801	HGNC:26407		611793	protein_coding	5	0	3464	16	16
NME2	211.892	8	4831	HGNC:7850		156491	protein_coding	5	0	1004	0	16
OPA1	211.892	36	4976	HGNC:8140		605290	protein_coding	12	0	6576	16	16
PTMS	211.892	6	5763	HGNC:9629		168440	protein_coding	2	0	1239	16	16
PUM2	211.892	41	23369	HGNC:14958		607205	protein_coding	27	1	16567	16	16
SCYL3	211.892	29	57147	HGNC:19285		608192	protein_coding	13	1	7934	16	16
SNRPD1	211.892	5	6632	HGNC:11158		601063	protein_coding	2	0	4858	16	16
SNRPG	211.892	13	6637	HGNC:11163		603542	protein_coding	8	0	1610	16	16
SOCS6	211.892	5	9306	HGNC:16833		605118	protein_coding	4	0	6181	16	16
TADA2B	211.892	3	93624	HGNC:30781		608790	protein_coding	2	0	5470	16	16
ZNF419	211.892	11	79744	HGNC:20648		617410	protein_coding	11	0	3802	14	16
ANXA7	198.649	17	310	HGNC:545		186360	protein_coding	6	0	4866	15	15
CERS2	198.649	17	29956	HGNC:14076		606920	protein_coding	4	0	2787	15	15
DLG5	198.649	52	9231	HGNC:2904		604090	protein_coding	15	0	10553	15	15
DUSP10	198.649	9	11221	HGNC:3065		608867	protein_coding	4	1	8420	11	15
HAUS1	198.649	11	115106	HGNC:25174		608775	protein_coding	2	1	1165	15	15
HMGB1	198.649	15	3146	HGNC:4983		163905	protein_coding	8	1	7330	15	15
KIF1C	198.649	26	10749	HGNC:6317		603060	protein_coding	2	0	7951	14	15
LOC100129484	198.649	1	100129484				protein_coding	1	1	2647	15	15
LOC100505685	198.649	2	100505685				lncRNA	1	1	2666	14	15
OLFM4	198.649	5	10562	HGNC:17190		614061	protein_coding	1	1	2843	15	15
OTUD1	198.649	1	220213	HGNC:27346		612022	protein_coding	1	1	3113	15	15
RPS13	198.649	6	6207	HGNC:10386		180476	protein_coding	1	1	527	15	15
TBCB	198.649	10	1155	HGNC:1989		601303	protein_coding	3	1	2090	15	15
ACOT13	185.406	6	55856	HGNC:20999		615652	protein_coding	2	1	4395	14	14
AKT1	185.406	19	207	HGNC:391		164730	protein_coding	4	0	4771	14	14
DBET	185.406	1	100419743	HGNC:43904		614865	lncRNA	1	1	3363	14	14
DCP2	185.406	16	167227	HGNC:24452		609844	protein_coding	5	0	10336	14	14
GPR108	185.406	27	56927	HGNC:17829			protein_coding	8	0	2589	14	14
HEATR5A	185.406	36	25938	HGNC:20276			protein_coding	1	1	7811	14	14
LHX4	185.406	12	89884	HGNC:21734		602146	protein_coding	5	0	7374	14	14
LOC101927575	185.406	9	101927575				lncRNA	1	1	2031	14	14
LOC105372480	185.406	3	105372480				lncRNA	1	1	703	14	14
MGAT4A	185.406	18	11320	HGNC:7047		604623	protein_coding	2	0	8521	14	14
MINAR1	185.406	17	23251	HGNC:29172		618054	protein_coding	11	0	11500	14	14
NDUFA11	185.406	8	126328	HGNC:20371		612638	protein_coding	3	1	2938	14	14
NDUFA2	185.406	5	4695	HGNC:7685		602137	protein_coding	3	1	893	14	14
NEDD4L	185.406	56	23327	HGNC:7728		606384	protein_coding	35	0	11629	14	14
NEUROD2	185.406	2	4761	HGNC:7763		601725	protein_coding	1	1	3030	14	14
PAX5	185.406	13	5079	HGNC:8619		167414	protein_coding	13	0	8972	13	14
PYCR1	185.406	19	5831	HGNC:9721		179035	protein_coding	11	0	2304	14	14
RO60	185.406	23	6738	HGNC:11313		600063	protein_coding	15	0	9751	14	14
RPL26	185.406	6	6154	HGNC:10327		603704	protein_coding	3	0	904	14	14
RPL38	185.406	6	6169	HGNC:10349		604182	protein_coding	2	1	1145	14	14
SUPT20HL2	185.406	1	170067	HGNC:31797			protein_coding	1	1	5179	13	14
TMEM99	185.406	5	147184	HGNC:28305			lncRNA	3	0	2113	14	14
UBE2N	185.406	7	7334	HGNC:12492		603679	protein_coding	2	0	5444	14	14
VPS13B-DT	185.406	2	105375666	HGNC:54375			lncRNA	1	1	370	14	14
ZHX1	185.406	8	11244	HGNC:12871		604764	protein_coding	4	0	5403	14	14
CBX6	172.163	6	23466	HGNC:1556		617438	protein_coding	2	0	6052	13	13
CHD8	172.163	40	57680	HGNC:20153		610528	protein_coding	2	0	8360	13	13
COL4A3BP	172.163	24	10087	HGNC:2205		604677	protein_coding	7	0	8240	13	13
EIF2AK2	172.163	23	5610	HGNC:9437		176871	protein_coding	5	0	10294	13	13
EMC10	172.163	11	284361	HGNC:27609		614545	protein_coding	4	0	10672	13	13
FAAP20	172.163	34	199990	HGNC:26428		615183	protein_coding	20	0	7844	12	13
FAM110A	172.163	9	83541	HGNC:16188		611393	protein_coding	7	0	2875	13	13
FAM114A1	172.163	21	92689	HGNC:25087			protein_coding	9	0	6615	13	13
FLRT2	172.163	20	23768	HGNC:3761		604807	protein_coding	14	0	48146	13	13
HSPA4	172.163	19	3308	HGNC:5237		601113	protein_coding	1	1	4774	11	13
LOC105372055	172.163	2	105372055				lncRNA	1	1	8683	13	13
OR10J5	172.163	1	127385	HGNC:14993			protein_coding	1	1	930	13	13
PDK3	172.163	14	5165	HGNC:8811		300906	protein_coding	2	1	13136	13	13
RASSF3	172.163	10	283349	HGNC:14271		607019	protein_coding	5	0	3741	13	13
RNF7	172.163	7	9616	HGNC:10070		603863	protein_coding	5	0	3022	13	13
RPL34	172.163	10	6164	HGNC:10340		616862	protein_coding	6	0	1295	13	13
RPL36	172.163	5	25873	HGNC:13631		617893	protein_coding	2	1	785	13	13
RSRC1	172.163	18	51319	HGNC:24152		613352	protein_coding	7	1	8556	13	13
STX6	172.163	13	10228	HGNC:11441		603944	protein_coding	3	0	5148	13	13
YWHAH	172.163	2	7533	HGNC:12853		113508	protein_coding	1	1	1751	13	13
ZNHIT3	172.163	10	9326	HGNC:12309		604500	protein_coding	7	0	2666	13	13
ANKRD18DP	158.919	10	348840	HGNC:28016			transcribed_pseudogene	1	1	2897	12	12
ATM	158.919	84	472	HGNC:795		607585	protein_coding	17	0	15406	12	12
BRCA2	158.919	27	675	HGNC:1101		600185	protein_coding	1	1	11386	12	12
CX3CL1	158.919	3	6376	HGNC:10647		601880	protein_coding	2	0	3285	12	12
ENY2	158.919	10	56943	HGNC:24449			protein_coding	4	1	2976	12	12
KCNQ1OT1	158.919	1	10984	HGNC:6295		604115	lncRNA	1	1	91671	12	12
LINC00467	158.919	6	84791	HGNC:28227			lncRNA	1	1	758	12	12
LRRC69	158.919	13	100130742	HGNC:34303			protein_coding	3	1	2006	12	12
NDUFA4	158.919	4	4697	HGNC:7687		603833	protein_coding	1	1	2035	12	12
NFIA	158.919	20	4774	HGNC:7784		600727	protein_coding	9	0	10583	12	12
POLDIP2	158.919	15	26073	HGNC:23781		611519	protein_coding	3	0	3678	12	12
RASGRF1	158.919	33	5923	HGNC:9875		606600	protein_coding	10	0	10041	12	12
TBC1D4	158.919	28	9882	HGNC:19165		612465	protein_coding	10	1	11496	12	12
THOC2	158.919	52	57187	HGNC:19073		300395	protein_coding	26	0	9061	12	12
TMEM41A	158.919	13	90407	HGNC:30544			protein_coding	5	0	3908	12	12
TMEM54	158.919	8	113452	HGNC:24143			protein_coding	5	0	1084	12	12
TTC28	158.919	31	23331	HGNC:29179		615098	protein_coding	9	0	24707	12	12
TXNL4A	158.919	10	10907	HGNC:30551		611595	protein_coding	8	0	3863	12	12
ZFP62	158.919	15	643836	HGNC:23241		610281	protein_coding	12	1	8052	12	12
AKAP4	145.676	7	8852	HGNC:374		300185	protein_coding	2	1	3009	11	11
ATG4D	145.676	13	84971	HGNC:20789		611340	protein_coding	5	0	2044	11	11
BTBD9	145.676	20	114781	HGNC:21228		611237	protein_coding	9	0	12491	11	11
CAMKK2	145.676	27	10645	HGNC:1470		615002	protein_coding	28	0	6361	11	11
CAPZA1	145.676	14	829	HGNC:1488		601580	protein_coding	3	0	2558	11	11
CELF4	145.676	26	56853	HGNC:14015		612679	protein_coding	95	0	5823	11	11
ENOX1	145.676	40	55068	HGNC:25474		610914	protein_coding	25	0	18255	11	11
FCF1	145.676	14	51077	HGNC:20220			protein_coding	5	0	4556	11	11
FPGS	145.676	26	2356	HGNC:3824		136510	protein_coding	10	0	2932	11	11
HOMEZ	145.676	2	57594	HGNC:20164		608119	protein_coding	1	1	4986	9	11
LINC01238	145.676	6	102723927	HGNC:49795			lncRNA	1	1	2170	11	11
LINC01783	145.676	2	100132147	HGNC:52573			lncRNA	1	1	1546	4	11
LOC105373943	145.676	3	105373943				lncRNA	1	1	6123	11	11
MED15	145.676	39	51586	HGNC:14248		607372	protein_coding	22	0	8190	11	11
METTL16	145.676	12	79066	HGNC:28484			protein_coding	4	0	5914	11	11
MGST1	145.676	16	4257	HGNC:7061		138330	protein_coding	12	0	3233	11	11
MXD4	145.676	6	10608	HGNC:13906			protein_coding	1	1	3871	11	11
NDUFB1	145.676	3	4707	HGNC:7695		603837	protein_coding	1	1	317	11	11
PSMD4	145.676	11	5710	HGNC:9561		601648	protein_coding	2	0	1309	11	11
SEC61B	145.676	4	10952	HGNC:16993		609214	protein_coding	1	1	564	11	11
SRI	145.676	12	6717	HGNC:11292		182520	protein_coding	5	0	2407	11	11
SRSF2	145.676	12	6427	HGNC:10783		600813	protein_coding	9	0	2963	11	11
STRAP	145.676	11	11171	HGNC:30796		605986	protein_coding	2	0	1879	11	11
TBC1D14	145.676	28	57533	HGNC:29246		614855	protein_coding	14	1	6031	11	11
TBC1D30	145.676	29	23329	HGNC:29164		615077	protein_coding	12	0	9019	11	11
TCEAL4	145.676	16	79921	HGNC:26121			protein_coding	10	1	2229	11	11
TMTC1	145.676	30	83857	HGNC:24099		615855	protein_coding	9	1	16495	11	11
TRIM33	145.676	28	51592	HGNC:16290		605769	protein_coding	7	1	9917	11	11
UBE2D2	145.676	13	7322	HGNC:12475		602962	protein_coding	3	0	3194	11	11
YWHAE	145.676	14	7531	HGNC:12851		605066	protein_coding	4	0	2172	11	11
ADAM12	132.433	29	8038	HGNC:190		602714	protein_coding	8	0	10969	10	10
CACNA1A	132.433	53	773	HGNC:1388		601011	protein_coding	5	0	8762	10	10
CADM1	132.433	15	23705	HGNC:5951		605686	protein_coding	7	0	8898	10	10
CBWD5	132.433	35	220869	HGNC:24584			protein_coding	32	1	6828	7	10
CFL1	132.433	4	1072	HGNC:1874		601442	protein_coding	1	1	1245	10	10
CMYA5	132.433	18	202333	HGNC:14305		612193	protein_coding	4	0	13784	10	10
DYNC1H1	132.433	78	1778	HGNC:2961		600112	protein_coding	1	1	19940	10	10
EN1	132.433	2	2019	HGNC:3342		131290	protein_coding	1	1	2962	10	10
FAM120AOS	132.433	12	158293	HGNC:23389			protein_coding	12	0	6933	9	10
FSHR	132.433	17	2492	HGNC:3969		136435	protein_coding	7	0	13493	10	10
GPX4	132.433	10	2879	HGNC:4556		138322	protein_coding	4	0	1153	10	10
LOC100996447	132.433	5	100996447				lncRNA	1	1	1640	10	10
LOC101929452	132.433	3	101929452				lncRNA	1	1	530	9	10
LOC102723630	132.433	8	102723630				lncRNA	5	0	2911	4	10
LOC102724843	132.433	17	102724843				protein_coding	10	1	12170	10	10
LSM4	132.433	5	25804	HGNC:17259		607284	protein_coding	2	0	1704	10	10
NFIB	132.433	32	4781	HGNC:7785		600728	protein_coding	39	0	14029	10	10
NGRN	132.433	4	51335	HGNC:18077		616718	protein_coding	2	1	1760	10	10
POLR2G	132.433	8	5436	HGNC:9194		602013	protein_coding	1	1	791	10	10
RAC1	132.433	7	5879	HGNC:9801		602048	protein_coding	2	1	2366	10	10
RPL23A	132.433	5	6147	HGNC:10317		602326	protein_coding	1	1	970	10	10
SHISA6	132.433	7	388336	HGNC:34491		617327	protein_coding	4	0	7625	10	10
SLC35F6	132.433	6	54978	HGNC:26055			protein_coding	1	1	3902	10	10
TF	132.433	24	7018	HGNC:11740		190000	protein_coding	3	0	21225	10	10
UNC45B	132.433	25	146862	HGNC:14304		611220	protein_coding	5	0	5703	10	10
ASAP1-IT1	119.19	1	29065	HGNC:24998			lncRNA	1	1	1179	9	9
ATP2B4	119.19	26	493	HGNC:817		108732	protein_coding	4	0	9295	9	9
CACNG2	119.19	6	10369	HGNC:1406		602911	protein_coding	2	1	4897	9	9
CHST12	119.19	12	55501	HGNC:17423		610129	protein_coding	6	0	16286	9	9
COL27A1	119.19	83	85301	HGNC:22986		608461	protein_coding	15	0	9065	9	9
CPSF2	119.19	17	53981	HGNC:2325		606028	protein_coding	4	0	13226	9	9
EDC3	119.19	15	80153	HGNC:26114		609842	protein_coding	9	0	4971	9	9
ELOVL7	119.19	26	79993	HGNC:26292		614451	protein_coding	13	0	5998	9	9
FAM172A	119.19	43	83989	HGNC:25365			protein_coding	33	1	37666	9	9
FEM1A	119.19	1	55527	HGNC:16934		613538	protein_coding	1	1	9540	9	9
FOXN3	119.19	8	1112	HGNC:1928		602628	protein_coding	2	0	8225	9	9
FRRS1	119.19	28	391059	HGNC:27622		611578	protein_coding	8	0	8131	9	9
GPR160	119.19	13	26996	HGNC:23693			protein_coding	7	0	3261	9	9
GRWD1	119.19	7	83743	HGNC:21270		610597	protein_coding	1	1	5361	9	9
GUK1	119.19	16	2987	HGNC:4693		139270	protein_coding	6	0	1521	9	9
IARS	119.19	35	3376	HGNC:5330		600709	protein_coding	3	0	4712	9	9
KIAA0825	119.19	50	285600	HGNC:28532		617266	protein_coding	21	1	24519	9	9
LINC02641	119.19	22	105378531	HGNC:54125			lncRNA	11	1	21720	9	9
LNPK	119.19	29	80856	HGNC:21610		610236	protein_coding	12	1	8634	9	9
LOC101929356	119.19	8	101929356				lncRNA	4	0	11715	9	9
LOC105370708	119.19	3	105370708				lncRNA	1	1	1866	9	9
LOC105376050	119.19	14	105376050				lncRNA	10	1	14426	9	9
LOC112268084	119.19	2	112268084				lncRNA	1	1	7329	9	9
MAVS	119.19	9	57506	HGNC:29233		609676	protein_coding	3	0	11771	9	9
MON1B	119.19	6	22879	HGNC:25020		608954	protein_coding	3	0	5813	8	9
MRM2	119.19	3	29960	HGNC:16352		606906	protein_coding	1	1	1677	9	9
NECAP2	119.19	16	55707	HGNC:25528		611624	protein_coding	9	2	3278	9	9
PCYT1A	119.19	10	5130	HGNC:8754		123695	protein_coding	2	0	5610	9	9
PHF20L1	119.19	33	51105	HGNC:24280			protein_coding	24	0	11278	9	9
PSMB3	119.19	9	5691	HGNC:9540		602176	protein_coding	3	1	796	9	9
PTPN18	119.19	20	26469	HGNC:9649		606587	protein_coding	6	0	3660	9	9
RPL36A	119.19	5	6173	HGNC:10359		300902	protein_coding	1	1	761	3	9
SENP7	119.19	35	57337	HGNC:30402		612846	protein_coding	20	0	6715	9	9
SETD5	119.19	50	55209	HGNC:25566		615743	protein_coding	34	0	16980	9	9
SMAD3	119.19	15	4088	HGNC:6769		603109	protein_coding	6	1	7321	9	9
SOX12	119.19	1	6666	HGNC:11198		601947	protein_coding	1	1	4658	9	9
TBCA	119.19	7	6902	HGNC:11579		610058	protein_coding	3	1	2450	9	9
ZNF652	119.19	19	22834	HGNC:29147		613907	protein_coding	8	0	12015	9	9
ZWILCH	119.19	25	55055	HGNC:25468		609984	protein_coding	6	0	4031	9	9
ADIPOR1	105.946	16	51094	HGNC:24040		607945	protein_coding	6	0	2449	8	8
APOOL	105.946	18	139322	HGNC:24009		300955	protein_coding	5	1	6696	8	8
ARGLU1	105.946	7	55082	HGNC:25482		614046	protein_coding	2	1	5263	8	8
ATP5F1A	105.946	20	498	HGNC:823		164360	protein_coding	6	0	6464	7	8
ATP5MC2	105.946	21	517	HGNC:842		603193	protein_coding	14	0	3022	8	8
BAIAP2	105.946	33	10458	HGNC:947		605475	protein_coding	21	0	8752	8	8
CBR4	105.946	17	84869	HGNC:25891			protein_coding	10	0	4886	8	8
CCDC144NL-AS1	39.7298	7	440416	HGNC:51340			lncRNA	3	1	4857	3	3
CCDC167	13.2433	4	154467	HGNC:21239			protein_coding	1	1	572	1	1
CEP295	105.946	43	85459	HGNC:29366		617728	protein_coding	20	1	9272	8	8
CNIH4	105.946	10	29097	HGNC:25013		617483	protein_coding	6	0	4561	8	8
CNPY2	105.946	8	10330	HGNC:13529		605861	protein_coding	2	2	2187	8	8
DNASE1	105.946	32	1773	HGNC:2956		125505	protein_coding	20	1	9746	8	8
FASTKD2	105.946	14	22868	HGNC:29160		612322	protein_coding	3	0	6945	0	8
GADD45A	105.946	4	1647	HGNC:4095		126335	protein_coding	3	0	1352	8	8
ITPK1-AS1	105.946	1	319085	HGNC:20132			lncRNA	1	1	4701	8	8
KLF6	105.946	7	1316	HGNC:2235		602053	protein_coding	4	0	4662	8	8
LMNB2	105.946	12	84823	HGNC:6638		150341	protein_coding	1	1	4634	8	8
LOC105374988	105.946	2	105374988				lncRNA	1	1	2884	6	8
LOC107986345	105.946	2	107986345				lncRNA	1	1	2398	7	8
LOC112267858	105.946	4	112267858				lncRNA	1	1	4839	7	8
LONRF3	105.946	20	79836	HGNC:21152			protein_coding	10	0	10522	8	8
LSM7	105.946	6	51690	HGNC:20470		607287	protein_coding	2	1	706	8	8
MINAR2	105.946	3	100127206	HGNC:33914			protein_coding	1	1	2339	8	8
NSD3	105.946	26	54904	HGNC:12767		607083	protein_coding	2	1	12391	8	8
PALB2	105.946	18	79728	HGNC:26144		610355	protein_coding	7	0	5050	8	8
PHF20	105.946	28	51230	HGNC:16098		610335	protein_coding	10	0	6315	8	8
PHKB	105.946	34	5257	HGNC:8927		172490	protein_coding	3	0	5694	8	8
PTEN	105.946	12	5728	HGNC:9588		601728	protein_coding	3	0	8674	7	8
RAB1B	105.946	8	81876	HGNC:18370		612565	protein_coding	2	0	2122	8	8
RHOQ	105.946	12	23433	HGNC:17736		605857	protein_coding	5	0	5108	8	8
RPS10P7	105.946	1	376693	HGNC:36423			transcribed_pseudogene	1	1	699	8	8
RPS15A	105.946	6	6210	HGNC:10389		603674	protein_coding	2	0	2203	8	8
SCAF1	105.946	15	58506	HGNC:30403		617264	protein_coding	4	0	4701	8	8
SETD3	105.946	23	84193	HGNC:20493		615671	protein_coding	12	0	5125	8	8
SIN3A	105.946	30	25942	HGNC:19353		607776	protein_coding	7	0	7500	8	8
TIGIT	105.946	10	201633	HGNC:26838		612859	protein_coding	3	0	22610	7	8
TMEM39A	105.946	18	55254	HGNC:25600			protein_coding	8	0	5881	8	8
TOE1	105.946	22	114034	HGNC:15954		613931	protein_coding	10	1	2739	8	8
TSPYL1	105.946	1	7259	HGNC:12382		604714	protein_coding	1	1	5259	8	8
YIPF4	105.946	9	84272	HGNC:28145		617534	protein_coding	4	1	11955	8	8
ZBTB20	105.946	26	26137	HGNC:13503		606025	protein_coding	14	0	28505	8	8
ZNF527	105.946	11	84503	HGNC:29385			protein_coding	5	0	5464	8	8
ACTR1A	92.703	11	10121	HGNC:167		605143	protein_coding	1	1	2830	7	7
CCDC168	13.2433	7	643677	HGNC:26851			protein_coding	2	0	21470	1	1
BCYRN1	92.703	1	618	HGNC:1022		606089	lncRNA	1	1	200	7	7
C8orf76	92.703	6	84933	HGNC:25924			protein_coding	1	1	1310	7	7
DRD2	92.703	12	1813	HGNC:3023		126450	protein_coding	3	0	2869	7	7
EBF1	92.703	39	1879	HGNC:3126		164343	protein_coding	31	0	49819	7	7
GABBR2	92.703	23	9568	HGNC:4507		607340	protein_coding	4	0	6144	6	7
GRM3	92.703	9	2913	HGNC:4595		601115	protein_coding	3	0	6097	5	7
H3F3A	92.703	4	3020	HGNC:4764		601128	protein_coding	1	1	2263	4	7
HES1	92.703	4	3280	HGNC:5192		139605	protein_coding	1	1	1575	7	7
HES4	92.703	7	57801	HGNC:24149		608060	protein_coding	3	0	1920	7	7
HOOK3	92.703	22	84376	HGNC:23576		607825	protein_coding	1	1	14348	7	7
HSPA8	92.703	13	3312	HGNC:5241		600816	protein_coding	3	0	2284	7	7
IGHMBP2	92.703	25	3508	HGNC:5542		600502	protein_coding	9	1	7284	6	7
IL1RAPL1	92.703	14	11141	HGNC:5996		300206	protein_coding	3	1	9182	7	7
INHBA	92.703	8	3624	HGNC:6066		147290	protein_coding	4	0	8111	7	7
LINC02802	92.703	9	100996732	HGNC:54326			lncRNA	5	1	5155	5	7
LOC102724744	92.703	6	102724744				lncRNA	3	0	4510	7	7
LOC105370363	92.703	8	105370363				lncRNA	5	1	9377	7	7
LOC105372520	92.703	10	105372520				lncRNA	5	0	4079	7	7
LOC105375513	92.703	8	105375513				lncRNA	3	0	5198	7	7
LOC105379133	92.703	5	105379133				lncRNA	2	1	3109	7	7
MTA2	92.703	19	9219	HGNC:7411		603947	protein_coding	2	0	3311	7	7
MUCL1	92.703	4	118430	HGNC:30588		610857	protein_coding	1	1	485	7	7
MYO9A	92.703	52	4649	HGNC:7608		604875	protein_coding	15	0	13289	7	7
NFATC2	92.703	19	4773	HGNC:7776		600490	protein_coding	13	0	10362	7	7
NOP53	92.703	13	29997	HGNC:4333		605691	protein_coding	1	1	1504	7	7
OTUD5	92.703	25	55593	HGNC:25402		300713	protein_coding	15	0	6324	6	7
PPFIA4	92.703	37	8497	HGNC:9248		603145	protein_coding	14	0	6827	7	7
RBFOX2	92.703	38	23543	HGNC:9906		612149	protein_coding	46	1	12228	7	7
RNA45SN2	92.703	1	109864279	HGNC:53518			rRNA	1	1	13315	1	7
RNA45SN3	92.703	1	109910379	HGNC:53522			rRNA	1	1	13309	1	7
RNA45SN4	92.703	1	109864271	HGNC:53526			rRNA	1	1	13373	1	7
RNPEPL1	92.703	14	57140	HGNC:10079		605287	protein_coding	2	1	5761	7	7
RUNX3	92.703	12	864	HGNC:10473		600210	protein_coding	5	0	4903	7	7
RYBP	92.703	4	23429	HGNC:10480		607535	protein_coding	1	1	4449	7	7
SHISA2	92.703	2	387914	HGNC:20366		617324	protein_coding	1	1	2889	7	7
SLC25A11	92.703	13	8402	HGNC:10981		604165	protein_coding	4	0	1981	7	7
SLC38A1	92.703	27	81539	HGNC:13447		608490	protein_coding	10	0	11045	7	7
SOX4	92.703	1	6659	HGNC:11200		184430	protein_coding	1	1	4869	7	7
SPDEF	92.703	11	25803	HGNC:17257		608144	protein_coding	4	0	3117	7	7
SPEF2	92.703	59	79925	HGNC:26293		610172	protein_coding	19	0	13513	7	7
SRP14	92.703	7	6727	HGNC:11299		600708	protein_coding	2	0	1180	7	7
STOML1	92.703	17	9399	HGNC:14560		608326	protein_coding	14	0	7886	7	7
SYNC	92.703	11	81493	HGNC:28897		611750	protein_coding	7	0	5965	6	7
TMEM167A	92.703	4	153339	HGNC:28330			protein_coding	1	1	4528	7	7
TMEM168	92.703	16	64418	HGNC:25826			protein_coding	8	0	11465	7	7
TMX1	92.703	8	81542	HGNC:15487		610527	protein_coding	1	1	4025	6	7
TP53	92.703	18	7157	HGNC:11998		191170	protein_coding	15	0	3098	7	7
VPS35	92.703	22	55737	HGNC:13487		601501	protein_coding	3	0	7629	7	7
WIPF2	92.703	11	147179	HGNC:30923		609692	protein_coding	5	0	7648	7	7
ZC3HAV1	92.703	15	56829	HGNC:23721		607312	protein_coding	3	1	8239	7	7
ACTR10	79.4597	17	55860	HGNC:17372			protein_coding	5	0	2429	6	6
AMMECR1	79.4597	9	9949	HGNC:467		300195	protein_coding	3	0	5840	6	6
ANKRD20A19P	79.4597	5	400110	HGNC:42737			transcribed_pseudogene	1	1	5096	6	6
ARMC8	79.4597	41	25852	HGNC:24999			protein_coding	22	0	8754	6	6
BHLHE40-AS1	79.4597	6	100507582	HGNC:44471			lncRNA	4	0	2717	6	6
BRCA1	79.4597	31	672	HGNC:1100		113705	protein_coding	6	0	7362	6	6
BRIP1	79.4597	40	83990	HGNC:20473		605882	protein_coding	15	1	11974	6	6
C4orf48	79.4597	12	401115	HGNC:34437		614690	protein_coding	5	0	1955	6	6
CCT7	79.4597	19	10574	HGNC:1622		605140	protein_coding	8	0	2121	6	6
CORO1B	79.4597	14	57175	HGNC:2253		609849	protein_coding	2	1	4480	6	6
DAPK2	79.4597	27	23604	HGNC:2675		616567	protein_coding	17	1	13785	6	6
DOCK8-AS1	79.4597	1	157983	HGNC:26436			lncRNA	1	1	2294	6	6
ELAVL4	79.4597	28	1996	HGNC:3315		168360	protein_coding	30	0	8209	6	6
ETV4	79.4597	20	2118	HGNC:3493		600711	protein_coding	9	0	2712	6	6
FAM3A	79.4597	30	60343	HGNC:13749		300492	protein_coding	25	0	2562	6	6
FBXL17	79.4597	22	64839	HGNC:13615		609083	protein_coding	12	1	19007	6	6
FHOD3	79.4597	37	80206	HGNC:26178		609691	protein_coding	19	0	7931	6	6
GTF2I	79.4597	38	2969	HGNC:4659		601679	protein_coding	6	1	4684	6	6
HNRNPU	79.4597	16	3192	HGNC:5048		602869	protein_coding	2	0	6867	6	6
ITPR1	79.4597	72	3708	HGNC:6180		147265	protein_coding	19	0	12284	6	6
LACTB	79.4597	12	114294	HGNC:16468		608440	protein_coding	5	0	3863	6	6
LINC01979	79.4597	6	101928766	HGNC:52807			lncRNA	1	1	5271	6	6
LOC102723985	79.4597	10	102723985				lncRNA	5	0	8230	6	6
LOC105372816	79.4597	3	105372816				lncRNA	1	1	5333	6	6
LOC105377211	79.4597	11	105377211				lncRNA	7	0	5429	6	6
LOC105379082	79.4597	7	105379082				lncRNA	4	0	13326	6	6
LOC105379094	79.4597	4	105379094				lncRNA	2	1	2535	6	6
LOC107984658	79.4597	2	107984658				lncRNA	1	1	2104	6	6
LPAR4	79.4597	12	2846	HGNC:4478		300086	protein_coding	6	0	5879	6	6
MCC	79.4597	28	4163	HGNC:6935		159350	protein_coding	9	1	26691	6	6
MGC34796	79.4597	1	414927				transcribed_pseudogene	1	1	1887	6	6
MUTYH	79.4597	45	4595	HGNC:7527		604933	protein_coding	43	0	3504	6	6
NR2F1-AS1	79.4597	14	441094	HGNC:48622			lncRNA	10	0	6748	6	6
NUDT16L1	79.4597	11	84309	HGNC:28154		617338	protein_coding	7	1	6832	6	6
OTUD7B	79.4597	21	56957	HGNC:16683		611748	protein_coding	10	0	12743	6	6
PER2	79.4597	26	8864	HGNC:8846		603426	protein_coding	3	0	6761	6	6
PHF19	79.4597	39	26147	HGNC:24566		609740	protein_coding	18	1	5967	6	6
PIK3CA	79.4597	24	5290	HGNC:8975		171834	protein_coding	3	1	9552	6	6
PLEKHA5	79.4597	53	54477	HGNC:30036		607770	protein_coding	25	0	15143	6	6
PNO1	79.4597	10	56902	HGNC:32790			protein_coding	4	1	3237	6	6
PNPLA2	79.4597	16	57104	HGNC:30802		609059	protein_coding	5	0	2672	6	6
POU2F1	79.4597	28	5451	HGNC:9212		164175	protein_coding	11	0	14812	6	6
PPIA	79.4597	12	5478	HGNC:9253		123840	protein_coding	5	0	3678	6	6
RHOB	79.4597	1	388	HGNC:668		165370	protein_coding	1	1	2367	6	6
RPL17	79.4597	17	6139	HGNC:10307		603661	protein_coding	16	0	1119	1	6
RPL39	79.4597	3	6170	HGNC:10350		300899	protein_coding	1	1	390	6	6
RPS14P3	79.4597	1	644068	HGNC:35797			transcribed_pseudogene	1	1	838	6	6
RPS29	79.4597	7	6235	HGNC:10419		603633	protein_coding	3	0	7513	6	6
SLC22A5	79.4597	19	6584	HGNC:10969		603377	protein_coding	9	0	3376	6	6
SLC39A11	79.4597	32	201266	HGNC:14463		616508	protein_coding	27	0	8542	6	6
SNAR-B2	79.4597	1	100170217	HGNC:34318			snRNA	1	0	120	0	6
SNX32	79.4597	25	254122	HGNC:26423			protein_coding	10	0	4549	6	6
SOX2-OT	79.4597	10	347689	HGNC:20209		616338	lncRNA	6	0	4086	6	6
SPATA22	79.4597	15	84690	HGNC:30705		617673	protein_coding	8	0	2160	6	6
TENM2	79.4597	43	57451	HGNC:29943		610119	protein_coding	16	2	16607	6	6
TET3	79.4597	23	200424	HGNC:28313		613555	protein_coding	14	0	14786	6	6
TIMM9	79.4597	12	26520	HGNC:11819		607384	protein_coding	12	0	1336	6	6
TNRC6B	79.4597	27	23112	HGNC:29190		610740	protein_coding	3	0	18695	5	6
TYMP	79.4597	15	1890	HGNC:3148		131222	protein_coding	5	0	1858	6	6
UBE2W	79.4597	11	55284	HGNC:25616		614277	protein_coding	6	0	9042	6	6
UBXN6	79.4597	14	80700	HGNC:14928		611946	protein_coding	3	0	2607	6	6
WAC-AS1	79.4597	3	220906	HGNC:27347			lncRNA	1	1	5376	6	6
ZBED1_1	79.4597	5	9189	HGNC:447		300178	protein_coding	3	0	4748	6	6
ZFHX3	79.4597	15	463	HGNC:777		104155	protein_coding	5	0	16507	6	6
ZNF865	79.4597	1	100507290	HGNC:38705			protein_coding	1	1	4953	6	6
ACTN4	66.2164	27	81	HGNC:166		604638	protein_coding	5	0	5142	5	5
ADAMTS4	66.2164	13	9507	HGNC:220		603876	protein_coding	4	1	13062	5	5
ADGRL1	66.2164	37	22859	HGNC:20973		616416	protein_coding	14	0	8564	5	5
AGAP1	66.2164	35	116987	HGNC:16922		608651	protein_coding	16	0	18281	5	5
ARHGEF26	66.2164	22	26084	HGNC:24490		617552	protein_coding	5	0	5459	5	5
BBIP1	66.2164	6	92482	HGNC:28093		613605	protein_coding	5	0	2460	5	5
BMP10	13.2433	2	27302	HGNC:20869		608748	protein_coding	1	1	6036	1	1
C12orf4	66.2164	18	57102	HGNC:1184		616082	protein_coding	11	0	4552	5	5
C1QTNF2	66.2164	10	114898	HGNC:14325			protein_coding	5	0	2834	5	5
C1QTNF7	66.2164	10	114905	HGNC:14342			protein_coding	5	0	4939	5	5
CALM1	66.2164	9	801	HGNC:1442		114180	protein_coding	3	1	5205	5	5
CALY	66.2164	14	50632	HGNC:17938		604647	protein_coding	5	0	3925	5	5
CAMK1D	66.2164	27	57118	HGNC:19341		607957	protein_coding	12	0	11717	5	5
CCDC169	13.2433	12	728591	HGNC:34361			protein_coding	7	0	6577	1	1
CLEC16A	66.2164	41	23274	HGNC:29013		611303	protein_coding	21	0	13834	5	5
COX6A1	66.2164	3	1337	HGNC:2277		602072	protein_coding	1	1	537	5	5
CPO	66.2164	20	130749	HGNC:21011		609563	protein_coding	2	1	23509	5	5
CUL7	66.2164	37	9820	HGNC:21024		609577	protein_coding	15	0	5678	5	5
DCAF5	66.2164	29	8816	HGNC:20224		603812	protein_coding	18	0	8655	5	5
DIDO1	66.2164	28	11083	HGNC:2680		604140	protein_coding	11	0	13624	5	5
DLEU7	66.2164	6	220107	HGNC:17567			protein_coding	3	1	6510	5	5
ERG28	66.2164	5	11161	HGNC:1187		604576	protein_coding	1	1	2320	5	5
ERGIC1	66.2164	19	57222	HGNC:29205		617946	protein_coding	7	0	4309	5	5
FAM20A	66.2164	25	54757	HGNC:23015		611062	protein_coding	11	0	10686	5	5
FBXL18	66.2164	10	80028	HGNC:21874		609084	protein_coding	6	0	9718	3	5
FGF18	66.2164	5	8817	HGNC:3674		603726	protein_coding	1	1	1998	5	5
FLVCR1	66.2164	20	28982	HGNC:24682		609144	protein_coding	8	1	6177	4	5
GABRB1	66.2164	18	2560	HGNC:4081		137190	protein_coding	6	1	16940	5	5
GAP43	66.2164	6	2596	HGNC:4140		162060	protein_coding	3	1	3561	5	5
GFRA2	66.2164	14	2675	HGNC:4244		601956	protein_coding	6	0	5153	5	5
GPR107	66.2164	26	57720	HGNC:17830			protein_coding	5	0	8341	5	5
GPR82	66.2164	3	27197	HGNC:4533		300748	protein_coding	1	1	3318	4	5
INTS6L	66.2164	43	203522	HGNC:27334			protein_coding	22	1	9594	5	5
KAT6A	66.2164	25	7994	HGNC:13013		601408	protein_coding	9	1	10183	5	5
KCNAB1	66.2164	27	7881	HGNC:6228		601141	protein_coding	11	0	16366	5	5
LDB1	66.2164	21	8861	HGNC:6532		603451	protein_coding	7	1	4312	5	5
LINC01312	66.2164	3	154089	HGNC:28525			lncRNA	1	1	3517	5	5
LINC01568	66.2164	3	100506172	HGNC:51371			lncRNA	1	1	1328	5	5
LMOD3	66.2164	6	56203	HGNC:6649		616112	protein_coding	2	1	4115	5	5
LOC105369202	66.2164	3	105369202				lncRNA	1	1	878	5	5
LOC105369377	66.2164	3	105369377				lncRNA	1	1	1857	5	5
LOC105372173	66.2164	9	105372173				lncRNA	5	0	8690	5	5
LOC105372877	66.2164	2	105372877				lncRNA	1	1	3599	5	5
LOC107984974	66.2164	21	107984974				protein_coding	15	0	10661	5	5
LOC107986219	66.2164	3	107986219				lncRNA	1	1	805	5	5
LOC107986556	66.2164	6	107986556				lncRNA	2	1	2803	5	5
LOC107986819	66.2164	3	107986819				lncRNA	1	1	1996	5	5
LOC107986935	66.2164	2	107986935				lncRNA	1	1	1757	5	5
LYRM9	66.2164	11	201229	HGNC:27314			protein_coding	6	0	7204	5	5
MAF	66.2164	14	4094	HGNC:6776		177075	protein_coding	10	2	33616	4	5
MAP3K12	66.2164	22	7786	HGNC:6851		600447	protein_coding	7	0	6284	5	5
MED13	66.2164	34	9969	HGNC:22474		603808	protein_coding	4	0	11192	5	5
MICAL3	66.2164	38	57553	HGNC:24694		608882	protein_coding	3	2	14778	5	5
MICALL1	66.2164	23	85377	HGNC:29804			protein_coding	9	0	5785	5	5
MOB1A	66.2164	10	55233	HGNC:16015		609281	protein_coding	5	0	5096	5	5
MPC2	66.2164	10	25874	HGNC:24515		614737	protein_coding	4	0	2582	5	5
MPHOSPH8	66.2164	20	54737	HGNC:29810		611626	protein_coding	6	0	4785	5	5
MUC2	66.2164	60	4583	HGNC:7512		158370	protein_coding	1	1	12648	5	5
NEDD9	66.2164	13	4739	HGNC:7733		602265	protein_coding	5	1	7743	5	5
NFIC	66.2164	16	4782	HGNC:7786		600729	protein_coding	10	0	8610	5	5
NRK	66.2164	34	203447	HGNC:25391		300791	protein_coding	5	0	8182	5	5
OIP5-AS1	66.2164	9	729082	HGNC:43563			lncRNA	4	0	10670	5	5
ONECUT2	66.2164	2	9480	HGNC:8139		604894	protein_coding	1	1	16433	4	5
CCDC170	26.4866	13	80129	HGNC:21177			protein_coding	3	0	5493	2	2
PLAG1	66.2164	10	5324	HGNC:9045		603026	protein_coding	6	0	7493	5	5
PMS2	66.2164	26	5395	HGNC:9122		600259	protein_coding	18	0	5614	3	5
POGZ	66.2164	33	23126	HGNC:18801		614787	protein_coding	18	1	20214	4	5
PRKCQ-AS1	66.2164	3	439949	HGNC:44689			lncRNA	2	0	2253	5	5
PSMB2	66.2164	8	5690	HGNC:9539		602175	protein_coding	3	0	4528	5	5
RNR2	66.2164	1	4550	HGNC:7471		561010	rRNA	1	1	1559	4	5
RORA	66.2164	26	6095	HGNC:10258		600825	protein_coding	12	3	26084	5	5
RPS27A	66.2164	8	6233	HGNC:10417		191343	protein_coding	3	0	1373	5	5
RPS3	66.2164	12	6188	HGNC:10420		600454	protein_coding	4	0	2747	5	5
SKA2	66.2164	6	348235	HGNC:28006		616674	protein_coding	3	0	3004	5	5
SLC35E3	66.2164	8	55508	HGNC:20864			protein_coding	5	0	18244	5	5
SMAP1	66.2164	22	60682	HGNC:19651		611372	protein_coding	10	0	4770	5	5
SNORD116-10	66.2164	1	100033422	HGNC:33076			snoRNA	1	1	104	5	5
STK11	66.2164	10	6794	HGNC:11389		602216	protein_coding	1	1	3276	5	5
STOX2	66.2164	17	56977	HGNC:25450		617359	protein_coding	11	0	19368	5	5
TEAD3	66.2164	13	7005	HGNC:11716		603170	protein_coding	1	1	2986	5	5
TICAM1	66.2164	2	148022	HGNC:18348		607601	protein_coding	1	1	2722	5	5
TK1	66.2164	10	7083	HGNC:11830		188300	protein_coding	3	0	1694	5	5
TMEM106B	66.2164	11	54664	HGNC:22407		613413	protein_coding	3	0	12667	5	5
TRIM56	66.2164	5	81844	HGNC:19028		616996	protein_coding	2	1	10967	5	5
XIST	66.2164	6	7503	HGNC:12810		314670	lncRNA	1	1	19280	5	5
ACP5	52.9731	14	54	HGNC:124		171640	protein_coding	7	0	2074	4	4
ADARB1	52.9731	44	104	HGNC:226		601218	protein_coding	33	0	16395	4	4
AHDC1	52.9731	18	27245	HGNC:25230		615790	protein_coding	11	1	8542	4	4
ANK3	52.9731	61	288	HGNC:494		600465	protein_coding	51	0	19351	4	4
ANKRD26	52.9731	56	22852	HGNC:29186		610855	protein_coding	12	1	32656	4	4
ARMH1	52.9731	31	339541	HGNC:34345			protein_coding	23	0	3906	4	4
ASXL3	52.9731	24	80816	HGNC:29357		615115	protein_coding	11	1	22478	4	4
ATG10	52.9731	16	83734	HGNC:20315		610800	protein_coding	8	0	7911	4	4
ATXN1	52.9731	12	6310	HGNC:10548		601556	protein_coding	7	0	15689	4	4
AVEN	52.9731	21	57099	HGNC:13509		605265	protein_coding	8	0	8245	4	4
AVL9	52.9731	24	23080	HGNC:28994		612927	protein_coding	10	0	9142	4	4
BCL11A	52.9731	18	53335	HGNC:13221		606557	protein_coding	12	0	9133	4	4
BCL2L12	52.9731	12	83596	HGNC:13787		610837	protein_coding	15	1	2728	4	4
C9orf24	52.9731	16	84688	HGNC:19919			protein_coding	8	1	6671	4	4
CCDC178	13.2433	32	374864	HGNC:29588			protein_coding	12	0	4578	1	1
CFAP65	52.9731	50	255101	HGNC:25325		614270	protein_coding	20	0	10791	4	4
CHRNB3	52.9731	9	1142	HGNC:1963		118508	protein_coding	3	1	2721	4	4
CILP	52.9731	12	8483	HGNC:1980		603489	protein_coding	3	0	7705	4	4
CPM	52.9731	19	1368	HGNC:2311		114860	protein_coding	11	0	6867	3	4
CUL9	52.9731	61	23113	HGNC:15982		607489	protein_coding	16	1	9616	4	4
DCTN5	52.9731	17	84516	HGNC:24594		612962	protein_coding	6	0	11577	4	4
DELE1	52.9731	26	9812	HGNC:28969		615741	protein_coding	20	1	7178	4	4
DHTKD1	52.9731	17	55526	HGNC:23537		614984	protein_coding	1	1	5173	4	4
DIS3	52.9731	22	22894	HGNC:20604		607533	protein_coding	4	0	10639	4	4
DPP6	52.9731	40	1804	HGNC:3010		126141	protein_coding	14	0	9323	4	4
ECHDC2	52.9731	42	55268	HGNC:23408			protein_coding	29	0	7808	4	4
EIF4B	52.9731	16	1975	HGNC:3285		603928	protein_coding	3	0	3871	4	4
ELK4	52.9731	6	2005	HGNC:3326		600246	protein_coding	2	1	11847	4	4
EML2-AS1	52.9731	3	100287177	HGNC:48331			lncRNA	2	0	1083	4	4
FBXO33	52.9731	4	254170	HGNC:19833		609103	protein_coding	1	1	5149	4	4
FUZ	52.9731	34	80199	HGNC:26219		610622	protein_coding	26	1	3527	4	4
GLI2	52.9731	24	2736	HGNC:4318		165230	protein_coding	11	0	14271	4	4
GPAT4	52.9731	17	137964	HGNC:20880		608143	protein_coding	4	0	6527	4	4
GRIA3	52.9731	20	2892	HGNC:4573		305915	protein_coding	3	0	5729	4	4
GTF2IP1	52.9731	24	2970	HGNC:4660			transcribed_pseudogene	1	0	3627	0	4
GUSBP3	52.9731	6	653188	HGNC:37301			transcribed_pseudogene	1	1	1551	4	4
HLA-B	52.9731	8	3106	HGNC:4932		142830	protein_coding	1	1	1536	2	4
HMBOX1	52.9731	35	79618	HGNC:26137			protein_coding	34	0	19304	4	4
HS6ST1	52.9731	2	9394	HGNC:5201		604846	protein_coding	1	1	4223	4	4
IDH2	52.9731	14	3418	HGNC:5383		147650	protein_coding	3	2	2790	2	4
IFI30	52.9731	7	10437	HGNC:5398		604664	protein_coding	1	1	988	4	4
IGF1	52.9731	12	3479	HGNC:5464		147440	protein_coding	8	1	12434	4	4
IGF1R	52.9731	30	3480	HGNC:5465		147370	protein_coding	9	0	13403	4	4
IGF2	52.9731	10	3481	HGNC:5466		147470	protein_coding	5	1	6654	1	4
IKZF2	52.9731	29	22807	HGNC:13177		606234	protein_coding	25	1	20084	4	4
INCENP	52.9731	25	3619	HGNC:6058		604411	protein_coding	7	0	6477	4	4
IRS2	52.9731	2	8660	HGNC:6126		600797	protein_coding	1	1	8156	4	4
IVD	52.9731	36	3712	HGNC:6186		607036	protein_coding	18	0	5817	4	4
KCNH3	52.9731	22	23416	HGNC:6252		604527	protein_coding	7	0	5038	4	4
KIF3B	52.9731	10	9371	HGNC:6320		603754	protein_coding	2	0	6290	4	4
LCOR	52.9731	12	84458	HGNC:29503		607698	protein_coding	4	1	25655	4	4
LDB3	52.9731	20	11155	HGNC:15710		605906	protein_coding	12	0	6525	4	4
LINC01896	52.9731	9	645321	HGNC:52715			lncRNA	5	0	2268	4	4
LOC100134040	52.9731	2	100134040			615171	lncRNA	1	1	730	4	4
LOC101927556	52.9731	8	101927556				lncRNA	5	0	6047	3	4
LOC102723824	52.9731	4	102723824				lncRNA	1	1	1460	4	4
LOC102724001	52.9731	9	102724001				lncRNA	6	0	3830	4	4
LOC105370114	52.9731	4	105370114				lncRNA	2	1	6452	4	4
LOC105371887	52.9731	5	105371887				lncRNA	3	0	3888	4	4
LOC105372462	52.9731	5	105372462				lncRNA	2	0	2452	4	4
LOC105374029	52.9731	10	105374029				lncRNA	5	0	6446	4	4
LOC105374181	52.9731	4	105374181				lncRNA	2	0	8439	3	4
LOC105375566	52.9731	17	105375566				lncRNA	9	0	6604	4	4
LOC105375942	52.9731	2	105375942				lncRNA	1	1	5769	1	4
LOC105376689	52.9731	13	105376689				lncRNA	8	1	5969	4	4
LOC105377282	52.9731	5	105377282				lncRNA	2	0	758	4	4
LOC105378018	52.9731	2	105378018				lncRNA	1	1	736	4	4
LOC105378773	52.9731	4	105378773				lncRNA	1	1	5783	4	4
LOC105379010	52.9731	9	105379010				lncRNA	5	0	15906	4	4
LOC105379012	52.9731	5	105379012				lncRNA	2	0	8244	4	4
LOC105379280	52.9731	2	105379280				lncRNA	1	1	4460	3	4
LOC107984740	52.9731	2	107984740				lncRNA	1	1	4501	4	4
LOC107985417	52.9731	2	107985417				lncRNA	1	1	1025	4	4
LRIG2	52.9731	24	9860	HGNC:20889		608869	protein_coding	6	1	12109	4	4
LRP1B	52.9731	96	53353	HGNC:6693		608766	protein_coding	4	1	22932	4	4
LRRC37B	52.9731	17	114659	HGNC:29070		616558	protein_coding	2	1	3967	4	4
LRRFIP1	52.9731	47	9208	HGNC:6702		603256	protein_coding	53	0	12257	4	4
MAML2	52.9731	10	84441	HGNC:16259		607537	protein_coding	4	1	10723	4	4
MAST4	52.9731	51	375449	HGNC:19037		618002	protein_coding	18	1	31064	4	4
MBD4	52.9731	16	8930	HGNC:6919		603574	protein_coding	6	0	3570	4	4
MDGA2	52.9731	30	161357	HGNC:19835		611128	protein_coding	9	0	13754	4	4
METTL21A	52.9731	39	151194	HGNC:30476		615257	protein_coding	31	1	7572	4	4
MIDN	52.9731	12	90007	HGNC:16298		606700	protein_coding	5	0	4283	4	4
MIOX	52.9731	17	55586	HGNC:14522		606774	protein_coding	4	0	4467	3	4
MRPS12	52.9731	5	6183	HGNC:10380		603021	protein_coding	3	0	1324	4	4
MSH6	52.9731	19	2956	HGNC:7329		600678	protein_coding	8	0	4834	4	4
MTA3	52.9731	35	57504	HGNC:23784		609050	protein_coding	13	2	17492	4	4
MVD	52.9731	17	4597	HGNC:7529		603236	protein_coding	5	0	2156	4	4
MZB1	52.9731	4	51237	HGNC:30125		609447	protein_coding	1	1	925	4	4
NDUFA5	52.9731	18	4698	HGNC:7688		601677	protein_coding	11	1	7371	4	4
NDUFV3	52.9731	8	4731	HGNC:7719		602184	protein_coding	4	0	5826	4	4
NEB	52.9731	193	4703	HGNC:7720		161650	protein_coding	40	0	27184	4	4
NR3C1	52.9731	27	2908	HGNC:7978		138040	protein_coding	25	2	20396	4	4
NUDT16	52.9731	9	131870	HGNC:26442		617381	protein_coding	4	0	6777	4	4
NUDT4	52.9731	13	11163	HGNC:8051		609229	protein_coding	8	0	12001	4	4
OSBPL2	52.9731	16	9885	HGNC:15761		606731	protein_coding	4	0	4064	4	4
OSER1	52.9731	10	51526	HGNC:16105			protein_coding	5	2	6294	4	4
OTOGL	52.9731	71	283310	HGNC:26901		614925	protein_coding	6	0	11469	4	4
PALM3	52.9731	9	342979	HGNC:33274			protein_coding	3	1	2669	4	4
PCBP2	52.9731	17	5094	HGNC:8648		601210	protein_coding	7	0	3171	4	4
PGBD4	52.9731	1	161779	HGNC:19401			protein_coding	1	1	6604	4	4
PIAS2	52.9731	44	9063	HGNC:17311		603567	protein_coding	42	0	22516	4	4
PITPNM3	52.9731	27	83394	HGNC:21043		608921	protein_coding	5	0	9634	4	4
PLCB4	52.9731	57	5332	HGNC:9059		600810	protein_coding	27	0	10734	4	4
PPA1	52.9731	14	5464	HGNC:9226		179030	protein_coding	2	0	2644	4	4
PPP1R10	52.9731	27	5514	HGNC:9284		603771	protein_coding	5	0	4911	4	4
PRELID1	52.9731	6	27166	HGNC:30255		605733	protein_coding	2	1	1226	4	4
PRKAG2	52.9731	35	51422	HGNC:9386		602743	protein_coding	33	0	9620	4	4
PRLHR	52.9731	2	2834	HGNC:4464		600895	protein_coding	1	1	5387	3	4
PTENP1	52.9731	1	11191	HGNC:9589		613531	transcribed_pseudogene	1	1	3917	4	4
RAD50	52.9731	25	10111	HGNC:9816		604040	protein_coding	1	1	8272	4	4
RASGEF1B	52.9731	16	153020	HGNC:24881		614532	protein_coding	5	0	3188	4	4
RASGRP1	52.9731	20	10125	HGNC:9878		603962	protein_coding	6	0	5037	4	4
RBMS3	52.9731	28	27303	HGNC:13427		605786	protein_coding	16	0	9441	4	4
RDH11	52.9731	7	51109	HGNC:17964		607849	protein_coding	2	0	2539	4	4
REEP3	52.9731	12	221035	HGNC:23711		609348	protein_coding	3	0	14428	4	4
RGS16	52.9731	6	6004	HGNC:9997		602514	protein_coding	2	0	2408	4	4
RMND5B	52.9731	24	64777	HGNC:26181			protein_coding	11	1	4976	4	4
ROR1	52.9731	16	4919	HGNC:10256		602336	protein_coding	5	0	10058	4	4
RPL21P28	52.9731	1	100131205	HGNC:36258			transcribed_pseudogene	1	1	566	2	4
RPS6KA6	52.9731	36	27330	HGNC:10435		300303	protein_coding	9	0	10088	4	4
RPS8	52.9731	6	6202	HGNC:10441		600357	protein_coding	1	1	778	4	4
SENP2	52.9731	20	59343	HGNC:23116		608261	protein_coding	4	1	5596	4	4
SHROOM1	52.9731	20	134549	HGNC:24084		611179	protein_coding	8	0	5169	4	4
SNAR-B1	52.9731	1	100170224	HGNC:34317			snRNA	1	0	120	0	4
SP110	52.9731	32	3431	HGNC:5401		604457	protein_coding	16	0	6889	4	4
SPDYE2B	52.9731	12	100310812	HGNC:48334			protein_coding	3	0	7287	4	4
SPTBN2	52.9731	50	6712	HGNC:11276		604985	protein_coding	12	0	15995	4	4
SRCIN1	52.9731	30	80725	HGNC:29506		610786	protein_coding	7	0	10746	4	4
SRP19	52.9731	9	6728	HGNC:11300		182175	protein_coding	5	1	9676	4	4
SYNPO2	52.9731	9	171024	HGNC:17732			protein_coding	5	1	19537	4	4
TACC2	52.9731	40	10579	HGNC:11523		605302	protein_coding	48	0	12337	4	4
TBC1D16	52.9731	27	125058	HGNC:28356		616637	protein_coding	17	2	13673	4	4
TEP1	52.9731	59	7011	HGNC:11726		601686	protein_coding	6	0	10848	4	4
TFAP2A	52.9731	14	7020	HGNC:11742		107580	protein_coding	6	0	4881	4	4
TMEM263	52.9731	10	90488	HGNC:28281			protein_coding	6	0	3947	4	4
TRIM13	52.9731	6	10206	HGNC:9976		605661	protein_coding	4	0	7369	4	4
TSC22D1	52.9731	18	8848	HGNC:16826		607715	protein_coding	11	0	11129	4	4
TTN	52.9731	367	7273	HGNC:12403		188840	protein_coding	19	0	116922	4	4
TUBA1B	52.9731	4	10376	HGNC:18809		602530	protein_coding	1	1	1627	1	4
UNC93B1	52.9731	14	81622	HGNC:13481		608204	protein_coding	3	0	2366	4	4
VMP1	52.9731	14	81671	HGNC:29559		611753	protein_coding	10	0	4054	4	4
XPO4	52.9731	36	64328	HGNC:17796		611449	protein_coding	13	1	17241	4	4
ZFHX2	52.9731	22	85446	HGNC:20152		617828	protein_coding	10	0	14884	4	4
ZFP91	52.9731	12	80829	HGNC:14983			protein_coding	2	0	5776	4	4
ZFYVE28	52.9731	39	57732	HGNC:29334		614176	protein_coding	22	0	13944	4	4
ZKSCAN1	52.9731	16	7586	HGNC:13101		601260	protein_coding	10	0	11769	4	4
ZNF143	52.9731	27	7702	HGNC:12928		603433	protein_coding	12	0	4627	4	4
ZNF483	52.9731	15	158399	HGNC:23384			protein_coding	6	0	18358	4	4
ABHD11	39.7298	22	83451	HGNC:16407			protein_coding	15	1	2589	3	3
ACTR3C	39.7298	45	653857	HGNC:37282			protein_coding	32	1	30784	3	3
AFF3	39.7298	40	3899	HGNC:6473		601464	protein_coding	18	0	19922	3	3
AKT2	39.7298	27	208	HGNC:392		164731	protein_coding	14	0	8503	3	3
ALG10B	39.7298	6	144245	HGNC:31088		603313	protein_coding	3	0	10145	3	3
ANKK1	39.7298	13	255239	HGNC:21027		608774	protein_coding	5	0	6665	3	3
ANKRD30A	39.7298	67	91074	HGNC:17234		610856	protein_coding	16	0	12995	3	3
ANKS1A	39.7298	37	23294	HGNC:20961		608994	protein_coding	12	0	13432	3	3
AP1S1	39.7298	5	1174	HGNC:559		603531	protein_coding	1	1	1226	3	3
ARHGEF10	39.7298	37	9639	HGNC:14103		608136	protein_coding	10	1	6150	3	3
ARHGEF15	39.7298	21	22899	HGNC:15590		608504	protein_coding	6	0	4424	3	3
ARID1B	39.7298	32	57492	HGNC:18040		614556	protein_coding	12	0	10176	3	3
ARID4A	39.7298	38	5926	HGNC:9885		180201	protein_coding	15	0	7867	3	3
ARMH4	39.7298	20	145407	HGNC:19846			protein_coding	8	0	14342	3	3
ARSD	39.7298	13	414	HGNC:717		300002	protein_coding	4	0	6663	3	3
ASAP1	39.7298	41	50807	HGNC:2720		605953	protein_coding	12	0	7178	3	3
ATP5ME	39.7298	5	521	HGNC:846		601519	protein_coding	2	1	365	3	3
ATRX	39.7298	47	546	HGNC:886		300032	protein_coding	22	0	11660	3	3
BANP	39.7298	58	54971	HGNC:13450		611564	protein_coding	50	0	10991	0	3
BARD1	39.7298	18	580	HGNC:952		601593	protein_coding	11	0	5823	3	3
BCAS3	39.7298	48	54828	HGNC:14347		607470	protein_coding	35	0	7673	3	3
BCAT1	39.7298	18	586	HGNC:976		113520	protein_coding	7	0	12638	3	3
BCL2	39.7298	11	596	HGNC:990		151430	protein_coding	5	1	10692	3	3
BROX	39.7298	26	148362	HGNC:26512			protein_coding	15	0	5096	3	3
C1orf61	39.7298	31	10485	HGNC:30780			protein_coding	28	0	8026	3	3
C2orf15	39.7298	5	150590	HGNC:28436			protein_coding	2	0	1635	3	3
C7orf50	39.7298	37	84310	HGNC:22421			protein_coding	24	2	8431	3	3
C8orf34	39.7298	22	116328	HGNC:30905			protein_coding	12	0	11769	3	3
CACNA1H	39.7298	55	8912	HGNC:1395		607904	protein_coding	14	0	9256	3	3
CACNG3	39.7298	4	10368	HGNC:1407		606403	protein_coding	1	1	2703	3	3
CAMKK1	39.7298	38	84254	HGNC:1469		611411	protein_coding	16	0	8560	3	3
CAMTA1	39.7298	57	23261	HGNC:18806		611501	protein_coding	53	1	22415	3	3
CBWD3	39.7298	24	445571	HGNC:18519		611080	protein_coding	21	0	2242	0	3
CCBE1	39.7298	21	147372	HGNC:29426		612753	protein_coding	6	0	7212	3	3
CCDC18	66.2164	48	343099	HGNC:30370			protein_coding	25	1	11730	5	5
CCNH	39.7298	23	902	HGNC:1594		601953	protein_coding	12	1	8172	3	3
CCNJL	39.7298	20	79616	HGNC:25876			protein_coding	11	0	8390	3	3
CCZ1P-OR7E38P	39.7298	4	389538				transcribed_pseudogene	2	1	918	3	3
CCDC181	13.2433	14	57821	HGNC:28051			protein_coding	8	0	4106	1	1
CCDC186	635.677	22	55088	HGNC:24349			protein_coding	6	1	9413	48	48
CETN2	39.7298	5	1069	HGNC:1867		300006	protein_coding	1	1	1428	3	3
CHL1	39.7298	38	10752	HGNC:1939		607416	protein_coding	19	1	15340	3	3
CKAP4	39.7298	2	10970	HGNC:16991			protein_coding	1	1	3121	3	3
CLASP1	39.7298	58	23332	HGNC:17088		605852	protein_coding	46	0	12401	3	3
CLN5	39.7298	5	1203	HGNC:2076		608102	protein_coding	2	0	5286	3	3
CNOT6L	39.7298	22	246175	HGNC:18042		618069	protein_coding	9	1	10209	3	3
COG7	39.7298	23	91949	HGNC:18622		606978	protein_coding	4	0	3462	3	3
CREB3L1	39.7298	14	90993	HGNC:18856		616215	protein_coding	2	1	3106	3	3
CSDE1	39.7298	23	7812	HGNC:29905		191510	protein_coding	6	0	4313	3	3
CSRNP2	39.7298	15	81566	HGNC:16006			protein_coding	11	0	5827	3	3
CTC1	39.7298	38	80169	HGNC:26169		613129	protein_coding	16	0	7953	3	3
DCAF10	39.7298	17	79269	HGNC:23686			protein_coding	10	0	8773	3	3
DNAH17	39.7298	92	8632	HGNC:2946		610063	protein_coding	7	0	13810	3	3
DSP	39.7298	26	1832	HGNC:3052		125647	protein_coding	3	0	9697	3	3
DUSP18	39.7298	17	150290	HGNC:18484		611446	protein_coding	11	0	5287	3	3
EFNA2	39.7298	7	1943	HGNC:3222		602756	protein_coding	3	0	5054	3	3
EFNA5	39.7298	10	1946	HGNC:3225		601535	protein_coding	5	0	8825	3	3
EIF3E	39.7298	15	3646	HGNC:3277		602210	protein_coding	2	1	2409	3	3
EIF5AL1	39.7298	1	143244	HGNC:17419			protein_coding	1	1	3840	3	3
ELF2	39.7298	21	1998	HGNC:3317			protein_coding	21	0	4701	3	3
ELFN2	39.7298	6	114794	HGNC:29396			protein_coding	2	1	8799	3	3
EPCAM	39.7298	9	4072	HGNC:11529		185535	protein_coding	1	1	1718	3	3
EPPK1	39.7298	6	83481	HGNC:15577		607553	protein_coding	4	0	16237	3	3
ERBB3	39.7298	30	2065	HGNC:3431		190151	protein_coding	2	1	6193	3	3
ERCC6	39.7298	26	2074	HGNC:3438		609413	protein_coding	4	0	11127	3	3
EXOC2	39.7298	43	55770	HGNC:24968		615329	protein_coding	11	1	11575	3	3
EXOSC6	39.7298	1	118460	HGNC:19055		606490	protein_coding	1	1	5163	3	3
EYA1	39.7298	38	2138	HGNC:3519		601653	protein_coding	20	1	11691	3	3
FAM126A	39.7298	17	84668	HGNC:24587		610531	protein_coding	5	0	13826	3	3
FAM45A	39.7298	23	404636	HGNC:31793			protein_coding	16	0	3241	1	3
FAM78A	39.7298	5	286336	HGNC:25465			protein_coding	3	0	5040	3	3
FAM78B	39.7298	8	149297	HGNC:13495			protein_coding	5	0	10687	3	3
FAM92A	39.7298	19	137392	HGNC:30452		617273	protein_coding	10	0	5519	3	3
FBN2	39.7298	67	2201	HGNC:3604		612570	protein_coding	2	1	10927	3	3
FBXL14	39.7298	6	144699	HGNC:28624		609081	protein_coding	4	0	9151	3	3
FBXL22	39.7298	11	283807	HGNC:27537		609088	protein_coding	8	0	6046	3	3
FBXO41	39.7298	25	150726	HGNC:29409		609108	protein_coding	8	0	10690	3	3
FGFR1OP	39.7298	15	11116	HGNC:17012		605392	protein_coding	3	0	14036	3	3
FOXO3	39.7298	13	2309	HGNC:3821		602681	protein_coding	9	0	14591	2	3
GABPB1	39.7298	23	2553	HGNC:4074		600610	protein_coding	17	0	9227	3	3
GADD45GIP1	39.7298	2	90480	HGNC:29996		605162	protein_coding	1	1	1769	3	3
GATAD1	39.7298	23	57798	HGNC:29941		614518	protein_coding	13	0	9917	3	3
GATAD2A	39.7298	27	54815	HGNC:29989		614997	protein_coding	14	0	6519	3	3
GID8	39.7298	5	54994	HGNC:15857		611625	protein_coding	1	1	4369	3	3
GLUL	39.7298	13	2752	HGNC:4341		138290	protein_coding	4	0	8767	3	3
GNB5	39.7298	21	10681	HGNC:4401		604447	protein_coding	6	1	11721	3	3
GOLGA4	39.7298	35	2803	HGNC:4427		602509	protein_coding	19	0	9219	3	3
GOSR2	39.7298	34	9570	HGNC:4431		604027	protein_coding	34	0	12350	3	3
GRAMD2A	39.7298	26	196996	HGNC:27287			protein_coding	11	0	4968	3	3
GRASP	39.7298	12	160622	HGNC:18707		612027	protein_coding	4	1	4824	3	3
GRB7	39.7298	18	2886	HGNC:4567		601522	protein_coding	6	0	2672	3	3
GVINP1	39.7298	1	387751	HGNC:25813		616121	transcribed_pseudogene	1	1	8741	3	3
HAAO	39.7298	15	23498	HGNC:4796		604521	protein_coding	8	0	10018	3	3
HEBP2	39.7298	7	23593	HGNC:15716		605825	protein_coding	3	0	10178	3	3
HMGB3	39.7298	11	3149	HGNC:5004		300193	protein_coding	5	0	4115	3	3
HNRNPA0	39.7298	1	10949	HGNC:5030		609409	protein_coding	1	1	8713	3	3
IKBIP	39.7298	5	121457	HGNC:26430		609861	protein_coding	4	0	3821	3	3
IKZF5	39.7298	16	64376	HGNC:14283		606238	protein_coding	12	0	5280	3	3
ILRUN	39.7298	9	64771	HGNC:21215		612217	protein_coding	4	1	8917	3	3
IRF9	39.7298	9	10379	HGNC:6131		147574	protein_coding	1	1	1626	3	3
ITGA11	39.7298	33	22801	HGNC:6136		604789	protein_coding	3	2	10914	3	3
ITPRIP	39.7298	7	85450	HGNC:29370			protein_coding	4	0	7161	3	3
ITSN1	39.7298	49	6453	HGNC:6183		602442	protein_coding	25	0	19625	3	3
KAT5	39.7298	22	10524	HGNC:5275		601409	protein_coding	9	1	4101	3	3
KCND2	39.7298	8	3751	HGNC:6238		605410	protein_coding	2	1	9677	3	3
KIAA1324	39.7298	28	57535	HGNC:29618		611298	protein_coding	8	0	8265	3	3
KLF7	39.7298	28	8609	HGNC:6350		604865	protein_coding	18	1	17471	3	3
KMT2A	39.7298	44	4297	HGNC:7132		159555	protein_coding	7	0	16701	2	3
KRT75	39.7298	9	9119	HGNC:24431		609025	protein_coding	1	1	2170	3	3
KY	39.7298	17	339855	HGNC:26576		605739	protein_coding	10	0	13459	3	3
LCMT2	39.7298	1	9836	HGNC:17558		611246	protein_coding	1	1	6925	3	3
LENG8	39.7298	21	114823	HGNC:15500		616575	protein_coding	10	0	7564	3	3
LINC00324	39.7298	3	284029	HGNC:26628			lncRNA	1	1	2094	3	3
LINC01415	39.7298	4	100132501	HGNC:50709			lncRNA	3	0	6537	3	3
LINC01670	39.7298	3	105379487	HGNC:52458			lncRNA	1	0	951	0	3
LINC01673	39.7298	10	105372763	HGNC:52461			lncRNA	7	0	11012	3	3
LINC02026	39.7298	3	647323	HGNC:52861			lncRNA	1	1	1615	3	3
LINC02227	39.7298	7	101927697	HGNC:53096			lncRNA	1	1	3748	3	3
LINC02728	39.7298	4	101928865	HGNC:54245			lncRNA	1	1	1642	3	3
LOC100127955	39.7298	2	100127955				lncRNA	1	1	8450	2	3
LOC100996263	39.7298	3	100996263				lncRNA	1	1	436	3	3
LOC101927413	39.7298	5	101927413				lncRNA	2	0	1907	3	3
LOC102723458	39.7298	16	102723458				lncRNA	14	1	4728	3	3
LOC102723506	39.7298	7	102723506				lncRNA	4	0	5044	3	3
LOC102723657	39.7298	13	102723657				lncRNA	7	0	2830	3	3
LOC102723675	39.7298	14	102723675				lncRNA	8	1	11707	3	3
LOC102723791	39.7298	9	102723791				lncRNA	4	1	3058	3	3
LOC102723996	39.7298	11	102723996				protein_coding	4	1	6116	2	3
LOC105369536	39.7298	6	105369536				lncRNA	3	1	8278	3	3
LOC105370557	39.7298	7	105370557				lncRNA	3	0	2033	3	3
LOC105372668	39.7298	5	105372668				lncRNA	2	1	5554	3	3
LOC105373117	39.7298	3	105373117				lncRNA	1	1	3682	3	3
LOC105373680	39.7298	2	105373680				lncRNA	1	1	2206	2	3
LOC105374362	39.7298	10	105374362				lncRNA	5	1	8074	3	3
LOC105374501	39.7298	3	105374501				lncRNA	1	1	1924	3	3
LOC105375689	39.7298	9	105375689				lncRNA	5	0	3505	3	3
LOC105375928	39.7298	8	105375928				lncRNA	4	1	3555	3	3
LOC105377576	39.7298	8	105377576				lncRNA	6	0	9175	3	3
LOC105377905	39.7298	3	105377905				lncRNA	1	1	4768	3	3
LOC105377973	39.7298	2	105377973				lncRNA	1	1	4294	3	3
LOC105378248	39.7298	6	105378248				lncRNA	4	0	4131	3	3
LOC105378549	39.7298	4	105378549				lncRNA	2	1	3384	3	3
LOC107984376	39.7298	2	107984376				lncRNA	1	1	10106	3	3
LOC107984494	39.7298	3	107984494				lncRNA	2	0	15044	3	3
LOC107984582	39.7298	4	107984582				lncRNA	2	0	505	3	3
LOC107984805	39.7298	16	107984805				lncRNA	10	0	24426	3	3
LOC107984858	39.7298	12	107984858				lncRNA	7	0	2782	3	3
LOC107985223	39.7298	3	107985223				lncRNA	1	1	3484	3	3
LOC107985369	39.7298	2	107985369				lncRNA	1	1	2558	3	3
LOC107985921	39.7298	3	107985921				lncRNA	1	1	1344	3	3
LOC107985980	39.7298	3	107985980				lncRNA	1	1	6241	3	3
LOC107986099	39.7298	3	107986099				lncRNA	1	1	4375	3	3
LOC107986119	39.7298	3	107986119				lncRNA	2	0	2156	3	3
LOC107986350	39.7298	2	107986350				lncRNA	1	1	23194	3	3
LOC107986513	39.7298	2	107986513				lncRNA	1	1	18112	3	3
LOC107986698	39.7298	2	107986698				lncRNA	1	1	6537	3	3
LOC112267914	39.7298	3	112267914				lncRNA	1	1	6370	3	3
LOC112268238	39.7298	8	112268238				protein_coding	5	1	4662	3	3
LRCH3	39.7298	31	84859	HGNC:28637			protein_coding	15	0	12560	3	3
LRFN2	39.7298	15	57497	HGNC:21226		612808	protein_coding	9	1	30622	3	3
LRTM1	39.7298	4	57408	HGNC:25023			protein_coding	2	0	1589	2	3
LSM3	39.7298	4	27258	HGNC:17874		607283	protein_coding	1	1	3359	3	3
MACROD2	39.7298	23	140733	HGNC:16126		611567	protein_coding	8	0	5292	3	3
MAGOH	39.7298	5	4116	HGNC:6815		602603	protein_coding	1	1	656	3	3
MANF	39.7298	4	7873	HGNC:15461		601916	protein_coding	1	1	909	3	3
MAP2K5	39.7298	29	5607	HGNC:6845		602520	protein_coding	8	3	9715	3	3
MAP4K2	39.7298	39	5871	HGNC:6864		603166	protein_coding	11	0	7597	3	3
MAPT	39.7298	20	4137	HGNC:6893		157140	protein_coding	17	0	7128	3	3
MBD5	39.7298	26	55777	HGNC:20444		611472	protein_coding	9	0	10736	3	3
MCM8	39.7298	32	84515	HGNC:16147		608187	protein_coding	11	1	11042	3	3
MDGA1	39.7298	25	266727	HGNC:19267		609626	protein_coding	6	1	11681	3	3
MECP2	39.7298	19	4204	HGNC:6990		300005	protein_coding	10	0	11471	3	3
MED28	39.7298	4	80306	HGNC:24628		610311	protein_coding	1	1	10858	3	3
MGAT4C	39.7298	29	25834	HGNC:30871		607385	protein_coding	18	2	28481	3	3
MKI67	39.7298	18	4288	HGNC:7107		176741	protein_coding	4	0	13228	3	3
MKNK1	39.7298	33	8569	HGNC:7110		606724	protein_coding	27	0	11466	3	3
MLLT1	39.7298	15	4298	HGNC:7134		159556	protein_coding	5	0	5448	3	3
MRE11	39.7298	31	4361	HGNC:7230		600814	protein_coding	8	0	7591	3	3
MSH3	39.7298	24	4437	HGNC:7326		600887	protein_coding	1	1	4443	3	3
MTHFSD	39.7298	26	64779	HGNC:25778		616820	protein_coding	23	0	6651	3	3
MYCL	39.7298	5	4610	HGNC:7555		164850	protein_coding	3	0	4849	3	3
CCDC189	13.2433	23	90835	HGNC:28078		618318	protein_coding	22	0	2764	1	1
NACAD	39.7298	14	23148	HGNC:22196			protein_coding	3	0	5437	3	3
NAV2	39.7298	60	89797	HGNC:15997		607026	protein_coding	31	1	22522	3	3
NCKAP1	39.7298	36	10787	HGNC:7666		604891	protein_coding	4	0	20350	3	3
NCOA2	39.7298	42	10499	HGNC:7669		601993	protein_coding	18	2	18279	3	3
CCDC18-AS1	13.2433	9	100131564	HGNC:52262			lncRNA	1	1	4033	1	1
NHSL1	39.7298	28	57224	HGNC:21021			protein_coding	18	1	19986	3	3
NLGN1	39.7298	25	22871	HGNC:14291		600568	protein_coding	27	1	28865	3	3
NME1	39.7298	6	4830	HGNC:7849		156490	protein_coding	2	0	1031	3	3
NMNAT2	39.7298	13	23057	HGNC:16789		608701	protein_coding	3	0	5888	3	3
NPAS3	39.7298	25	64067	HGNC:19311		609430	protein_coding	18	0	12357	3	3
NRAP	39.7298	47	4892	HGNC:7988		602873	protein_coding	10	0	5645	3	3
NRG4	39.7298	27	145957	HGNC:29862		610894	protein_coding	15	0	24216	3	3
NT5E	39.7298	11	4907	HGNC:8021		129190	protein_coding	2	0	4068	3	3
NTNG1	39.7298	21	22854	HGNC:23319		608818	protein_coding	14	1	13210	3	3
NTSR1	39.7298	7	4923	HGNC:8039		162651	protein_coding	2	1	4236	3	3
NYAP2	39.7298	11	57624	HGNC:29291		615478	protein_coding	3	1	14129	3	3
OPRM1	39.7298	35	4988	HGNC:8156		600018	protein_coding	32	0	22874	3	3
PACRG	39.7298	33	135138	HGNC:19152		608427	protein_coding	21	2	28277	3	3
PAFAH1B2	39.7298	14	5049	HGNC:8575		602508	protein_coding	9	0	6887	3	3
PAG1	39.7298	19	55824	HGNC:30043		605767	protein_coding	6	0	10927	3	3
PARVA	39.7298	15	55742	HGNC:14652		608120	protein_coding	2	0	8921	3	3
CCDC191	13.2433	33	57577	HGNC:29272			protein_coding	13	1	10390	1	1
PCSK2	39.7298	14	5126	HGNC:8744		162151	protein_coding	3	0	4964	3	3
PEBP1	39.7298	4	5037	HGNC:8630		604591	protein_coding	1	1	1431	3	3
PFDN4	39.7298	6	5203	HGNC:8868		604898	protein_coding	2	0	1676	3	3
PHKG1	39.7298	22	5260	HGNC:8930		172470	protein_coding	9	0	3312	3	3
PIP4K2A	39.7298	16	5305	HGNC:8997		603140	protein_coding	6	0	4557	3	3
PKHD1	39.7298	90	5314	HGNC:9016		606702	protein_coding	22	1	32975	3	3
PKHD1L1	39.7298	84	93035	HGNC:20313		607843	protein_coding	8	1	23057	3	3
PLA2R1	39.7298	46	22925	HGNC:9042		604939	protein_coding	14	0	15993	3	3
PLAC4	39.7298	1	191585	HGNC:14616		613770	lncRNA	1	1	10009	3	3
PLEKHA6	39.7298	42	22874	HGNC:17053		607771	protein_coding	25	0	17230	3	3
PLPBP	39.7298	13	11212	HGNC:9457		604436	protein_coding	5	1	3933	3	3
POU2F2	39.7298	35	5452	HGNC:9213		164176	protein_coding	27	0	9719	3	3
PPP1R15B	39.7298	5	84919	HGNC:14951		613257	protein_coding	2	2	6917	2	3
PPP2R1B	39.7298	23	5519	HGNC:9303		603113	protein_coding	10	0	10621	3	3
PPP3R1	39.7298	6	5534	HGNC:9317		601302	protein_coding	1	1	3024	3	3
PPP6R3	39.7298	46	55291	HGNC:1173		610879	protein_coding	63	0	9871	3	3
PRSS48	39.7298	8	345062	HGNC:24635			protein_coding	4	1	2585	3	3
PSMG2	39.7298	8	56984	HGNC:24929		609702	protein_coding	2	0	1105	3	3
PTCHD4	39.7298	14	442213	HGNC:21345		616908	protein_coding	9	0	26281	3	3
RAB12	39.7298	12	201475	HGNC:31332		616448	protein_coding	4	1	8255	3	3
RAD9B	39.7298	29	144715	HGNC:21700		608368	protein_coding	22	0	5694	3	3
RBBP4	39.7298	14	5928	HGNC:9887		602923	protein_coding	3	0	7958	3	3
RNPS1	39.7298	14	10921	HGNC:10080		606447	protein_coding	8	0	2955	3	3
RPS5	39.7298	6	6193	HGNC:10426		603630	protein_coding	1	1	741	3	3
SACS	39.7298	16	26278	HGNC:10519		604490	protein_coding	6	0	16072	3	3
SAMD4B	39.7298	32	55095	HGNC:25492			protein_coding	14	0	11971	3	3
SCRG1	39.7298	8	11341	HGNC:17036		603163	protein_coding	3	1	4525	3	3
SERINC5	39.7298	26	256987	HGNC:18825		614551	protein_coding	10	0	7518	3	3
SESTD1	39.7298	25	91404	HGNC:18379			protein_coding	7	0	11036	3	3
SETMAR	39.7298	10	6419	HGNC:10762		609834	protein_coding	8	0	6474	3	3
SH3GL2	39.7298	12	6456	HGNC:10831		604465	protein_coding	3	0	12030	3	3
SIK3	39.7298	41	23387	HGNC:29165		614776	protein_coding	18	1	8443	3	3
SIX1	39.7298	4	6495	HGNC:10887		601205	protein_coding	2	0	4017	3	3
SIX3	39.7298	2	6496	HGNC:10889		603714	protein_coding	1	1	2713	3	3
SIX6	39.7298	2	4990	HGNC:10892		606326	protein_coding	1	1	2592	3	3
SLC12A2	39.7298	34	6558	HGNC:10911		600840	protein_coding	6	1	11022	3	3
SLC8A3	39.7298	20	6547	HGNC:11070		607991	protein_coding	14	1	12759	3	3
SMARCB1	39.7298	11	6598	HGNC:11103		601607	protein_coding	4	0	5245	3	3
SMIM15	39.7298	3	643155	HGNC:33861			protein_coding	1	1	2888	3	3
SNX18	39.7298	7	112574	HGNC:19245			protein_coding	5	0	9038	3	3
SOX5	39.7298	51	6660	HGNC:11201		604975	protein_coding	43	2	22561	3	3
SOX6	39.7298	25	55553	HGNC:16421		607257	protein_coding	6	0	10093	3	3
SPOUT1	39.7298	14	51490	HGNC:26933		617614	protein_coding	2	1	4553	3	3
SSR3	39.7298	8	6747	HGNC:11325		606213	protein_coding	4	0	4600	3	3
ST6GALNAC3	39.7298	23	256435	HGNC:19343		610133	protein_coding	16	0	15676	3	3
STON1-GTF2A1L	39.7298	14	286749	HGNC:30651			protein_coding	3	0	4374	0	3
STX7	39.7298	15	8417	HGNC:11442		603217	protein_coding	5	0	16627	3	3
SUMF2	39.7298	16	25870	HGNC:20415		607940	protein_coding	13	0	2722	3	3
SYT7	39.7298	32	9066	HGNC:11514		604146	protein_coding	20	0	12935	3	3
TBC1D32	39.7298	60	221322	HGNC:21485		615867	protein_coding	24	1	12271	3	3
TCTN2	39.7298	22	79867	HGNC:25774		613846	protein_coding	6	0	2919	3	3
TESPA1	39.7298	36	9840	HGNC:29109		615664	protein_coding	33	0	10806	3	3
TFAP2B	39.7298	14	7021	HGNC:11743		601601	protein_coding	5	0	6847	3	3
TFRC	39.7298	29	7037	HGNC:11763		190010	protein_coding	10	0	7756	3	3
TGFBR2	39.7298	12	7048	HGNC:11773		190182	protein_coding	5	0	6673	2	3
THEM4	39.7298	9	117145	HGNC:17947		606388	protein_coding	2	1	4884	3	3
TMBIM6	39.7298	21	7009	HGNC:11723		600748	protein_coding	9	0	3932	2	3
TMEM19	39.7298	6	55266	HGNC:25605			protein_coding	1	1	5662	3	3
TMEM209	39.7298	20	84928	HGNC:21898			protein_coding	5	0	3963	3	3
TNC	39.7298	33	3371	HGNC:5318		187380	protein_coding	18	0	9240	3	3
TNRC6C	39.7298	30	57690	HGNC:29318		610741	protein_coding	9	0	15919	3	3
TRANK1	39.7298	33	9881	HGNC:29011			protein_coding	9	0	13247	3	3
TRDN	39.7298	47	10345	HGNC:12261		603283	protein_coding	5	1	10990	3	3
TTBK2	39.7298	26	146057	HGNC:19141		611695	protein_coding	9	0	13524	3	3
UBE2D3	39.7298	22	7323	HGNC:12476		602963	protein_coding	12	0	5718	3	3
USP10	39.7298	25	9100	HGNC:12608		609818	protein_coding	13	0	4911	3	3
USP13	39.7298	26	8975	HGNC:12611		603591	protein_coding	5	0	8181	3	3
WAS	39.7298	16	7454	HGNC:12731		300392	protein_coding	3	0	2370	3	3
WDR60	39.7298	45	55112	HGNC:21862		615462	protein_coding	24	0	8415	3	3
WTAP	39.7298	18	9589	HGNC:16846		605442	protein_coding	10	0	4224	3	3
XAB2	39.7298	19	56949	HGNC:14089		610850	protein_coding	1	1	2647	3	3
XBP1	39.7298	7	7494	HGNC:12801		194355	protein_coding	2	0	1820	3	3
XKR4	39.7298	3	114786	HGNC:29394			protein_coding	1	1	20241	3	3
YY1	39.7298	5	7528	HGNC:12856		600013	protein_coding	1	1	6534	3	3
ZBTB4	39.7298	9	57659	HGNC:23847		612308	protein_coding	5	0	6821	3	3
ZC3H15	39.7298	12	55854	HGNC:29528			protein_coding	2	1	2039	3	3
ZCCHC7	39.7298	20	84186	HGNC:26209			protein_coding	14	0	9572	3	3
ZDHHC15	39.7298	24	158866	HGNC:20342		300576	protein_coding	11	0	9866	3	3
ZNF214	39.7298	11	7761	HGNC:13006		605015	protein_coding	9	0	8784	3	3
ZNF268	39.7298	9	10795	HGNC:13061		604753	protein_coding	9	0	13503	3	3
ZNF292	39.7298	20	23036	HGNC:18410		616213	protein_coding	12	0	22174	3	3
ZNF331	39.7298	35	55422	HGNC:15489		606043	protein_coding	29	1	9022	3	3
ZNF462	39.7298	27	58499	HGNC:21684		617371	protein_coding	12	0	14623	3	3
ZNF491	39.7298	5	126069	HGNC:23706			protein_coding	2	0	4007	3	3
ZNF554	39.7298	19	115196	HGNC:26629			protein_coding	9	0	5640	3	3
ZNF831	39.7298	18	128611	HGNC:16167			protein_coding	12	0	17036	3	3
ZSCAN29	39.7298	11	146050	HGNC:26673			protein_coding	4	1	6347	2	3
AADACL3	26.4866	6	126767	HGNC:32037			protein_coding	2	1	4055	2	2
ABCA13	26.4866	89	154664	HGNC:14638		607807	protein_coding	27	1	28542	1	2
ABCA5	26.4866	41	23461	HGNC:35		612503	protein_coding	2	0	9455	2	2
CCDC25	13.2433	12	55246	HGNC:25591			protein_coding	9	0	3776	1	1
ABRAXAS1	26.4866	15	84142	HGNC:25829		611143	protein_coding	4	1	4558	2	2
ACOXL	26.4866	44	55289	HGNC:25621			protein_coding	29	1	18039	2	2
ACSBG1	26.4866	26	23205	HGNC:29567		614362	protein_coding	6	0	9254	2	2
ACTN1	26.4866	30	87	HGNC:163		102575	protein_coding	15	0	5013	2	2
ADAM8	26.4866	30	101	HGNC:215		602267	protein_coding	6	0	3791	2	2
ADAMTS2	26.4866	23	9509	HGNC:218		604539	protein_coding	2	0	7309	2	2
ADAMTS6	26.4866	51	11174	HGNC:222		605008	protein_coding	18	1	14472	2	2
ADAMTS7	26.4866	28	11173	HGNC:223		605009	protein_coding	3	0	5937	2	2
ADGRB1	26.4866	40	575	HGNC:943		602682	protein_coding	9	0	6274	2	2
ADNP	26.4866	12	23394	HGNC:15766		611386	protein_coding	9	0	8701	2	2
ADRA1A	26.4866	21	148	HGNC:277		104221	protein_coding	17	0	28731	2	2
AGA	26.4866	13	175	HGNC:318		613228	protein_coding	4	0	2103	2	2
AGO1	26.4866	29	26523	HGNC:3262		606228	protein_coding	8	0	13961	2	2
AGPAT2	26.4866	6	10555	HGNC:325		603100	protein_coding	2	0	1546	2	2
AGTPBP1	26.4866	39	23287	HGNC:17258		606830	protein_coding	17	1	12188	2	2
AHI1	26.4866	54	54806	HGNC:21575		608894	protein_coding	29	0	9203	2	2
AK3	26.4866	8	50808	HGNC:17376		609290	protein_coding	5	0	4515	2	2
AKAP9	26.4866	63	10142	HGNC:379		604001	protein_coding	22	0	17429	2	2
AKNAD1	26.4866	19	254268	HGNC:28398			protein_coding	2	0	3238	2	2
AKR1C8P	26.4866	8	340811	HGNC:23469			transcribed_pseudogene	1	1	2182	2	2
AKR1E2	26.4866	31	83592	HGNC:23437		617451	protein_coding	27	2	5697	2	2
ALG1	26.4866	19	56052	HGNC:18294		605907	protein_coding	5	0	4150	2	2
ALG9	26.4866	44	79796	HGNC:15672		606941	protein_coding	42	0	7846	2	2
ALPP	26.4866	11	250	HGNC:439		171800	protein_coding	1	1	2754	2	2
AMIGO1	26.4866	4	57463	HGNC:20824		615689	protein_coding	2	0	5145	2	2
AMOTL1	26.4866	20	154810	HGNC:17811		614657	protein_coding	7	0	10073	2	2
AMZ1	26.4866	13	155185	HGNC:22231		615168	protein_coding	8	1	9941	2	2
ANKFN1	26.4866	37	162282	HGNC:26766			protein_coding	17	1	22351	2	2
ANKRD34A	26.4866	4	284615	HGNC:27639			protein_coding	1	1	3607	2	2
ANKRD9	26.4866	7	122416	HGNC:20096			protein_coding	4	0	7387	2	2
ANKS1B	26.4866	58	56899	HGNC:24600		607815	protein_coding	81	0	18869	2	2
ANO6	26.4866	25	196527	HGNC:25240		608663	protein_coding	6	0	7212	1	2
ANTXR2	26.4866	22	118429	HGNC:21732		608041	protein_coding	5	0	10021	2	2
AP2A2	26.4866	28	161	HGNC:562		607242	protein_coding	6	0	4799	2	2
AP4M1	26.4866	28	9179	HGNC:574		602296	protein_coding	9	1	3968	2	2
AP5M1	26.4866	13	55745	HGNC:20192		614368	protein_coding	4	0	11800	2	2
APLP2	26.4866	23	334	HGNC:598		104776	protein_coding	11	0	3992	2	2
ARAP3	26.4866	42	64411	HGNC:24097		606647	protein_coding	8	0	5699	2	2
ARHGAP32	26.4866	33	9743	HGNC:17399		608541	protein_coding	9	0	13335	2	2
ARHGEF19	26.4866	21	128272	HGNC:26604		612496	protein_coding	3	0	3444	2	2
ARHGEF6	26.4866	31	9459	HGNC:685		300267	protein_coding	9	0	6019	2	2
ARHGEF7	26.4866	51	8874	HGNC:15607		605477	protein_coding	42	1	13249	2	2
ARHGEF9	26.4866	34	23229	HGNC:14561		300429	protein_coding	34	0	13722	2	2
ARMC10	26.4866	18	83787	HGNC:21706		611864	protein_coding	15	0	4473	2	2
ARRDC1	26.4866	18	92714	HGNC:28633			protein_coding	9	1	4561	2	2
ASB8	26.4866	8	140461	HGNC:17183		615053	protein_coding	7	0	2825	2	2
ASCC1	26.4866	21	51008	HGNC:24268		614215	protein_coding	33	0	5168	2	2
ASXL1	26.4866	25	171023	HGNC:18318		612990	protein_coding	12	0	10299	2	2
ATAD2B	26.4866	55	54454	HGNC:29230		615347	protein_coding	24	1	18706	2	2
ATN1	26.4866	11	1822	HGNC:3033		607462	protein_coding	2	0	4781	2	2
ATP5PB	26.4866	7	515	HGNC:840		603270	protein_coding	1	1	2628	2	2
ATP5PD	26.4866	6	10476	HGNC:845		618121	protein_coding	2	1	609	2	2
ATP6V0A2	26.4866	25	23545	HGNC:18481		611716	protein_coding	4	1	6628	2	2
ATXN3	26.4866	16	4287	HGNC:7106		607047	protein_coding	31	0	7080	2	2
ATXN7L2	26.4866	27	127002	HGNC:28713			protein_coding	13	0	4690	2	2
AUTS2	26.4866	27	26053	HGNC:14262		607270	protein_coding	12	0	21694	2	2
B3GAT3	26.4866	9	26229	HGNC:923		606374	protein_coding	5	0	2321	2	2
B3GLCT	26.4866	23	145173	HGNC:20207		610308	protein_coding	6	0	4779	2	2
BACH2	26.4866	24	60468	HGNC:14078		605394	protein_coding	11	0	18240	2	2
BAP1	26.4866	22	8314	HGNC:950		603089	protein_coding	6	0	3695	2	2
BCAP29	26.4866	18	55973	HGNC:24131			protein_coding	10	1	7289	2	2
BCKDK	26.4866	15	10295	HGNC:16902		614901	protein_coding	4	0	2323	2	2
BCL11B	26.4866	5	64919	HGNC:13222		606558	protein_coding	4	0	8528	1	2
BCS1L	26.4866	25	617	HGNC:1020		603647	protein_coding	15	1	2649	2	2
BDH1	26.4866	25	622	HGNC:1027		603063	protein_coding	15	0	10936	1	2
BEGAIN	26.4866	17	57596	HGNC:24163			protein_coding	10	1	7398	2	2
BLCAP	26.4866	10	10904	HGNC:1055		613110	protein_coding	8	0	3581	2	2
BMNCR	26.4866	3	107985249	HGNC:54188			lncRNA	1	1	2320	2	2
BMP15	26.4866	2	9210	HGNC:1068		300247	protein_coding	1	1	1262	2	2
BPTF	26.4866	41	2186	HGNC:3581		601819	protein_coding	26	1	13067	2	2
BRCC3	26.4866	17	79184	HGNC:24185		300617	protein_coding	5	1	6642	2	2
BRD9	26.4866	36	65980	HGNC:25818		618465	protein_coding	19	1	7950	2	2
BRINP3	26.4866	25	339479	HGNC:22393		618390	protein_coding	14	0	7636	2	2
BTBD17	26.4866	7	388419	HGNC:33758			protein_coding	3	0	2718	2	2
C11orf21	26.4866	8	29125	HGNC:13231		611033	protein_coding	4	0	3175	2	2
C17orf107	26.4866	3	100130311	HGNC:37238			protein_coding	1	1	3201	2	2
C18orf25	26.4866	10	147339	HGNC:28172			protein_coding	4	0	5628	2	2
C19orf12	26.4866	19	83636	HGNC:25443		614297	protein_coding	13	1	8984	2	2
C19orf54	26.4866	33	284325	HGNC:24758			protein_coding	28	0	4208	2	2
CCDC43	278.109	7	124808	HGNC:26472			protein_coding	2	0	2138	21	21
C2orf48	26.4866	4	348738	HGNC:26322			lncRNA	1	1	2488	2	2
C2orf49	26.4866	10	79074	HGNC:28772			protein_coding	5	0	11668	2	2
C8orf44	26.4866	5	56260	HGNC:25646			lncRNA	3	1	2465	2	2
CACNB4	26.4866	34	785	HGNC:1404		601949	protein_coding	25	1	22018	2	2
CAP1	26.4866	23	10487	HGNC:20040		617801	protein_coding	17	0	3673	2	2
CARMIL1	26.4866	44	55604	HGNC:21581		609593	protein_coding	15	0	7624	2	2
CARNMT1-AS1	26.4866	5	101927380	HGNC:51188			lncRNA	1	1	1811	2	2
CBX4	26.4866	6	8535	HGNC:1554		603079	protein_coding	2	0	4526	1	2
CCDC58	105.946	11	131076	HGNC:31136			protein_coding	6	0	1073	8	8
CCDC61	26.4866	18	729440	HGNC:33629			protein_coding	4	0	4791	2	2
CCDC85A	13.2433	10	114800	HGNC:29400			protein_coding	7	0	4215	1	1
CCDC85C	13.2433	11	317762	HGNC:35459			protein_coding	4	1	19746	1	1
CCNT1	26.4866	10	904	HGNC:1599		143055	protein_coding	3	0	6864	2	2
CCSER1	26.4866	50	401145	HGNC:29349			protein_coding	32	2	36926	2	2
CCDC87	13.2433	1	55231	HGNC:25579			protein_coding	1	1	2888	1	1
CCDC88B	13.2433	39	283234	HGNC:26757		611205	protein_coding	12	0	6078	1	1
CCDC93	13.2433	31	54520	HGNC:25611			protein_coding	6	0	9208	1	1
CD163L1	13.2433	33	283316	HGNC:30375		606079	protein_coding	10	0	10891	1	1
CD248	13.2433	1	57124	HGNC:18219		606064	protein_coding	1	1	2551	1	1
CD28	26.4866	11	940	HGNC:1653		186760	protein_coding	6	0	5729	1	2
CD2BP2	13.2433	9	10421	HGNC:1656		604470	protein_coding	2	0	3595	1	1
CEACAM20	26.4866	21	125931	HGNC:24879			protein_coding	9	1	5523	2	2
CENPX	26.4866	10	201254	HGNC:11422		615128	protein_coding	9	0	1149	2	2
CEP170	26.4866	37	9859	HGNC:28920		613023	protein_coding	35	0	10120	2	2
CEP250	26.4866	53	11190	HGNC:1859		609689	protein_coding	17	0	16264	2	2
CEP57	26.4866	17	9702	HGNC:30794		607951	protein_coding	11	0	5064	2	2
CHCHD7	26.4866	13	79145	HGNC:28314		611238	protein_coding	12	0	2115	2	2
CHML	26.4866	1	1122	HGNC:1941		118825	protein_coding	1	1	7067	2	2
CHRFAM7A	26.4866	15	89832	HGNC:15781		609756	protein_coding	5	0	3762	1	2
CHRM3	26.4866	18	1131	HGNC:1952		118494	protein_coding	20	0	20554	2	2
CLCN1	26.4866	30	1180	HGNC:2019		118425	protein_coding	5	0	3339	2	2
CLSPN	26.4866	30	63967	HGNC:19715		605434	protein_coding	7	0	9287	2	2
CLUAP1	26.4866	19	23059	HGNC:19009		616787	protein_coding	7	0	4242	2	2
CMC1	26.4866	23	152100	HGNC:28783		615166	protein_coding	20	0	16346	2	2
CMIP	26.4866	28	80790	HGNC:24319		610112	protein_coding	8	1	11403	2	2
CNDP1	26.4866	12	84735	HGNC:20675		609064	protein_coding	1	1	4342	1	2
CNKSR2	26.4866	24	22866	HGNC:19701		300724	protein_coding	11	0	14007	2	2
CNOT7	26.4866	19	29883	HGNC:14101		604913	protein_coding	17	0	11560	1	2
CNP	26.4866	7	1267	HGNC:2158		123830	protein_coding	3	0	5455	2	2
CNST	26.4866	27	163882	HGNC:26486		613439	protein_coding	13	1	6702	2	2
CNTRL	26.4866	61	11064	HGNC:1858		605496	protein_coding	23	0	9380	2	2
COL11A1	26.4866	78	1301	HGNC:2186		120280	protein_coding	9	0	8160	2	2
COL4A6	26.4866	58	1288	HGNC:2208		303631	protein_coding	10	0	8435	2	2
COPG1	26.4866	26	22820	HGNC:2236		615525	protein_coding	2	1	3255	2	2
CORO2A	26.4866	15	7464	HGNC:2255		602159	protein_coding	3	0	6165	1	2
CPEB3	26.4866	23	22849	HGNC:21746		610606	protein_coding	19	0	11016	2	2
CPOX	26.4866	17	1371	HGNC:2321		612732	protein_coding	6	1	9349	2	2
CREBBP	26.4866	36	1387	HGNC:2348		600140	protein_coding	8	0	11406	2	2
CRIM1	26.4866	31	51232	HGNC:2359		606189	protein_coding	15	1	11865	2	2
CRK	26.4866	4	1398	HGNC:2362		164762	protein_coding	2	0	3850	2	2
CSMD3	26.4866	79	114788	HGNC:19291		608399	protein_coding	10	0	14196	2	2
CSNK1G1	26.4866	15	53944	HGNC:2454		606274	protein_coding	4	0	8196	2	2
CUTALP	26.4866	6	253039	HGNC:27367			transcribed_pseudogene	4	1	5347	2	2
CUX2	26.4866	29	23316	HGNC:19347		610648	protein_coding	8	0	14907	2	2
CYP27C1	26.4866	13	339761	HGNC:33480			protein_coding	4	0	5191	2	2
CYP7B1	26.4866	10	9420	HGNC:2652		603711	protein_coding	3	1	27454	2	2
CYREN	26.4866	22	78996	HGNC:22432		616980	protein_coding	17	0	10351	2	2
CYTL1	26.4866	6	54360	HGNC:24435		607930	protein_coding	2	0	1116	2	2
DAAM1	26.4866	29	23002	HGNC:18142		606626	protein_coding	4	0	6078	2	2
DDX42	26.4866	26	11325	HGNC:18676		613369	protein_coding	6	0	4950	2	2
DENND4A	26.4866	48	10260	HGNC:24321		600382	protein_coding	16	1	16025	2	2
DGKB	26.4866	40	1607	HGNC:2850		604070	protein_coding	24	1	10632	2	2
DHFR	26.4866	7	1719	HGNC:2861		126060	protein_coding	4	0	3919	2	2
DHRS7	26.4866	13	51635	HGNC:21524		612833	protein_coding	5	0	2634	2	2
DICER1	26.4866	42	23405	HGNC:17098		606241	protein_coding	15	1	18393	2	2
DLC1	26.4866	26	10395	HGNC:2897		604258	protein_coding	10	0	9183	2	2
DLEU1	26.4866	8	10301	HGNC:13747		605765	lncRNA	3	1	3963	2	2
DMGDH	26.4866	20	29958	HGNC:24475		605849	protein_coding	5	0	8674	2	2
DNAH1	26.4866	88	25981	HGNC:2940		603332	protein_coding	8	0	16871	2	2
DNAH6	26.4866	88	1768	HGNC:2951		603336	protein_coding	14	1	14210	2	2
DNAJA2	26.4866	9	10294	HGNC:14884		611322	protein_coding	1	1	3008	2	2
DNAJB1	26.4866	12	3337	HGNC:5270		604572	protein_coding	6	1	4031	2	2
DOCK1	26.4866	63	1793	HGNC:2987		601403	protein_coding	9	1	11753	2	2
DPH5	26.4866	17	51611	HGNC:24270		611075	protein_coding	10	0	16238	2	2
DST	26.4866	133	667	HGNC:1090		113810	protein_coding	39	0	33813	2	2
DSTN	26.4866	8	11034	HGNC:15750		609114	protein_coding	3	0	3916	2	2
DUSP5P1	26.4866	2	574029	HGNC:32020			transcribed_pseudogene	1	1	2472	2	2
DUSP8	26.4866	9	1850	HGNC:3074		602038	protein_coding	3	0	5948	2	2
DYRK1A	26.4866	34	1859	HGNC:3091		600855	protein_coding	15	0	22892	2	2
E2F2	26.4866	14	1870	HGNC:3114		600426	protein_coding	6	1	5970	2	2
EDA	26.4866	19	1896	HGNC:3157		300451	protein_coding	10	0	11426	1	2
EEPD1	26.4866	11	80820	HGNC:22223		617192	protein_coding	3	1	8086	2	2
EFCAB14	26.4866	11	9813	HGNC:29051			protein_coding	1	1	5817	2	2
EFCAB5	26.4866	34	374786	HGNC:24801			protein_coding	13	1	7065	2	2
EFCAB7	26.4866	28	84455	HGNC:29379		617632	protein_coding	11	0	6024	2	2
EFNA1	26.4866	5	1942	HGNC:3221		191164	protein_coding	2	0	1552	2	2
EFNA4	26.4866	6	1945	HGNC:3224		601380	protein_coding	3	0	1254	1	2
EHF	26.4866	21	26298	HGNC:3246		605439	protein_coding	14	1	7998	2	2
EI24	26.4866	20	9538	HGNC:13276		605170	protein_coding	7	0	2715	1	2
EIF3M	26.4866	14	10480	HGNC:24460		609641	protein_coding	3	0	5140	2	2
ELANE	26.4866	9	1991	HGNC:3309		130130	protein_coding	3	0	1687	2	2
ENAM	26.4866	12	10117	HGNC:3344		606585	protein_coding	3	1	7507	2	2
EPB41L4A	26.4866	35	64097	HGNC:13278		612141	protein_coding	9	0	8298	2	2
EPHA6	26.4866	47	285220	HGNC:19296		600066	protein_coding	22	0	23038	2	2
EPM2AIP1	26.4866	1	9852	HGNC:19735		607911	protein_coding	1	1	8089	2	2
ERH	26.4866	4	2079	HGNC:3447		601191	protein_coding	1	1	791	2	2
ERICH3	26.4866	26	127254	HGNC:25346			protein_coding	13	0	9851	2	2
ERICH6	26.4866	17	131831	HGNC:28602			protein_coding	3	1	2664	2	2
EYS	26.4866	48	346007	HGNC:21555		612424	protein_coding	4	0	13931	2	2
EZH1	26.4866	25	2145	HGNC:3526		601674	protein_coding	9	0	4671	2	2
F13B	26.4866	17	2165	HGNC:3534		134580	protein_coding	4	0	3654	2	2
FAM102A	26.4866	12	399665	HGNC:31419		610891	protein_coding	2	1	4792	1	2
FAM107A	26.4866	8	11170	HGNC:30827		608295	protein_coding	4	0	3953	2	2
FAM110C	26.4866	11	642273	HGNC:33340		611395	protein_coding	7	0	4756	2	2
FAM110D	26.4866	2	79927	HGNC:25860			protein_coding	1	1	2799	1	2
FAM151B	26.4866	20	167555	HGNC:33716			protein_coding	11	1	4047	2	2
FAM155A	26.4866	6	728215	HGNC:33877			protein_coding	2	0	9310	2	2
FAM160A2	26.4866	22	84067	HGNC:25378			protein_coding	8	1	6135	2	2
FAM171A2	26.4866	9	284069	HGNC:30480			protein_coding	2	0	3297	2	2
FAM183BP	26.4866	2	340286	HGNC:34511			transcribed_pseudogene	1	1	1647	2	2
FAM241A	26.4866	2	132720	HGNC:26813			protein_coding	1	1	8844	2	2
FAM3C	26.4866	15	10447	HGNC:18664		608618	protein_coding	4	1	2842	2	2
FAM45BP	26.4866	1	55855	HGNC:30886			transcribed_pseudogene	1	1	2508	1	2
FANCA	26.4866	45	2175	HGNC:3582		607139	protein_coding	4	0	6182	2	2
FBLN2	26.4866	21	2199	HGNC:3601		135821	protein_coding	4	0	4651	2	2
FBLN7	26.4866	27	129804	HGNC:26740		611551	protein_coding	14	1	10754	2	2
FBN1	26.4866	66	2200	HGNC:3603		134797	protein_coding	1	1	11695	2	2
FBXL7	26.4866	8	23194	HGNC:13604		605656	protein_coding	4	1	9683	2	2
FBXO15	26.4866	19	201456	HGNC:13617		609093	protein_coding	9	1	11714	2	2
FBXW7	26.4866	24	55294	HGNC:16712		606278	protein_coding	16	0	7706	2	2
FCHSD1	26.4866	33	89848	HGNC:25463		617555	protein_coding	11	1	5015	2	2
FER1L6	26.4866	50	654463	HGNC:28065			protein_coding	8	0	8126	2	2
FGF14	26.4866	26	2259	HGNC:3671		601515	protein_coding	21	0	15215	2	2
FGF7P3	26.4866	3	654466	HGNC:26671			transcribed_pseudogene	1	1	4707	1	2
FILIP1	26.4866	14	27145	HGNC:21015		607307	protein_coding	7	0	9584	2	2
FIRRE	26.4866	15	286467	HGNC:49627		300999	lncRNA	2	0	4067	2	2
FKBP1A	26.4866	8	2280	HGNC:3711		186945	protein_coding	3	0	1997	2	2
FKTN	26.4866	53	2218	HGNC:3622		607440	protein_coding	44	0	14061	2	2
FLJ37453	26.4866	2	729614				lncRNA	1	1	2732	2	2
FMNL3	26.4866	36	91010	HGNC:23698		616288	protein_coding	10	0	13877	2	2
FOSL2	26.4866	9	2355	HGNC:3798		601575	protein_coding	4	0	8787	2	2
FOXB1	26.4866	2	27023	HGNC:3799			protein_coding	1	1	2871	2	2
FOXI2	26.4866	2	399823	HGNC:32448		617202	protein_coding	1	1	3264	2	2
FOXJ3	26.4866	29	22887	HGNC:29178		616035	protein_coding	11	0	7269	2	2
FRG1BP	26.4866	9	284802	HGNC:15792			transcribed_pseudogene	2	0	3385	2	2
FSTL3	26.4866	5	10272	HGNC:3973		605343	protein_coding	1	1	2501	2	2
FTH1	26.4866	4	2495	HGNC:3976		134770	protein_coding	1	1	1203	2	2
FZD3	26.4866	18	7976	HGNC:4041		606143	protein_coding	8	0	14093	2	2
G0S2	26.4866	2	50486	HGNC:30229		614447	protein_coding	1	1	876	2	2
G3BP1	26.4866	13	10146	HGNC:30292		608431	protein_coding	2	0	10227	2	2
GABRA5	26.4866	19	2558	HGNC:4079		137142	protein_coding	6	1	7596	2	2
GABRE	26.4866	18	2564	HGNC:4085		300093	protein_coding	6	0	8479	2	2
GAD2	26.4866	19	2572	HGNC:4093		138275	protein_coding	2	0	5862	2	2
GALNT7	26.4866	20	51809	HGNC:4129		605005	protein_coding	5	0	7523	2	2
GAS7	26.4866	29	8522	HGNC:4169		603127	protein_coding	14	0	9443	2	2
GDE1	26.4866	9	51573	HGNC:29644		605943	protein_coding	4	0	2986	2	2
GDF10	26.4866	3	2662	HGNC:4215		601361	protein_coding	1	1	2677	1	2
GDPD1	26.4866	17	284161	HGNC:20883		616317	protein_coding	5	1	3781	2	2
GFOD1	26.4866	9	54438	HGNC:21096			protein_coding	6	0	10869	2	2
GGA3	26.4866	28	23163	HGNC:17079		606006	protein_coding	15	0	4697	2	2
GID4	26.4866	8	79018	HGNC:28453		617699	protein_coding	4	1	5091	2	2
GIGYF1	26.4866	43	64599	HGNC:9126		612064	protein_coding	12	0	7960	2	2
GLIPR1	26.4866	9	11010	HGNC:17001		602692	protein_coding	2	0	5884	2	2
GNAL	26.4866	19	2774	HGNC:4388		139312	protein_coding	6	0	8162	2	2
GNL3L	26.4866	17	54552	HGNC:25553		300873	protein_coding	2	0	8684	2	2
GOLGA3	26.4866	38	2802	HGNC:4426		602581	protein_coding	13	1	10720	2	2
GPATCH2	26.4866	21	55105	HGNC:25499		616836	protein_coding	12	0	10259	2	2
GPATCH2L	26.4866	29	55668	HGNC:20210			protein_coding	23	0	27976	2	2
GPR15	26.4866	1	2838	HGNC:4469		601166	protein_coding	1	1	2704	2	2
GPR155	26.4866	25	151556	HGNC:22951			protein_coding	7	0	7885	2	2
GREM2	26.4866	5	64388	HGNC:17655		608832	protein_coding	3	1	4636	2	2
GRIK4	26.4866	27	2900	HGNC:4582		600282	protein_coding	8	1	9354	2	2
GRM4	26.4866	16	2914	HGNC:4596		604100	protein_coding	6	0	8379	2	2
GRM6	26.4866	11	2916	HGNC:4598		604096	protein_coding	1	1	6025	2	2
GTF2IRD1	26.4866	35	9569	HGNC:4661		604318	protein_coding	10	0	5186	2	2
GUCY1A1	26.4866	26	2982	HGNC:4685		139396	protein_coding	13	0	10340	2	2
GYS2	26.4866	22	2998	HGNC:4707		138571	protein_coding	4	1	5541	2	2
HAND2-AS1	26.4866	15	79804	HGNC:48872		617240	lncRNA	11	0	7239	2	2
HCCS	26.4866	12	3052	HGNC:4837		300056	protein_coding	4	1	4986	2	2
HCN2	26.4866	8	610	HGNC:4846		602781	protein_coding	1	1	3420	2	2
HDAC4	26.4866	43	9759	HGNC:14063		605314	protein_coding	20	0	25269	2	2
HDAC9	26.4866	46	9734	HGNC:14065		606543	protein_coding	40	0	14393	2	2
HELZ	26.4866	41	9931	HGNC:16878		606699	protein_coding	12	0	14421	2	2
HIF3A	26.4866	31	64344	HGNC:15825		609976	protein_coding	23	0	8112	2	2
HIPK2	26.4866	22	28996	HGNC:14402		606868	protein_coding	9	0	16857	2	2
HMCN2	26.4866	105	256158	HGNC:21293			protein_coding	9	1	16726	2	2
HNF1A	26.4866	15	6927	HGNC:11621		142410	protein_coding	3	1	4395	2	2
HOMER1	26.4866	13	9456	HGNC:17512		604798	protein_coding	4	1	8205	2	2
HOMER2	26.4866	21	9455	HGNC:17513		604799	protein_coding	10	1	13242	2	2
HOXC-AS2	26.4866	3	100874364	HGNC:43750			lncRNA	1	1	504	2	2
HS3ST1	26.4866	3	9957	HGNC:5194		603244	protein_coding	2	1	12134	2	2
HS3ST4	26.4866	2	9951	HGNC:5200		604059	protein_coding	1	1	3267	2	2
HSPA12A	26.4866	20	259217	HGNC:19022		610701	protein_coding	6	0	9456	2	2
HUWE1	26.4866	101	10075	HGNC:30892		300697	protein_coding	20	0	18879	2	2
IBA57	26.4866	4	200205	HGNC:27302		615316	protein_coding	2	0	7869	2	2
IFI6	26.4866	10	2537	HGNC:4054		147572	protein_coding	4	0	958	2	2
IFIT5	26.4866	2	24138	HGNC:13328		616135	protein_coding	1	1	4029	2	2
IGF2BP1	26.4866	19	10642	HGNC:28866		608288	protein_coding	5	0	9089	2	2
IGF2BP2	26.4866	39	10644	HGNC:28867		608289	protein_coding	20	0	6701	2	2
IL11	26.4866	5	3589	HGNC:5966		147681	protein_coding	2	0	2378	2	2
IL17RB	26.4866	19	55540	HGNC:18015		605458	protein_coding	12	0	3890	2	2
IMPA1P1	26.4866	8	650747	HGNC:33956			transcribed_pseudogene	1	1	3736	2	2
IMPACT	26.4866	12	55364	HGNC:20387		615319	protein_coding	2	0	4135	2	2
INHBB	26.4866	2	3625	HGNC:6067		147390	protein_coding	1	1	3206	2	2
INPP5F	26.4866	37	22876	HGNC:17054		609389	protein_coding	11	1	8440	2	2
INPPL1	26.4866	35	3636	HGNC:6080		600829	protein_coding	8	0	5402	2	2
INTS3	26.4866	32	65123	HGNC:26153		611347	protein_coding	2	0	5252	2	2
INTS8	26.4866	38	55656	HGNC:26048		611351	protein_coding	7	0	8573	1	2
IREB2	26.4866	26	3658	HGNC:6115		147582	protein_coding	5	1	10201	2	2
IRF2BP1	26.4866	1	26145	HGNC:21728		615331	protein_coding	1	1	2534	1	2
ITGA9	26.4866	28	3680	HGNC:6145		603963	protein_coding	1	1	7860	2	2
ITGAL	26.4866	39	3683	HGNC:6148		153370	protein_coding	7	0	5436	2	2
ITPK1	26.4866	18	3705	HGNC:6177		601838	protein_coding	7	0	6637	1	2
ITPKB	26.4866	11	3707	HGNC:6179		147522	protein_coding	3	2	14688	2	2
IYD	26.4866	15	389434	HGNC:21071		612025	protein_coding	7	0	9170	2	2
JUND	26.4866	1	3727	HGNC:6206		165162	protein_coding	2	0	1929	2	2
KANSL1	26.4866	26	284058	HGNC:24565		612452	protein_coding	12	0	10553	2	2
KAT6B	26.4866	29	23522	HGNC:17582		605880	protein_coding	19	0	9162	2	2
KATNAL2	26.4866	37	83473	HGNC:25387		614697	protein_coding	25	0	9115	2	2
KBTBD7	26.4866	1	84078	HGNC:25266		617739	protein_coding	1	1	4736	2	2
KCNB1	26.4866	6	3745	HGNC:6231		600397	protein_coding	3	0	12084	2	2
KCNC1	26.4866	8	3746	HGNC:6233		176258	protein_coding	3	2	9504	2	2
KCNC3	26.4866	8	3748	HGNC:6235		176264	protein_coding	2	1	6298	2	2
KCNC4	26.4866	15	3749	HGNC:6236		176265	protein_coding	10	1	21498	2	2
KCNH1	26.4866	13	3756	HGNC:6250		603305	protein_coding	3	0	8480	2	2
KCNH5	26.4866	11	27133	HGNC:6254		605716	protein_coding	2	0	11283	2	2
KCNJ10	26.4866	2	3766	HGNC:6256		602208	protein_coding	1	1	5205	2	2
KCNJ5	26.4866	7	3762	HGNC:6266		600734	protein_coding	4	0	6184	2	2
KCNMA1	26.4866	59	3778	HGNC:6284		600150	protein_coding	60	0	36874	2	2
KCNN3	26.4866	13	3782	HGNC:6292		602983	protein_coding	5	0	13383	2	2
KCP	26.4866	57	375616	HGNC:17585		609344	protein_coding	12	0	6387	2	2
KDELR2	26.4866	5	11014	HGNC:6305		609024	protein_coding	2	0	2786	2	2
KDM2A	26.4866	33	22992	HGNC:13606		605657	protein_coding	8	1	8076	2	2
KDSR	26.4866	14	2531	HGNC:4021		136440	protein_coding	3	0	5638	2	2
KIAA0513	26.4866	18	9764	HGNC:29058		611675	protein_coding	6	1	11349	2	2
KIAA0586	26.4866	51	9786	HGNC:19960		610178	protein_coding	24	0	11558	1	2
KIAA0930	26.4866	14	23313	HGNC:1314			protein_coding	4	0	6756	2	2
KIAA1958	26.4866	10	158405	HGNC:23427		617390	protein_coding	4	1	25715	2	2
KIF1A	26.4866	53	547	HGNC:888		601255	protein_coding	5	1	9325	2	2
KIFC3	26.4866	51	3801	HGNC:6326		604535	protein_coding	32	0	8155	2	2
KIR3DX1	26.4866	12	90011	HGNC:25043			transcribed_pseudogene	4	0	3624	2	2
KITLG	26.4866	11	4254	HGNC:6343		184745	protein_coding	2	0	5443	2	2
KLHL34	26.4866	1	257240	HGNC:26634			protein_coding	1	1	3641	1	2
KLHL5	26.4866	23	51088	HGNC:6356		608064	protein_coding	11	0	12363	2	2
KLRD1	26.4866	34	3824	HGNC:6378		602894	protein_coding	20	0	17781	2	2
KPNA4	26.4866	17	3840	HGNC:6397		602970	protein_coding	1	1	8952	2	2
KRT19	26.4866	6	3880	HGNC:6436		148020	protein_coding	1	1	1390	2	2
KSR2	26.4866	30	283455	HGNC:18610		610737	protein_coding	8	0	20256	2	2
LAMP2	26.4866	11	3920	HGNC:6501		309060	protein_coding	3	0	9388	2	2
LARP4B	26.4866	36	23185	HGNC:28987		616513	protein_coding	15	0	13323	2	2
LDLRAD4	26.4866	48	753	HGNC:1224		606571	protein_coding	48	0	40752	2	2
LGALSL-DT	26.4866	11	105374771	HGNC:53951			lncRNA	6	1	15450	2	2
LILRA6	26.4866	13	79168	HGNC:15495			protein_coding	2	0	2554	2	2
LIME1	26.4866	9	54923	HGNC:26016		609809	protein_coding	3	0	1647	0	2
LINC00680	26.4866	8	106660612	HGNC:44417			lncRNA	6	0	2477	0	2
LINC00887	26.4866	3	100131551	HGNC:48574			lncRNA	1	1	3014	2	2
LINC00888	26.4866	5	100505687	HGNC:48575			lncRNA	2	0	1672	2	2
LINC00906	26.4866	2	148145	HGNC:27121			lncRNA	1	1	3444	2	2
LINC01134	26.4866	4	100133612	HGNC:49449			lncRNA	1	1	1952	2	2
LINC01684	26.4866	10	105372751	HGNC:52472			lncRNA	3	1	6091	2	2
LINC01814	26.4866	6	101929567	HGNC:52618			lncRNA	1	1	8839	2	2
LINC01868	26.4866	4	107985924	HGNC:52688			lncRNA	2	1	7947	2	2
LINC01934	26.4866	5	101927156	HGNC:52757			lncRNA	1	1	1765	2	2
LINC02012	26.4866	1	100129516	HGNC:52847			lncRNA	1	1	4400	2	2
LINC02109	26.4866	9	101929660	HGNC:52964			lncRNA	1	1	2057	2	2
LINC02248	26.4866	13	107984780	HGNC:53147			lncRNA	8	0	4714	2	2
LINC02504	26.4866	2	101928288	HGNC:53493			lncRNA	1	1	4931	2	2
LINC02693	26.4866	2	339263	HGNC:27904			lncRNA	1	1	7912	2	2
LINC02721	26.4866	5	105376620	HGNC:54238			lncRNA	2	1	5342	1	2
LINGO2	26.4866	23	158038	HGNC:21207		609793	protein_coding	12	0	26275	2	2
LINS1	26.4866	31	55180	HGNC:30922		610350	protein_coding	17	1	7692	2	2
LIPG	26.4866	15	9388	HGNC:6623		603684	protein_coding	6	0	11722	2	2
LIPJ	26.4866	20	142910	HGNC:21773		613921	protein_coding	11	0	5553	2	2
LIPK	26.4866	26	643414	HGNC:23444		613922	protein_coding	11	1	3461	1	2
LNCRI	26.4866	6	401296	HGNC:53790			lncRNA	4	0	4716	2	2
LOC100128361	26.4866	1	100128361				lncRNA	1	0	2484	0	2
LOC100132202	26.4866	11	100132202				protein_coding	2	0	3039	1	2
LOC100268168	26.4866	6	100268168				lncRNA	2	1	1998	2	2
LOC100287846	26.4866	1	100287846				lncRNA	1	1	3956	2	2
LOC101927495	26.4866	4	101927495				lncRNA	1	1	2345	2	2
LOC101927751	26.4866	4	101927751				lncRNA	3	2	7898	2	2
LOC101927971	26.4866	9	101927971				lncRNA	5	0	15325	2	2
LOC101928331	26.4866	10	101928331				lncRNA	6	0	9529	2	2
LOC101928733	26.4866	2	101928733				lncRNA	1	1	3120	2	2
LOC101928819	26.4866	7	101928819				lncRNA	3	0	5263	2	2
LOC101929534	26.4866	9	101929534				lncRNA	6	0	9623	2	2
LOC101929550	26.4866	5	101929550				lncRNA	1	1	5391	2	2
LOC101929586	26.4866	3	101929586				lncRNA	1	1	2520	2	2
LOC101929653	26.4866	8	101929653				lncRNA	1	1	4335	2	2
LOC102723331	26.4866	3	102723331				lncRNA	1	1	4570	2	2
LOC102723447	26.4866	3	102723447				lncRNA	1	1	733	1	2
LOC102723566	26.4866	6	102723566				lncRNA	1	1	2055	2	2
LOC102723716	26.4866	2	102723716				lncRNA	1	1	1511	2	2
LOC102723819	26.4866	3	102723819				lncRNA	1	0	329	0	2
LOC102724015	26.4866	19	102724015				lncRNA	15	2	2963	2	2
LOC102724289	26.4866	6	102724289				lncRNA	3	1	5566	2	2
LOC102724406	26.4866	4	102724406				lncRNA	2	1	1713	2	2
LOC102724851	26.4866	17	102724851				lncRNA	13	0	11737	2	2
LOC102724859	26.4866	29	102724859				lncRNA	34	0	22514	2	2
LOC105369161	26.4866	2	105369161				lncRNA	1	1	11330	2	2
LOC105369477	26.4866	12	105369477				lncRNA	6	0	11482	2	2
LOC105369489	26.4866	3	105369489				lncRNA	1	1	1654	2	2
LOC105369576	26.4866	6	105369576				lncRNA	3	1	8772	2	2
LOC105369645	26.4866	6	105369645				lncRNA	3	1	2373	2	2
LOC105369690	26.4866	6	105369690				lncRNA	2	1	7863	2	2
LOC105369782	26.4866	2	105369782				lncRNA	1	1	1546	2	2
LOC105369905	26.4866	4	105369905				lncRNA	2	1	2531	2	2
LOC105370042	26.4866	4	105370042				lncRNA	2	0	1487	2	2
LOC105370108	26.4866	9	105370108				lncRNA	4	0	9704	2	2
LOC105370174	26.4866	6	105370174				lncRNA	3	0	5383	1	2
LOC105370265	26.4866	11	105370265				lncRNA	7	1	10779	2	2
LOC105370504	26.4866	20	105370504				lncRNA	11	1	29924	2	2
LOC105370600	26.4866	6	105370600				lncRNA	3	0	1631	2	2
LOC105370844	26.4866	2	105370844				lncRNA	1	1	1904	2	2
LOC105371077	26.4866	5	105371077				lncRNA	2	1	5965	1	2
LOC105371167	26.4866	2	105371167				lncRNA	1	1	236	2	2
LOC105371366	26.4866	13	105371366				lncRNA	6	0	16498	2	2
LOC105371492	26.4866	10	105371492				lncRNA	6	0	2160	2	2
LOC105371526	26.4866	3	105371526				lncRNA	1	1	852	2	2
LOC105371649	26.4866	6	105371649				lncRNA	2	0	4363	2	2
LOC105371658	26.4866	4	105371658				lncRNA	2	0	3494	2	2
LOC105372072	26.4866	6	105372072				lncRNA	1	1	2285	2	2
LOC105372097	26.4866	11	105372097				lncRNA	6	0	5578	2	2
LOC105372106	26.4866	7	105372106				lncRNA	3	0	5289	2	2
LOC105372201	26.4866	5	105372201				lncRNA	3	0	5012	2	2
LOC105372383	26.4866	5	105372383				lncRNA	1	1	2426	2	2
LOC105372699	26.4866	12	105372699				lncRNA	3	1	6123	2	2
LOC105372801	26.4866	3	105372801				lncRNA	1	1	7622	1	2
LOC105373578	26.4866	7	105373578				lncRNA	3	1	1242	2	2
LOC105373746	26.4866	3	105373746				lncRNA	1	1	608	2	2
LOC105374040	26.4866	5	105374040				lncRNA	2	1	4321	2	2
LOC105374162	26.4866	2	105374162				lncRNA	1	1	9872	2	2
LOC105374506	26.4866	4	105374506				lncRNA	1	1	11601	2	2
LOC105374541	26.4866	6	105374541				lncRNA	1	1	1215	2	2
LOC105374555	26.4866	7	105374555				lncRNA	5	0	1828	2	2
LOC105374918	26.4866	3	105374918				lncRNA	1	1	2012	2	2
LOC105375131	26.4866	2	105375131				lncRNA	1	1	2965	2	2
LOC105375356	26.4866	7	105375356				lncRNA	3	1	4266	2	2
LOC105375368	26.4866	3	105375368				lncRNA	2	0	1998	2	2
LOC105375634	26.4866	13	105375634				lncRNA	9	1	10483	2	2
LOC105375674	26.4866	5	105375674				lncRNA	2	1	3859	2	2
LOC105376387	26.4866	17	105376387				lncRNA	9	1	3190	2	2
LOC105376447	26.4866	3	105376447				lncRNA	2	0	6428	1	2
LOC105376528	26.4866	4	105376528				lncRNA	2	0	2004	2	2
LOC105376591	26.4866	8	105376591				lncRNA	4	0	12988	2	2
LOC105376878	26.4866	14	105376878				lncRNA	11	0	15846	2	2
LOC105376950	26.4866	3	105376950				lncRNA	1	1	3831	2	2
LOC105377113	26.4866	4	105377113				lncRNA	2	0	7332	2	2
LOC105377473	26.4866	12	105377473				lncRNA	6	1	7020	2	2
LOC105377607	26.4866	3	105377607				lncRNA	1	1	1641	2	2
LOC105377714	26.4866	6	105377714				lncRNA	4	1	5375	2	2
LOC105377744	26.4866	3	105377744				lncRNA	1	1	4258	2	2
LOC105377779	26.4866	3	105377779				lncRNA	1	1	2032	2	2
LOC105377871	26.4866	13	105377871				lncRNA	7	1	4037	2	2
LOC105377872	26.4866	7	105377872				lncRNA	4	1	17971	2	2
LOC105378077	26.4866	2	105378077				lncRNA	1	1	10409	2	2
LOC105378122	26.4866	8	105378122				lncRNA	4	0	8472	2	2
LOC105378626	26.4866	16	105378626				lncRNA	11	0	5808	2	2
LOC105378811	26.4866	8	105378811				lncRNA	2	1	2519	2	2
LOC105378924	26.4866	3	105378924				lncRNA	1	1	7402	2	2
LOC105379028	26.4866	21	105379028				lncRNA	17	0	9422	2	2
LOC105379225	26.4866	3	105379225				lncRNA	1	1	1324	2	2
LOC105379379	26.4866	5	105379379				lncRNA	4	0	1568	2	2
LOC107984567	26.4866	6	107984567				lncRNA	1	1	9653	2	2
LOC107984616	26.4866	2	107984616				lncRNA	1	1	8075	2	2
LOC107984656	26.4866	2	107984656				lncRNA	1	1	11354	2	2
LOC107984751	26.4866	4	107984751				protein_coding	2	0	12336	2	2
LOC107984955	26.4866	2	107984955				lncRNA	1	1	2243	2	2
LOC107985147	26.4866	2	107985147				lncRNA	1	1	13054	2	2
LOC107985367	26.4866	2	107985367				lncRNA	1	1	2202	2	2
LOC107985394	26.4866	2	107985394				lncRNA	1	1	2381	2	2
LOC107985482	26.4866	3	107985482				lncRNA	1	0	666	0	2
LOC107985780	26.4866	2	107985780				lncRNA	1	1	12597	2	2
LOC107985840	26.4866	6	107985840				lncRNA	3	1	9133	2	2
LOC107985876	26.4866	3	107985876				protein_coding	2	0	5088	2	2
LOC107985878	26.4866	2	107985878				lncRNA	1	1	8345	1	2
LOC107985897	26.4866	2	107985897				lncRNA	1	1	3302	2	2
LOC107986031	26.4866	2	107986031				lncRNA	1	1	1165	1	2
LOC107986061	26.4866	2	107986061				lncRNA	1	1	6685	2	2
LOC107986079	26.4866	5	107986079				lncRNA	2	1	8317	2	2
LOC107986118	26.4866	2	107986118				lncRNA	1	1	1044	2	2
LOC107986354	26.4866	1	107986354				protein_coding	1	0	3508	0	2
LOC107986432	26.4866	8	107986432				lncRNA	5	1	8881	2	2
LOC107986554	26.4866	7	107986554				protein_coding	5	0	6520	2	2
LOC107986820	26.4866	6	107986820				lncRNA	2	1	6620	2	2
LOC107986824	26.4866	3	107986824				lncRNA	1	1	4237	2	2
LOC107986997	26.4866	2	107986997				lncRNA	1	1	5603	2	2
LOC107987100	26.4866	4	107987100				lncRNA	2	0	2301	2	2
LOC107987250	26.4866	2	107987250				lncRNA	1	1	5125	2	2
LOC107987348	26.4866	4	107987348				lncRNA	2	0	5096	0	2
LOC112268006	26.4866	2	112268006				lncRNA	1	1	703	2	2
LOC112268009	26.4866	4	112268009				lncRNA	2	0	9260	2	2
LOC112268051	26.4866	6	112268051				lncRNA	3	0	3110	2	2
LOC112268227	26.4866	2	112268227				lncRNA	1	1	6054	2	2
LOC112268284	26.4866	5	112268284				protein_coding	1	1	1689	2	2
LOC283387	26.4866	4	283387				lncRNA	1	1	3507	2	2
LOC375196	26.4866	1	375196				lncRNA	1	1	1058	2	2
LOC400748	26.4866	4	400748				lncRNA	1	1	2873	2	2
LOC644189	26.4866	1	644189				transcribed_pseudogene	1	1	1724	2	2
LOC729652	26.4866	1	729652				lncRNA	1	1	3264	2	2
LONRF2	26.4866	17	164832	HGNC:24788			protein_coding	3	0	13954	2	2
LPGAT1	26.4866	18	9926	HGNC:28985		610473	protein_coding	7	0	10288	2	2
LRATD1	26.4866	8	151354	HGNC:20743		611234	protein_coding	3	0	9257	2	2
LRCH1	26.4866	23	23143	HGNC:20309		610368	protein_coding	6	0	8071	2	2
LRCH2	26.4866	28	57631	HGNC:29292			protein_coding	4	0	6215	2	2
LRR1	26.4866	8	122769	HGNC:19742		609193	protein_coding	4	0	2073	2	2
LRRC28	26.4866	26	123355	HGNC:28355			protein_coding	21	0	13845	2	2
LRRC8C	26.4866	10	84230	HGNC:25075		612889	protein_coding	6	0	9299	2	2
LY9	26.4866	21	4063	HGNC:6730		600684	protein_coding	18	0	4237	2	2
MAGEA10	26.4866	7	4109	HGNC:6797		300343	protein_coding	3	0	2744	2	2
MAGEE1	26.4866	1	57692	HGNC:24934		300759	protein_coding	1	1	3633	1	2
MANBA	26.4866	24	4126	HGNC:6831		609489	protein_coding	6	1	7698	2	2
MANEA	26.4866	6	79694	HGNC:21072		612327	protein_coding	2	0	5113	2	2
MAP3K8	26.4866	17	1326	HGNC:6860		191195	protein_coding	11	0	7863	2	2
MAP4	26.4866	34	4134	HGNC:6862		157132	protein_coding	52	0	14209	2	2
MARCKS	26.4866	2	4082	HGNC:6759		177061	protein_coding	1	1	4296	2	2
MARCKSL1	26.4866	3	65108	HGNC:7142		602940	protein_coding	2	0	1546	2	2
MARK3	26.4866	31	4140	HGNC:6897		602678	protein_coding	31	0	3645	2	2
MBNL1	26.4866	39	4154	HGNC:6923		606516	protein_coding	56	0	9173	2	2
MBNL3	26.4866	30	55796	HGNC:20564		300413	protein_coding	24	1	15166	2	2
MCF2	26.4866	41	4168	HGNC:6940		311030	protein_coding	12	0	4891	2	2
MCPH1	26.4866	29	79648	HGNC:6954		607117	protein_coding	20	0	24498	2	2
MED13L	26.4866	35	23389	HGNC:22962		608771	protein_coding	5	0	9777	2	2
MEG9	26.4866	2	100507257	HGNC:43874			lncRNA	1	1	2641	2	2
MEIS1	26.4866	13	4211	HGNC:7000		601739	protein_coding	1	1	4566	2	2
MFAP3L	26.4866	17	9848	HGNC:29083		616523	protein_coding	15	0	11007	2	2
MFGE8	26.4866	15	4240	HGNC:7036		602281	protein_coding	8	1	5060	2	2
MGAT3	26.4866	3	4248	HGNC:7046		604621	protein_coding	2	0	5517	2	2
MGLL	26.4866	22	11343	HGNC:17038		609699	protein_coding	15	0	5904	2	2
MIB1	26.4866	28	57534	HGNC:21086		608677	protein_coding	5	1	14469	2	2
MICALCL	26.4866	9	84953	HGNC:25933		612355	protein_coding	1	1	6040	2	2
MINCR	26.4866	4	100507316	HGNC:51653			lncRNA	2	1	756	2	2
MINDY1	26.4866	32	55793	HGNC:25648		618407	protein_coding	21	0	4905	2	2
MINK1	26.4866	41	50488	HGNC:17565		609426	protein_coding	15	1	5276	2	2
MIOS	26.4866	19	54468	HGNC:21905		615359	protein_coding	8	0	5700	2	2
MIS18BP1	26.4866	25	55320	HGNC:20190		618139	protein_coding	6	2	12697	2	2
MKRN2OS	26.4866	11	100129480	HGNC:40375			protein_coding	5	0	2865	2	2
MLF1	26.4866	13	4291	HGNC:7125		601402	protein_coding	12	1	2635	2	2
MLH1	26.4866	26	4292	HGNC:7127		120436	protein_coding	25	0	3158	2	2
MMAB	26.4866	18	326625	HGNC:19331		607568	protein_coding	6	0	5705	2	2
MMP17	26.4866	22	4326	HGNC:7163		602285	protein_coding	9	1	3605	2	2
MNT	26.4866	11	4335	HGNC:7188		603039	protein_coding	6	0	9179	2	2
MPHOSPH9	26.4866	42	10198	HGNC:7215		605501	protein_coding	20	0	8730	2	2
MROH2B	26.4866	44	133558	HGNC:26857			protein_coding	3	0	5391	2	2
MRPS18C	26.4866	8	51023	HGNC:16633		611983	protein_coding	4	1	1676	2	2
MSC	26.4866	2	9242	HGNC:7321		603628	protein_coding	1	1	2058	2	2
MTHFD2P1	26.4866	5	100287639	HGNC:48859			transcribed_pseudogene	1	1	2595	2	2
MTIF3	26.4866	19	219402	HGNC:29788			protein_coding	15	1	6017	2	2
MTRF1	26.4866	59	9617	HGNC:7469		604601	protein_coding	44	0	7804	2	2
MTRNR2L4	26.4866	1	100463285	HGNC:37161			protein_coding	1	1	1690	2	2
MUSK	26.4866	22	4593	HGNC:7525		601296	protein_coding	9	0	9035	2	2
MXD3	26.4866	7	83463	HGNC:14008		609450	protein_coding	2	1	2764	2	2
MYOPARR	26.4866	3	114004358	HGNC:54178			lncRNA	1	1	2245	2	2
NAA15	26.4866	23	80155	HGNC:30782		608000	protein_coding	2	0	6180	2	2
NAGK	26.4866	16	55577	HGNC:17174		606828	protein_coding	7	0	3771	2	2
NBEA	26.4866	68	26960	HGNC:7648		604889	protein_coding	14	0	13389	2	2
NBEAL1	26.4866	67	65065	HGNC:20681		609816	protein_coding	11	1	18379	2	2
NCKIPSD	26.4866	25	51517	HGNC:15486		606671	protein_coding	10	0	4402	2	2
NCOA4	26.4866	14	8031	HGNC:7671		601984	protein_coding	5	0	4082	2	2
NCOA6	26.4866	35	23054	HGNC:15936		605299	protein_coding	22	0	9758	2	2
NCOR1	26.4866	80	9611	HGNC:7672		600849	protein_coding	46	0	13132	2	2
NDST2	26.4866	23	8509	HGNC:7681		603268	protein_coding	7	0	5173	2	2
NDUFAF6	26.4866	37	137682	HGNC:28625		612392	protein_coding	33	0	11268	2	2
NEK4	26.4866	25	6787	HGNC:11399		601959	protein_coding	9	0	8675	2	2
NEXMIF	26.4866	4	340533	HGNC:29433		300524	protein_coding	1	1	11717	2	2
NEXN	26.4866	18	91624	HGNC:29557		613121	protein_coding	8	0	8139	2	2
NFKBIA	26.4866	6	4792	HGNC:7797		164008	protein_coding	1	1	1567	2	2
NHSL2	26.4866	19	340527	HGNC:33737			protein_coding	9	0	23363	2	2
NIP7	26.4866	7	51388	HGNC:24328			protein_coding	2	0	2320	2	2
NLGN2	26.4866	9	57555	HGNC:14290		606479	protein_coding	3	0	5099	2	2
NMRK1	26.4866	22	54981	HGNC:26057		608704	protein_coding	17	1	7863	2	2
NOP9	26.4866	17	161424	HGNC:19826		618308	protein_coding	5	0	6173	2	2
NPAS2	26.4866	29	4862	HGNC:7895		603347	protein_coding	11	1	8673	2	2
NPHP4	26.4866	52	261734	HGNC:19104		607215	protein_coding	22	0	8406	2	2
NPR2	26.4866	35	4882	HGNC:7944		108961	protein_coding	8	0	5883	2	2
NPTX1	26.4866	5	4884	HGNC:7952		602367	protein_coding	1	1	5439	2	2
NR2C2	26.4866	32	7182	HGNC:7972		601426	protein_coding	13	0	10501	2	2
NR2E3	26.4866	9	10002	HGNC:7974		604485	protein_coding	2	1	2804	2	2
NRSN2	26.4866	24	80023	HGNC:16229		610666	protein_coding	17	1	4446	2	2
NSL1	26.4866	12	25936	HGNC:24548		609174	protein_coding	7	0	15090	2	2
ONECUT3	26.4866	2	390874	HGNC:13399		611294	protein_coding	1	1	7185	2	2
OPA3	26.4866	6	80207	HGNC:8142		606580	protein_coding	3	1	9981	2	2
OR2H1	26.4866	17	26716	HGNC:8252			protein_coding	13	0	4788	1	2
OR51A4	26.4866	1	401666	HGNC:14795			protein_coding	1	1	942	2	2
OR8A1	26.4866	1	390275	HGNC:8469			protein_coding	1	1	1378	2	2
ORAI2	26.4866	7	80228	HGNC:21667		610929	protein_coding	4	0	10815	2	2
ORAI3	26.4866	2	93129	HGNC:28185		610930	protein_coding	1	1	2204	2	2
OSBPL6	26.4866	40	114880	HGNC:16388		606734	protein_coding	21	0	12305	2	2
OTOG	26.4866	58	340990	HGNC:8516		604487	protein_coding	2	0	8839	2	2
OXCT2P1	26.4866	1	192217	HGNC:21627			transcribed_pseudogene	1	0	1804	0	2
P2RY14	26.4866	11	9934	HGNC:16442		610116	protein_coding	6	1	5779	2	2
PANO1	26.4866	1	101927423	HGNC:51237			protein_coding	1	1	1675	2	2
PAPLN	26.4866	41	89932	HGNC:19262		617785	protein_coding	14	1	6287	2	2
PAQR3	26.4866	25	152559	HGNC:30130		614577	protein_coding	16	0	10533	2	2
PARP14	26.4866	23	54625	HGNC:29232		610028	protein_coding	4	0	9231	2	2
PBRM1	26.4866	66	55193	HGNC:30064		606083	protein_coding	59	0	9271	2	2
PCARE	26.4866	2	388939	HGNC:34383		613425	protein_coding	1	1	7303	2	2
PCAT1	26.4866	2	100750225	HGNC:43022		616043	lncRNA	1	1	1992	1	2
PCAT5	26.4866	3	102578074	HGNC:48665			lncRNA	1	1	3550	2	2
CD300E	13.2433	6	342510	HGNC:28874		609801	protein_coding	2	1	4043	1	1
CD33	13.2433	18	945	HGNC:1659		159590	protein_coding	8	0	2829	1	1
CD34	13.2433	9	947	HGNC:1662		142230	protein_coding	2	1	8164	1	1
PCSK5	26.4866	47	5125	HGNC:8747		600488	protein_coding	9	1	16938	2	2
PDF	26.4866	2	64146	HGNC:30012			protein_coding	1	1	2859	2	2
PDGFRB	26.4866	25	5159	HGNC:8804		173410	protein_coding	4	0	7353	2	2
PDP2	26.4866	7	57546	HGNC:30263		615499	protein_coding	8	0	7226	2	2
PECAM1	26.4866	24	5175	HGNC:8823		173445	protein_coding	11	0	7352	2	2
PEX26	26.4866	9	55670	HGNC:22965		608666	protein_coding	3	0	18696	2	2
PFKP	26.4866	36	5214	HGNC:8878		171840	protein_coding	15	2	4124	2	2
PGPEP1	26.4866	10	54858	HGNC:13568		610694	protein_coding	8	0	7215	2	2
PGR	26.4866	15	5241	HGNC:8910		607311	protein_coding	9	0	17488	2	2
PHIP	26.4866	48	55023	HGNC:15673		612870	protein_coding	6	1	12121	2	2
PHLDB1	26.4866	44	23187	HGNC:23697		612834	protein_coding	41	0	10450	2	2
PHOX2A	26.4866	3	401	HGNC:691		602753	protein_coding	1	1	1699	2	2
PIANP	26.4866	10	196500	HGNC:25338		616065	protein_coding	4	1	5734	2	2
PIK3CB	26.4866	33	5291	HGNC:8976		602925	protein_coding	10	0	6796	2	2
PIK3R3	26.4866	17	8503	HGNC:8981		606076	protein_coding	12	0	6180	0	2
PITRM1	26.4866	37	10531	HGNC:17663		618211	protein_coding	19	0	4327	2	2
PKN3	26.4866	29	29941	HGNC:17999		610714	protein_coding	6	0	4772	2	2
PLCXD3	26.4866	7	345557	HGNC:31822		617016	protein_coding	4	1	8992	2	2
PLEKHA3	26.4866	11	65977	HGNC:14338		607774	protein_coding	2	0	13942	2	2
PLEKHA7	26.4866	43	144100	HGNC:27049		612686	protein_coding	21	0	13758	2	2
PLEKHA8	26.4866	30	84725	HGNC:30037		608639	protein_coding	15	1	15526	2	2
PLEKHG3	26.4866	35	26030	HGNC:20364		617940	protein_coding	12	0	12420	2	2
PLN	26.4866	2	5350	HGNC:9080		172405	protein_coding	1	1	2989	2	2
PLS1	26.4866	26	5357	HGNC:9090		602734	protein_coding	9	0	4824	2	2
PMS2CL	26.4866	6	441194	HGNC:30061			transcribed_pseudogene	1	1	1738	2	2
PNPLA3	26.4866	9	80339	HGNC:18590		609567	protein_coding	1	1	2753	2	2
PODN	26.4866	19	127435	HGNC:23174		608661	protein_coding	7	0	4130	2	2
POGLUT3	26.4866	10	143888	HGNC:28496			protein_coding	4	0	4494	2	2
POM121L10P	26.4866	6	646074	HGNC:35448			transcribed_pseudogene	1	1	9547	2	2
POU5F2	26.4866	1	134187	HGNC:26367			protein_coding	1	1	8381	2	2
POU6F1	26.4866	26	5463	HGNC:9224		618043	protein_coding	27	0	12032	2	2
PPARA	26.4866	24	5465	HGNC:9232		170998	protein_coding	19	0	11284	2	2
PPFIBP2	26.4866	52	8495	HGNC:9250		603142	protein_coding	27	0	8967	2	2
PPP1R12B	26.4866	49	4660	HGNC:7619		603768	protein_coding	29	1	31797	2	2
PPP2R3A	26.4866	22	5523	HGNC:9307		604944	protein_coding	7	0	9701	2	2
PRELID2	26.4866	22	153768	HGNC:28306			protein_coding	17	0	15475	2	2
PRELID3B	26.4866	6	51012	HGNC:15892			protein_coding	2	0	2503	2	2
PRKAA2	26.4866	16	5563	HGNC:9377		600497	protein_coding	5	0	11579	2	2
PRKCSH	26.4866	25	5589	HGNC:9411		177060	protein_coding	10	0	2779	2	2
PRMT3	26.4866	26	10196	HGNC:30163		603190	protein_coding	8	1	4816	2	2
PRPF40B	26.4866	42	25766	HGNC:25031			protein_coding	17	0	6486	2	2
PRR7	26.4866	8	80758	HGNC:28130		618306	protein_coding	5	0	9295	2	2
PRRC2C	26.4866	43	23215	HGNC:24903		617373	protein_coding	20	0	10726	2	2
PSMA3-AS1	26.4866	6	379025	HGNC:26445			lncRNA	2	1	2608	2	2
PSMD1	26.4866	29	5707	HGNC:9554		617842	protein_coding	4	0	4333	2	2
PTBP1	26.4866	18	5725	HGNC:9583		600693	protein_coding	7	0	3827	2	2
PTCHD1	26.4866	5	139411	HGNC:26392		300828	protein_coding	2	0	12976	2	2
PTPA	26.4866	23	5524	HGNC:9308		600756	protein_coding	12	0	4770	2	2
PTPN1	26.4866	12	5770	HGNC:9642		176885	protein_coding	2	0	4041	2	2
PTPN2	26.4866	27	5771	HGNC:9650		176887	protein_coding	18	0	4674	2	2
PTPRF	26.4866	49	5792	HGNC:9670		179590	protein_coding	26	0	8325	2	2
PTPRM	26.4866	47	5797	HGNC:9675		176888	protein_coding	30	0	7114	2	2
PTPRQ	26.4866	56	374462	HGNC:9679		603317	protein_coding	6	0	9175	2	2
PWWP2A	26.4866	22	114825	HGNC:29406		617823	protein_coding	19	0	13122	2	2
PYGO1	26.4866	6	26108	HGNC:30256		606902	protein_coding	3	0	9029	2	2
RAB30	26.4866	8	27314	HGNC:9770		605693	protein_coding	4	0	10093	2	2
RAB6A	26.4866	10	5870	HGNC:9786		179513	protein_coding	4	0	3478	1	2
RAD51D	26.4866	13	5892	HGNC:9823		602954	protein_coding	5	0	10154	2	2
RALBP1	26.4866	10	10928	HGNC:9841		605801	protein_coding	1	1	4379	2	2
RALGAPB	26.4866	41	57148	HGNC:29221			protein_coding	13	0	8930	2	2
RAPGEF4	26.4866	39	11069	HGNC:16626		606058	protein_coding	10	0	5869	2	2
RAPH1	26.4866	23	65059	HGNC:14436		609035	protein_coding	9	0	12281	2	2
RAPSN	26.4866	10	5913	HGNC:9863		601592	protein_coding	5	0	1707	2	2
RASAL2	26.4866	30	9462	HGNC:9874		606136	protein_coding	12	0	21106	2	2
RBFOX3	26.4866	30	146713	HGNC:27097		616999	protein_coding	25	0	6470	2	2
RBM27	26.4866	27	54439	HGNC:29243			protein_coding	9	0	6599	2	2
RBM34	26.4866	16	23029	HGNC:28965			protein_coding	7	0	2458	2	2
RBMS1	26.4866	20	5937	HGNC:9907		602310	protein_coding	11	0	4945	2	2
RC3H2	26.4866	24	54542	HGNC:21461		615231	protein_coding	6	0	10754	2	2
RCAN1	26.4866	17	1827	HGNC:3040		602917	protein_coding	11	0	6220	2	2
REEP1	26.4866	16	65055	HGNC:25786		609139	protein_coding	11	0	4585	2	2
RETREG1	26.4866	16	54463	HGNC:25964		613114	protein_coding	7	0	4343	2	2
REXO1	26.4866	28	57455	HGNC:24616		609614	protein_coding	11	0	5747	2	2
RHBDD1	26.4866	31	84236	HGNC:23081		617515	protein_coding	26	0	10728	2	2
RHNO1	26.4866	10	83695	HGNC:28206		614085	protein_coding	7	0	2457	2	2
RHOG	26.4866	4	391	HGNC:672		179505	protein_coding	3	0	1682	2	2
RIMBP2	26.4866	41	23504	HGNC:30339		611602	protein_coding	18	1	10150	2	2
RIPPLY3	26.4866	7	53820	HGNC:3047		609892	protein_coding	3	0	2183	2	2
RNA45SN5	26.4866	1	100861532	HGNC:53530			rRNA	1	0	13357	0	2
RNF112	26.4866	18	7732	HGNC:12968		601237	protein_coding	4	0	7477	2	2
RNF115	26.4866	14	27246	HGNC:18154			protein_coding	3	1	9187	2	2
RNF144A	26.4866	26	9781	HGNC:20457			protein_coding	15	1	26056	2	2
RNF145	26.4866	17	153830	HGNC:20853			protein_coding	7	1	4796	2	2
RNF165	26.4866	14	494470	HGNC:31696			protein_coding	6	1	12491	2	2
RNF8	26.4866	18	9025	HGNC:10071		611685	protein_coding	11	0	6044	2	2
RNPC3	26.4866	15	55599	HGNC:18666		618016	protein_coding	1	1	2144	2	2
RORB	26.4866	11	6096	HGNC:10259		601972	protein_coding	2	0	9687	2	2
ROS1	26.4866	58	6098	HGNC:10261		165020	protein_coding	14	1	12894	2	2
RP1	26.4866	12	6101	HGNC:10263		603937	protein_coding	3	0	8370	2	2
RPL22	26.4866	4	6146	HGNC:10315		180474	protein_coding	1	1	2061	2	2
RPL23AP32	26.4866	1	56969	HGNC:25345			transcribed_pseudogene	1	1	620	2	2
RPL3	26.4866	12	6122	HGNC:10332		604163	protein_coding	2	0	1296	2	2
RPS18P9	26.4866	1	645958	HGNC:36483			transcribed_pseudogene	1	1	987	2	2
RREB1	26.4866	14	6239	HGNC:10449		602209	protein_coding	4	0	8651	2	2
RUSC2	26.4866	16	9853	HGNC:23625		611053	protein_coding	4	1	5976	2	2
SARM1	26.4866	9	23098	HGNC:17074		607732	protein_coding	1	1	10277	2	2
SARS	26.4866	14	6301	HGNC:10537		607529	protein_coding	3	1	4950	2	2
SBNO1	26.4866	33	55206	HGNC:22973		614274	protein_coding	2	0	11128	2	2
SCAF11	26.4866	27	9169	HGNC:10784		603668	protein_coding	10	0	10635	2	2
SCARA3	26.4866	16	51435	HGNC:19000		602728	protein_coding	6	1	10054	2	2
CD37	13.2433	15	951	HGNC:1666		151523	protein_coding	8	0	2299	1	1
SCHLAP1	26.4866	7	101669767	HGNC:48603		615568	lncRNA	7	0	1675	2	2
SCN3A	26.4866	37	6328	HGNC:10590		182391	protein_coding	12	0	11414	2	2
SCUBE3	26.4866	26	222663	HGNC:13655		614708	protein_coding	5	0	8024	2	2
SDC3	26.4866	8	9672	HGNC:10660		186357	protein_coding	4	0	5783	2	2
SEH1L	26.4866	20	81929	HGNC:30379		609263	protein_coding	13	0	4263	2	2
SEMA3B	26.4866	24	7869	HGNC:10724		601281	protein_coding	7	0	3590	2	2
SEMA7A	26.4866	16	8482	HGNC:10741		607961	protein_coding	3	0	3496	2	2
SERPINE1	26.4866	9	5054	HGNC:8583		173360	protein_coding	1	1	3190	2	2
SETBP1	26.4866	17	26040	HGNC:15573		611060	protein_coding	12	0	33804	2	2
SETD2	26.4866	37	29072	HGNC:18420		612778	protein_coding	17	1	9325	2	2
SEZ6L2	26.4866	20	26470	HGNC:30844		616667	protein_coding	6	0	3843	2	2
SFTPA1	26.4866	15	653509	HGNC:10798		178630	protein_coding	8	0	2395	1	2
SGSH	26.4866	32	6448	HGNC:10818		605270	protein_coding	17	0	8606	2	2
SH3BP2	26.4866	16	6452	HGNC:10825		602104	protein_coding	4	0	9671	2	2
SH3D21	26.4866	28	79729	HGNC:26236			protein_coding	10	0	4222	2	2
SHANK2	26.4866	34	22941	HGNC:14295		603290	protein_coding	8	0	14790	2	2
SHISA5	26.4866	18	51246	HGNC:30376		607290	protein_coding	10	1	3438	2	2
SHPRH	26.4866	58	257218	HGNC:19336		608048	protein_coding	21	1	16812	2	2
SIDT2	26.4866	26	51092	HGNC:24272		617551	protein_coding	1	1	4396	2	2
SIGIRR	26.4866	18	59307	HGNC:30575		605478	protein_coding	11	0	2242	2	2
SIM2	26.4866	18	6493	HGNC:10883		600892	protein_coding	5	1	6990	2	2
SKIDA1	26.4866	8	387640	HGNC:32697			protein_coding	5	0	9322	2	2
SLC12A6	26.4866	39	9990	HGNC:10914		604878	protein_coding	10	1	9991	2	2
SLC17A6	26.4866	12	57084	HGNC:16703		607563	protein_coding	1	1	3665	2	2
SLC2A9	26.4866	47	56606	HGNC:13446		606142	protein_coding	27	1	17526	2	2
SLC35A3	26.4866	17	23443	HGNC:11023		605632	protein_coding	11	0	16376	2	2
SLC35B4	26.4866	20	84912	HGNC:20584		610923	protein_coding	6	1	8222	2	2
SLC35G3	26.4866	1	146861	HGNC:26848			protein_coding	1	1	1874	1	2
SLC36A1	26.4866	42	206358	HGNC:18761		606561	protein_coding	28	1	16719	2	2
SLC45A4	26.4866	25	57210	HGNC:29196			protein_coding	16	0	14080	2	2
SLC5A12	26.4866	25	159963	HGNC:28750		612455	protein_coding	7	0	7376	2	2
SLC66A1	26.4866	22	54896	HGNC:26001		614760	protein_coding	11	0	6567	2	2
SLC9A6	26.4866	26	10479	HGNC:11079		300231	protein_coding	8	1	5356	2	2
SLCO4A1	26.4866	24	28231	HGNC:10953		612436	protein_coding	20	0	9778	2	2
SLCO4C1	26.4866	17	353189	HGNC:23612		609013	protein_coding	3	0	5501	2	2
SLITRK1	26.4866	3	114798	HGNC:20297		609678	protein_coding	2	1	5270	2	2
SLITRK2	26.4866	12	84631	HGNC:13449		300561	protein_coding	12	0	9036	2	2
SLITRK4	26.4866	7	139065	HGNC:23502		300562	protein_coding	5	0	9422	2	2
SLITRK6	26.4866	2	84189	HGNC:23503		609681	protein_coding	1	1	4249	1	2
SLX4IP	26.4866	17	128710	HGNC:16225		615958	protein_coding	9	1	13119	2	2
SMIM10L1	26.4866	1	100129361	HGNC:49847			protein_coding	1	1	4823	2	2
SMIM35	26.4866	10	100526771	HGNC:44179			protein_coding	4	1	10783	2	2
SMS	26.4866	20	6611	HGNC:11123		300105	protein_coding	8	1	3147	2	2
SNCAIP	26.4866	53	9627	HGNC:11139		603779	protein_coding	39	0	9059	2	2
SNRPB2	26.4866	8	6629	HGNC:11155		603520	protein_coding	2	0	2411	2	2
SNRPD2	26.4866	9	6633	HGNC:11159		601061	protein_coding	4	0	948	2	2
SNTG1	26.4866	41	54212	HGNC:13740		608714	protein_coding	19	1	11570	2	2
SNX13	26.4866	44	23161	HGNC:21335		606589	protein_coding	19	1	12745	2	2
SORL1	26.4866	48	6653	HGNC:11185		602005	protein_coding	1	1	10863	2	2
SOWAHB	26.4866	1	345079	HGNC:32958			protein_coding	1	1	3993	2	2
SP140	26.4866	42	11262	HGNC:17133		608602	protein_coding	34	1	7316	2	2
SPAG16	26.4866	45	79582	HGNC:23225		612173	protein_coding	27	2	16621	2	2
SPAST	26.4866	20	6683	HGNC:11233		604277	protein_coding	6	0	5273	2	2
[truncated: 3,776 more rows]
