# Supplementary material for: Transcriptomic profiling of circulating tumor cells from metastatic breast cancer patients reveals new hints in their biological features and phenotypic heterogeneity
Source: Exp Hematol Oncol. 2025 May 6;14:67. doi: 10.1186/s40164-025-00659-y (PMC12054220; doi:10.1186/s40164-025-00659-y)
Supplement: Supplementary file 3 — Additional file 3:Table S3. Transcripts detected by 3' RNA sequencing of circulating tumor cells (CTCs) isolated from 8 patients with luminal metastatic breast cancer presenting bone involvement. Reads from a total of 54 CTCs were analyzed in batch. The table lists all identified transcripts along with their normalized expression levels, reported in transcripts per million (TPM). [file 40164_2025_659_MOESM3_ESM.xlsx]

## Sheet: Tmp export tabular
Name	TPM	Exons	GeneID	HGNC	IMGT/GENE-DB	MIM	Biotype	Transcripts annotated	Uniquely identified transcripts	Exon length	Unique exon reads	Total exon reads
LINC01128	15.1236	8	643837	HGNC:49377			lncRNA	6	0	9233	1	1
HES4	105.865	7	57801	HGNC:24149		608060	protein_coding	3	0	1920	7	7
AGRN	15.1236	44	375790	HGNC:329		103320	protein_coding	6	0	8127	1	1
TTLL10	15.1236	35	254173	HGNC:26693			protein_coding	13	0	4296	1	1
MRPL20	272.224	5	55052	HGNC:14478		611833	protein_coding	2	1	1045	18	18
LOC112268218	15.1236	2	112268218				lncRNA	1	1	2032	1	1
FAAP20	196.606	34	199990	HGNC:26428		615183	protein_coding	20	0	7844	12	13
LOC112268219	15.1236	1	112268219				protein_coding	1	1	2671	1	1
SKI	15.1236	11	6497	HGNC:10896		164780	protein_coding	4	0	11061	1	1
PRDM16	15.1236	18	63976	HGNC:14000		605557	protein_coding	2	0	8698	1	1
LINC01134	30.2471	4	100133612	HGNC:49449			lncRNA	1	1	1952	2	2
LINC01777	15.1236	6	284661	HGNC:52567			lncRNA	1	1	2074	1	1
RPL22	15.1236	4	6146	HGNC:10315		180474	protein_coding	1	1	2061	1	1
ICMT	15.1236	6	23463	HGNC:5350		605851	protein_coding	2	0	4852	1	1
ESPN	15.1236	29	83715	HGNC:13281		606351	protein_coding	13	0	8757	1	1
PHF13	15.1236	6	148479	HGNC:22983			protein_coding	2	0	3844	1	1
CAMTA1	45.3707	57	23261	HGNC:18806		611501	protein_coding	53	1	22415	3	3
LOC105376689	60.4942	13	105376689				lncRNA	8	1	5969	4	4
LOC112268261	15.1236	11	112268261				lncRNA	6	1	6171	1	1
MIR34AHG	15.1236	2	106614088	HGNC:51913			lncRNA	1	1	4157	1	1
LZIC	15.1236	16	84328	HGNC:17497		610458	protein_coding	9	0	5241	1	1
NMNAT1	15.1236	11	64802	HGNC:17877		608700	protein_coding	6	0	4763	1	1
CASZ1	756.178	30	54897	HGNC:26002		609895	protein_coding	7	1	9164	50	50
EXOSC10	15.1236	31	5394	HGNC:9138		605960	protein_coding	10	0	3822	1	1
FBXO44	15.1236	23	93611	HGNC:24847		609111	protein_coding	18	0	3634	0	1
DHRS3	877.166	10	9249	HGNC:17693		612830	protein_coding	5	0	2939	58	58
AADACL3	30.2471	6	126767	HGNC:32037			protein_coding	2	1	4055	2	2
C1orf158	15.1236	4	93190	HGNC:28567			protein_coding	2	0	3564	0	1
PRDM2	15.1236	26	7799	HGNC:9347		601196	protein_coding	14	0	12003	1	1
CASP9	15.1236	17	842	HGNC:1511		602234	protein_coding	7	0	4201	1	1
DNAJC16	15.1236	22	23341	HGNC:29157			protein_coding	5	0	7766	1	1
AGMAT	15.1236	7	79814	HGNC:18407		617887	protein_coding	1	1	3095	1	1
FBLIM1	15.1236	33	54751	HGNC:24686		607747	protein_coding	21	0	5000	1	1
FLJ37453	30.2471	2	729614				lncRNA	1	1	2732	2	2
SRARP	15.1236	2	149563	HGNC:28339			protein_coding	1	1	3039	1	1
CLCNKB	15.1236	22	1188	HGNC:2027		602023	protein_coding	2	1	2984	1	1
EPHA2	15.1236	19	1969	HGNC:3386		176946	protein_coding	3	0	4270	1	1
NECAP2	136.112	16	55707	HGNC:25528		611624	protein_coding	9	2	3278	9	9
RNU1-1	15.1236	1	26871	HGNC:10120			snRNA	1	0	164	0	1
LINC01783	166.359	2	100132147	HGNC:52573			lncRNA	1	1	1546	4	11
RNU1-3	15.1236	1	26869	HGNC:10130			snRNA	1	0	164	0	1
RNU1-4	15.1236	1	6060	HGNC:10128		180680	snRNA	1	0	164	0	1
RNU1-2	15.1236	1	26870	HGNC:10123			snRNA	1	0	164	0	1
RCC2	15.1236	14	55920	HGNC:30297		609587	protein_coding	2	0	4054	1	1
KLHDC7A	15.1236	1	127707	HGNC:26791			protein_coding	1	1	5070	1	1
LOC105376815	15.1236	5	105376815				lncRNA	4	0	3221	1	1
UBR4	15.1236	117	23352	HGNC:30313		609890	protein_coding	24	0	20113	1	1
EMC1	15.1236	28	23065	HGNC:28957		616846	protein_coding	6	0	6672	1	1
SLC66A1	15.1236	22	54896	HGNC:26001		614760	protein_coding	11	0	6567	1	1
RPS14P3	90.7414	1	644068	HGNC:35797			transcribed_pseudogene	1	1	838	6	6
OTUD3	15.1236	15	23252	HGNC:29038		611758	protein_coding	5	0	7202	1	1
LOC112268222	15.1236	2	112268222				lncRNA	1	1	6244	1	1
ECE1	15.1236	25	1889	HGNC:3146		600423	protein_coding	7	0	6883	1	1
HSPG2	15.1236	105	3339	HGNC:5273		142461	protein_coding	6	0	15109	1	1
CDC42	1421.61	8	998	HGNC:1736		116952	protein_coding	3	0	11494	94	94
WNT4	15.1236	10	54361	HGNC:12783		603490	protein_coding	4	0	6322	1	1
EPHA8	15.1236	30	2046	HGNC:3391		176945	protein_coding	9	0	6248	1	1
HNRNPR	15.1236	20	10236	HGNC:5047		607201	protein_coding	17	0	7795	1	1
TCEA3	347.842	20	6920	HGNC:11615		604128	protein_coding	9	0	2536	23	23
RPL11	257.101	9	6135	HGNC:10301		604175	protein_coding	2	1	1044	17	17
LYPLA2	15.1236	15	11313	HGNC:6738		616143	protein_coding	5	0	2309	1	1
RCAN3	15.1236	13	11123	HGNC:3042		605860	protein_coding	10	0	7118	1	1
RUNX3	105.865	12	864	HGNC:10473		600210	protein_coding	5	0	4903	7	7
LOC105376878	30.2471	14	105376878				lncRNA	11	0	15846	2	2
RHCE	514.201	18	6006	HGNC:10008		111700	protein_coding	11	0	4297	34	34
MAN1C1	15.1236	18	57134	HGNC:19080		616772	protein_coding	6	0	5656	1	1
EXTL1	15.1236	14	2134	HGNC:3515		601738	protein_coding	3	0	4566	1	1
SH3BGRL3	559.572	3	83442	HGNC:15568		615679	protein_coding	1	1	751	37	37
ZNF683	15.1236	16	257101	HGNC:28495		616775	protein_coding	14	0	2260	1	1
HMGN2	15.1236	6	3151	HGNC:4986		163910	protein_coding	1	1	1940	1	1
LOC105376892	15.1236	2	105376892				lncRNA	1	1	2771	1	1
AHDC1	60.4942	18	27245	HGNC:25230		615790	protein_coding	11	1	8542	4	4
IFI6	30.2471	10	2537	HGNC:4054		147572	protein_coding	4	0	958	2	2
THEMIS2	15.1236	16	9473	HGNC:16839		617856	protein_coding	8	0	2736	1	1
OPRD1	15.1236	3	4985	HGNC:8153		165195	protein_coding	1	1	9317	1	1
PTPRU	15.1236	37	10076	HGNC:9683		602454	protein_coding	9	0	5743	0	1
SDC3	30.2471	8	9672	HGNC:10660		186357	protein_coding	4	0	5783	2	2
PUM1	15.1236	23	9698	HGNC:14957		607204	protein_coding	2	0	5385	1	1
NKAIN1	15.1236	9	79570	HGNC:25743		612871	protein_coding	2	1	3397	1	1
SERINC2	257.101	17	347735	HGNC:23231		614549	protein_coding	5	0	3240	17	17
LOC105378626	30.2471	16	105378626				lncRNA	11	0	5808	2	2
SPOCD1	317.595	25	90853	HGNC:26338			protein_coding	11	0	4179	21	21
PTP4A2	15.1236	12	8073	HGNC:9635		601584	protein_coding	7	0	4184	1	1
EIF3I	15.1236	13	8668	HGNC:3272		603911	protein_coding	2	0	1919	0	1
MARCKSL1	30.2471	3	65108	HGNC:7142		602940	protein_coding	2	0	1546	2	2
LOC105378629	15.1236	6	105378629				lncRNA	2	1	1270	1	1
ZBTB8A	15.1236	8	653121	HGNC:24172			protein_coding	3	0	7368	1	1
RBBP4	45.3707	14	5928	HGNC:9887		602923	protein_coding	3	0	7958	3	3
SYNC	105.865	11	81493	HGNC:28897		611750	protein_coding	7	0	5965	6	7
YARS	15.1236	18	8565	HGNC:12840		603623	protein_coding	4	0	3165	1	1
S100PBP	15.1236	22	64766	HGNC:25768		611889	protein_coding	15	0	5487	1	1
TMEM54	181.483	8	113452	HGNC:24143			protein_coding	5	0	1084	12	12
AZIN2	15.1236	38	113451	HGNC:29957		608353	protein_coding	32	0	7116	1	1
C1orf94	15.1236	8	84970	HGNC:28250			protein_coding	2	0	3229	1	1
SFPQ	15.1236	23	6421	HGNC:10774		605199	protein_coding	9	0	8960	1	1
TFAP2E	15.1236	9	339488	HGNC:30774		614428	protein_coding	2	1	7083	1	1
PSMB2	75.6178	8	5690	HGNC:9539		602175	protein_coding	3	0	4528	5	5
CLSPN	15.1236	30	63967	HGNC:19715		605434	protein_coding	7	0	9287	1	1
AGO1	15.1236	29	26523	HGNC:3262		606228	protein_coding	8	0	13961	1	1
COL8A2	15.1236	6	1296	HGNC:2216		120252	protein_coding	3	0	5397	1	1
TRAPPC3	15.1236	11	27095	HGNC:19942		610955	protein_coding	7	0	1753	1	1
THRAP3	907.414	19	9967	HGNC:22964		603809	protein_coding	7	0	6326	60	60
SH3D21	15.1236	28	79729	HGNC:26236			protein_coding	10	0	4222	1	1
EPHA10	15.1236	35	284656	HGNC:19987		611123	protein_coding	11	1	7626	1	1
INPP5B	15.1236	48	3633	HGNC:6077		147264	protein_coding	20	0	5735	1	1
SF3A3	378.089	17	10946	HGNC:10767		605596	protein_coding	2	0	2774	25	25
LINC02786	15.1236	9	105378655	HGNC:54307			lncRNA	3	0	6276	1	1
MYCBP	332.718	8	26292	HGNC:7554		606535	protein_coding	2	0	2565	1	22
MACF1	15.1236	93	23499	HGNC:13664		608271	protein_coding	1	1	17689	1	1
LOC105378950	15.1236	3	105378950				protein_coding	1	0	2148	0	1
CAP1	45.3707	23	10487	HGNC:20040		617801	protein_coding	17	0	3673	2	3
SLFNL1	15.1236	18	200172	HGNC:26313			protein_coding	15	0	5771	1	1
FOXJ3	30.2471	29	22887	HGNC:29178		616035	protein_coding	11	0	7269	2	2
C1orf50	15.1236	7	79078	HGNC:28795			protein_coding	2	1	4764	1	1
ZNF691	15.1236	9	51058	HGNC:28028			protein_coding	5	0	3076	1	1
TIE1	15.1236	28	7075	HGNC:11809		600222	protein_coding	6	1	5083	1	1
SZT2	15.1236	88	23334	HGNC:29040		615463	protein_coding	12	0	14844	1	1
PTPRF	30.2471	49	5792	HGNC:9670		179590	protein_coding	26	0	8325	2	2
KDM4A	15.1236	25	9682	HGNC:22978		609764	protein_coding	3	0	4693	1	1
RNF220	15.1236	33	55182	HGNC:25552		616136	protein_coding	19	0	6643	1	1
ARMH1	60.4942	31	339541	HGNC:34345			protein_coding	23	0	3906	4	4
KIF2C	15.1236	27	11004	HGNC:6393		604538	protein_coding	6	1	3494	1	1
RPS8	60.4942	6	6202	HGNC:10441		600357	protein_coding	1	1	778	4	4
TCTEX1D4	15.1236	8	343521	HGNC:32315		611713	protein_coding	5	0	3741	1	1
EIF2B3	15.1236	21	8891	HGNC:3259		606273	protein_coding	6	0	2547	1	1
LOC105378691	15.1236	3	105378691				lncRNA	1	1	2491	1	1
MUTYH	90.7414	45	4595	HGNC:7527		604933	protein_coding	43	0	3504	6	6
TOE1	120.988	22	114034	HGNC:15954		613931	protein_coding	10	1	2739	8	8
PIK3R3	30.2471	17	8503	HGNC:8981		606076	protein_coding	12	0	6180	0	2
LINC01398	15.1236	3	101929651	HGNC:50678			lncRNA	1	1	1129	1	1
DMBX1	15.1236	10	127343	HGNC:19026		607410	protein_coding	4	0	5174	1	1
MKNK1	30.2471	33	8569	HGNC:7110		606724	protein_coding	27	0	11466	2	2
EFCAB14	15.1236	11	9813	HGNC:29051			protein_coding	1	1	5817	1	1
CYP4B1	15.1236	21	1580	HGNC:2644		124075	protein_coding	10	0	2223	1	1
FOXE3	15.1236	1	2301	HGNC:3808		601094	protein_coding	1	1	1768	1	1
FOXD2	15.1236	1	2306	HGNC:3803		602211	protein_coding	1	1	4675	1	1
ELAVL4	75.6178	28	1996	HGNC:3315		168360	protein_coding	30	0	8209	5	5
LOC107984955	30.2471	2	107984955				lncRNA	1	1	2243	2	2
RAB3B	15.1236	7	5865	HGNC:9778		179510	protein_coding	2	1	13142	1	1
ZFYVE9	15.1236	24	9372	HGNC:6775		603755	protein_coding	4	0	7788	1	1
TUT4	15.1236	47	23318	HGNC:28981		613692	protein_coding	36	1	8470	1	1
ECHDC2	45.3707	42	55268	HGNC:23408			protein_coding	29	0	7808	3	3
PODN	30.2471	19	127435	HGNC:23174		608661	protein_coding	7	0	4130	2	2
MAGOH	45.3707	5	4116	HGNC:6815		602603	protein_coding	1	1	656	3	3
LOC105378726	15.1236	21	105378726				lncRNA	11	0	19589	1	1
LINC02812	15.1236	2	107984957	HGNC:54344			lncRNA	1	1	3768	1	1
DMRTB1	15.1236	4	63948	HGNC:13913		614805	protein_coding	1	1	1910	1	1
DIO1	15.1236	7	1733	HGNC:2883		147892	protein_coding	7	0	1861	1	1
MRPL37	529.325	8	51253	HGNC:14034		611843	protein_coding	2	1	1848	35	35
SSBP3	529.325	24	23648	HGNC:15674		607390	protein_coding	7	0	4049	35	35
MROH7	15.1236	29	374977	HGNC:24802			protein_coding	4	0	4406	0	1
TTC4	15.1236	11	7268	HGNC:12394		606753	protein_coding	2	0	2395	0	1
TTC22	30.2471	12	55001	HGNC:26067			protein_coding	4	0	7373	2	2
TMEM61	30.2471	8	199964	HGNC:27296			protein_coding	4	1	2220	2	2
PRKAA2	30.2471	16	5563	HGNC:9377		600497	protein_coding	5	0	11579	2	2
LOC107984960	15.1236	6	107984960				lncRNA	4	0	14662	1	1
LOC105378751	15.1236	5	105378751				lncRNA	2	0	9600	1	1
HOOK1	483.954	32	51361	HGNC:19884		607820	protein_coding	8	0	7499	32	32
LINC01748	15.1236	8	105378763	HGNC:52535			lncRNA	1	1	3229	1	1
NFIA	181.483	20	4774	HGNC:7784		600727	protein_coding	9	0	10583	12	12
MGC34796	45.3707	1	414927				transcribed_pseudogene	1	1	1887	3	3
PATJ	15.1236	58	10207	HGNC:28881		603199	protein_coding	21	0	9857	1	1
LINC00466	15.1236	12	199899	HGNC:27294			lncRNA	1	1	1820	1	1
EFCAB7	30.2471	28	84455	HGNC:29379		617632	protein_coding	11	0	6024	2	2
DLEU2L	15.1236	1	79469	HGNC:13225			ncRNA_pseudogene	1	0	1657	0	1
ROR1	45.3707	16	4919	HGNC:10256		602336	protein_coding	5	0	10058	3	3
LOC105378772	15.1236	2	105378772				lncRNA	1	1	1729	1	1
ROR1-AS1	15.1236	8	101927034	HGNC:40508			lncRNA	2	1	3455	1	1
LOC105378773	60.4942	4	105378773				lncRNA	1	1	5783	4	4
CACHD1	15.1236	29	57685	HGNC:29314			protein_coding	4	0	6512	1	1
JAK1	423.46	31	3716	HGNC:6190		147795	protein_coding	8	0	5556	28	28
LINC01359	15.1236	7	101927084	HGNC:50591			lncRNA	1	1	1079	1	1
LOC112268227	30.2471	2	112268227				lncRNA	1	1	6054	2	2
TCTEX1D1	15.1236	10	200132	HGNC:26882			protein_coding	3	0	2668	1	1
GADD45A	120.988	4	1647	HGNC:4095		126335	protein_coding	3	0	1352	8	8
LRRC7	15.1236	45	57554	HGNC:18531		614453	protein_coding	17	0	32282	1	1
LOC105378795	15.1236	5	105378795				lncRNA	2	1	2852	1	1
LRRIQ3	15.1236	16	127255	HGNC:28318		617957	protein_coding	8	0	3735	1	1
FPGT	15.1236	7	8790	HGNC:3825		603609	protein_coding	3	0	4722	1	1
ERICH3	15.1236	26	127254	HGNC:25346			protein_coding	13	0	9851	1	1
ST6GALNAC3	45.3707	23	256435	HGNC:19343		610133	protein_coding	16	0	15676	3	3
NEXN	30.2471	18	91624	HGNC:29557		613121	protein_coding	8	0	8139	2	2
LOC105378811	30.2471	8	105378811				lncRNA	2	1	2519	2	2
ADGRL2	15.1236	57	23266	HGNC:18582		607018	protein_coding	29	0	10413	1	1
LOC105378816	15.1236	6	105378816				lncRNA	3	0	5542	1	1
TTLL7	15.1236	34	79739	HGNC:26242			protein_coding	15	1	10986	1	1
GNG5	15.1236	4	2787	HGNC:4408		600874	protein_coding	1	1	806	1	1
LINC01555	15.1236	3	439927	HGNC:26647			lncRNA	1	1	2884	1	1
LPAR3	15.1236	6	23566	HGNC:14298		605106	protein_coding	3	0	4279	1	1
MCOLN2	15.1236	21	255231	HGNC:13357		607399	protein_coding	8	0	11456	1	1
WDR63	15.1236	24	126820	HGNC:30711		617968	protein_coding	2	0	3019	1	1
SYDE2	15.1236	17	84144	HGNC:25841			protein_coding	7	1	9029	1	1
C1orf52	15.1236	7	148423	HGNC:24871			protein_coding	3	1	9217	1	1
LOC646626	15.1236	2	646626				lncRNA	1	1	888	1	1
LOC107985057	15.1236	2	107985057				lncRNA	1	1	5575	1	1
LINC02801	15.1236	8	101927844	HGNC:54325			protein_coding	2	0	1713	1	1
GBP1P1	15.1236	5	400759	HGNC:39561			transcribed_pseudogene	1	1	1234	1	1
LRRC8C	30.2471	10	84230	HGNC:25075		612889	protein_coding	6	0	9299	2	2
LOC107985417	60.4942	2	107985417				lncRNA	1	1	1025	4	4
SETSIP	15.1236	1	646817	HGNC:42937			protein_coding	1	1	1037	1	1
EVI5	15.1236	42	7813	HGNC:3501		602942	protein_coding	26	0	8916	1	1
RPL5	1482.11	11	6125	HGNC:10360		603634	protein_coding	2	1	1082	98	98
TMED5	15.1236	7	50999	HGNC:24251		616876	protein_coding	3	0	6185	1	1
CCDC18	75.6178	48	343099	HGNC:30370			protein_coding	25	1	11730	5	5
CCDC18-AS1	15.1236	9	100131564	HGNC:52262			lncRNA	1	1	4033	1	1
FNBP1L	15.1236	25	54874	HGNC:20851		608848	protein_coding	6	0	7684	1	1
ARHGAP29	15.1236	27	9411	HGNC:30207		610496	protein_coding	6	0	9191	1	1
ARHGAP29-AS1	15.1236	14	107985092	HGNC:54311			lncRNA	8	1	2891	1	1
ABCD3	15.1236	29	5825	HGNC:67		170995	protein_coding	4	0	4307	1	1
ALG14	15.1236	15	199857	HGNC:28287		612866	protein_coding	8	0	11324	1	1
LOC105378864	15.1236	4	105378864				lncRNA	2	0	456	1	1
FRRS1	136.112	28	391059	HGNC:27622		611578	protein_coding	8	0	8131	9	9
SLC35A3	30.2471	17	23443	HGNC:11023		605632	protein_coding	11	0	16376	2	2
SASS6	15.1236	19	163786	HGNC:25403		609321	protein_coding	3	0	4898	1	1
DPH5	15.1236	17	51611	HGNC:24270		611075	protein_coding	10	0	16238	1	1
S1PR1	15.1236	3	1901	HGNC:3165		601974	protein_coding	2	0	3050	1	1
COL11A1	15.1236	78	1301	HGNC:2186		120280	protein_coding	9	0	8160	1	1
RNPC3	30.2471	15	55599	HGNC:18666		618016	protein_coding	1	1	2144	2	2
NTNG1	45.3707	21	22854	HGNC:23319		608818	protein_coding	14	1	13210	3	3
FAM102B	15.1236	11	284611	HGNC:27637			protein_coding	1	1	5584	1	1
AKNAD1	30.2471	19	254268	HGNC:28398			protein_coding	2	0	3238	2	2
LOC107985159	15.1236	3	107985159				lncRNA	1	1	1249	1	1
KIAA1324	45.3707	28	57535	HGNC:29618		611298	protein_coding	8	0	8265	3	3
SARS	30.2471	14	6301	HGNC:10537		607529	protein_coding	3	1	4950	2	2
ATXN7L2	30.2471	27	127002	HGNC:28713			protein_coding	13	0	4690	2	2
AMIGO1	30.2471	4	57463	HGNC:20824		615689	protein_coding	2	0	5145	2	2
AHCYL1	15.1236	25	10768	HGNC:344		607826	protein_coding	9	0	5218	1	1
SLC6A17	15.1236	14	388662	HGNC:31399		610299	protein_coding	2	1	6501	1	1
KCNC4	30.2471	15	3749	HGNC:6236		176265	protein_coding	10	1	21498	2	2
CEPT1	15.1236	18	10390	HGNC:24289		616751	protein_coding	9	0	2878	1	1
PIFO	15.1236	10	128344	HGNC:27009		614234	protein_coding	5	0	2580	1	1
ATP5PB	30.2471	7	515	HGNC:840		603270	protein_coding	1	1	2628	2	2
ADORA3	15.1236	5	140	HGNC:268		600445	protein_coding	3	0	2309	1	1
RAP1A	15.1236	12	5906	HGNC:9855		179520	protein_coding	5	1	5902	1	1
ST7L	15.1236	38	54879	HGNC:18441		617640	protein_coding	22	0	9787	1	1
CAPZA1	166.359	14	829	HGNC:1488		601580	protein_coding	3	0	2558	11	11
SLC16A1	15.1236	6	6566	HGNC:10922		600682	protein_coding	2	0	4669	1	1
LRIG2	45.3707	24	9860	HGNC:20889		608869	protein_coding	6	0	12109	3	3
TRIM33	136.112	28	51592	HGNC:16290		605769	protein_coding	7	0	9917	9	9
DENND2C	15.1236	21	163259	HGNC:24748			protein_coding	2	0	6177	1	1
CSDE1	45.3707	23	7812	HGNC:29905		191510	protein_coding	6	0	4313	3	3
LINC01765	15.1236	2	105378916	HGNC:52555			lncRNA	1	1	4526	1	1
LOC105378920	15.1236	8	105378920				lncRNA	4	1	2803	1	1
ATP1A1	15.1236	32	476	HGNC:799		182310	protein_coding	6	0	11246	1	1
CD58	15.1236	11	965	HGNC:1688		153420	protein_coding	4	1	6469	1	1
LOC105378924	30.2471	3	105378924				lncRNA	1	1	7402	2	2
LOC100996263	30.2471	3	100996263				lncRNA	1	1	436	2	2
SPAG17	15.1236	64	200162	HGNC:26620		616554	protein_coding	14	0	8240	1	1
WARS2	15.1236	18	10352	HGNC:12730		604733	protein_coding	13	0	3527	1	1
LOC107985524	15.1236	2	107985524				protein_coding	1	1	5425	1	1
RNVU1-18	15.1236	1	26863	HGNC:37496			snRNA	1	0	164	0	1
LOC199882	15.1236	18	199882				transcribed_pseudogene	8	0	5036	0	1
SRGAP2D	15.1236	8	100996712	HGNC:43932		614705	transcribed_pseudogene	1	1	3046	1	1
LINC02802	90.7414	9	100996732	HGNC:54326			lncRNA	5	1	5155	4	6
LOC105373467	15.1236	2	105373467				lncRNA	1	1	1007	1	1
RNF115	30.2471	14	27246	HGNC:18154			protein_coding	3	1	9187	2	2
ANKRD34A	30.2471	4	284615	HGNC:27639			protein_coding	1	1	3607	2	2
HYDIN2	15.1236	56	100288805	HGNC:33129		610813	transcribed_pseudogene	1	1	10510	1	1
BCL9	15.1236	14	607	HGNC:1008		602597	protein_coding	5	0	6369	1	1
GJA5	15.1236	6	2702	HGNC:4279		121013	protein_coding	4	1	5684	1	1
LINC02804	15.1236	18	105371228	HGNC:54338			lncRNA	7	0	8642	1	1
LINC01138	15.1236	6	388685	HGNC:49454			lncRNA	2	0	2052	0	1
NBPF14	15.1236	66	25832	HGNC:25232		614003	protein_coding	1	0	10080	0	1
LOC112268272	15.1236	7	112268272				lncRNA	4	0	7415	1	1
LOC112268238	30.2471	8	112268238				protein_coding	5	1	4662	2	2
HIST2H4B	15.1236	1	554313	HGNC:29607			protein_coding	1	0	396	0	1
OTUD7B	90.7414	21	56957	HGNC:16683		611748	protein_coding	10	0	12743	6	6
PLEKHO1	15.1236	12	51177	HGNC:24310		608335	protein_coding	6	0	3214	1	1
MCL1	15.1236	7	4170	HGNC:6943		159552	protein_coding	3	0	4085	1	1
ENSA	15.1236	10	2029	HGNC:3360		603061	protein_coding	8	0	5028	1	1
HORMAD1	15.1236	17	84072	HGNC:25245		609824	protein_coding	3	0	2144	1	1
ARNT	15.1236	40	405	HGNC:700		126110	protein_coding	24	0	4995	1	1
CERS2	226.853	17	29956	HGNC:14076		606920	protein_coding	4	0	2787	15	15
C1orf56	257.101	2	54964	HGNC:26045			protein_coding	1	1	2085	17	17
CDC42SE1	332.718	11	56882	HGNC:17719			protein_coding	3	0	3183	22	22
GABPB2	15.1236	20	126626	HGNC:28441			protein_coding	16	0	9587	1	1
PSMD4	166.359	11	5710	HGNC:9561		601648	protein_coding	2	0	1309	11	11
RFX5	15.1236	20	5993	HGNC:9986		601863	protein_coding	11	0	3977	1	1
PSMB4	393.213	7	5692	HGNC:9541		602177	protein_coding	1	1	918	26	26
POGZ	45.3707	33	23126	HGNC:18801		614787	protein_coding	18	1	20214	2	3
SNX27	15.1236	21	81609	HGNC:20073		611541	protein_coding	10	0	7464	1	1
TDRKH-AS1	15.1236	3	109729141	HGNC:40578			lncRNA	2	1	1321	1	1
THEM4	45.3707	9	117145	HGNC:17947		606388	protein_coding	2	1	4884	3	3
S100A10	877.166	3	6281	HGNC:10487		114085	protein_coding	1	1	671	58	58
LOC105371441	15.1236	7	105371441				lncRNA	4	1	7118	1	1
S100A11	468.83	3	6282	HGNC:10488		603114	protein_coding	1	1	563	31	31
TCHHL1	15.1236	3	126637	HGNC:31796			protein_coding	1	1	3606	1	1
LCE1F	15.1236	1	353137	HGNC:29467		612608	protein_coding	1	1	598	1	1
LINC01527	15.1236	2	101927988	HGNC:51266			lncRNA	1	1	2036	1	1
PGLYRP4	15.1236	19	57115	HGNC:30015		608198	protein_coding	8	0	5252	1	1
S100A4	1104.02	4	6275	HGNC:10494		114210	protein_coding	2	1	562	73	73
LOC101928034	15.1236	3	101928034				lncRNA	1	1	1390	1	1
INTS3	30.2471	32	65123	HGNC:26153		611347	protein_coding	2	0	5252	2	2
SLC27A3	15.1236	12	11000	HGNC:10997		604193	protein_coding	3	0	2301	0	1
CREB3L4	15.1236	19	148327	HGNC:18854		607138	protein_coding	11	0	2299	1	1
RPS27	1058.65	7	6232	HGNC:10416		603702	protein_coding	3	1	591	70	70
TPM3	347.842	21	7170	HGNC:12012		191030	protein_coding	17	0	11528	23	23
C1orf43	15.1236	10	25912	HGNC:29876		617428	protein_coding	8	0	2744	1	1
UBAP2L	15.1236	46	9898	HGNC:29877		616472	protein_coding	34	0	5415	1	1
HAX1	332.718	9	10456	HGNC:16915		605998	protein_coding	2	0	1175	22	22
IL6R-AS1	15.1236	2	101928101	HGNC:53716			lncRNA	1	1	1763	1	1
KCNN3	30.2471	13	3782	HGNC:6292		602983	protein_coding	5	0	13383	2	2
PYGO2	15.1236	3	90780	HGNC:30257		606903	protein_coding	1	1	3180	1	1
EFNA4	15.1236	6	1945	HGNC:3224		601380	protein_coding	3	0	1254	1	1
KRTCAP2	15.1236	5	200185	HGNC:28942			protein_coding	1	1	547	1	1
LOC105371450	15.1236	8	105371450				lncRNA	5	0	1990	1	1
GON4L	15.1236	48	54856	HGNC:25973		610393	protein_coding	11	0	8770	1	1
ARHGEF2	15.1236	49	9181	HGNC:682		607560	protein_coding	27	0	10010	1	1
MEX3A	272.224	2	92312	HGNC:33482		611007	protein_coding	1	1	6591	18	18
LMNA	408.336	28	4000	HGNC:6636		150330	protein_coding	10	0	4144	27	27
SLC25A44	15.1236	15	9673	HGNC:29036		610824	protein_coding	12	0	7892	1	1
TSACC	15.1236	10	128229	HGNC:30636			protein_coding	12	0	1114	0	1
RHBG	15.1236	33	57127	HGNC:14572		607079	protein_coding	19	0	3909	1	1
C1orf61	30.2471	31	10485	HGNC:30780			protein_coding	28	0	8026	2	2
LOC105371453	15.1236	2	105371453				lncRNA	1	1	9468	1	1
CRABP2	241.977	6	1382	HGNC:2339		180231	protein_coding	2	0	1082	16	16
INSRR	15.1236	22	3645	HGNC:6093		147671	protein_coding	1	1	5200	1	1
PEAR1	15.1236	36	375033	HGNC:33631		610278	protein_coding	15	0	6453	1	1
ETV3L	15.1236	8	440695	HGNC:33834			protein_coding	2	0	1993	1	1
KIRREL1	15.1236	18	55243	HGNC:15734		607428	protein_coding	3	0	7868	1	1
KIRREL1-IT1	15.1236	2	100505785	HGNC:41412			lncRNA	1	1	1519	1	1
SPTA1	15.1236	64	6708	HGNC:11272		182860	protein_coding	7	0	8312	1	1
OR10J5	196.606	1	127385	HGNC:14993			protein_coding	1	1	930	13	13
LOC107985217	15.1236	2	107985217				lncRNA	1	1	4407	1	1
IGSF9	15.1236	24	57549	HGNC:18132		609738	protein_coding	3	0	4159	1	1
PIGM	15.1236	1	93183	HGNC:18858		610273	protein_coding	1	1	7038	1	1
KCNJ10	30.2471	2	3766	HGNC:6256		602208	protein_coding	1	1	5205	2	2
ATP1A2	15.1236	23	477	HGNC:800		182340	protein_coding	1	1	5435	1	1
PEA15	393.213	9	8682	HGNC:8822		603434	protein_coding	6	0	2741	26	26
CD84	15.1236	15	8832	HGNC:1704		604513	protein_coding	8	0	10897	1	1
SLAMF1	15.1236	13	6504	HGNC:10903		603492	protein_coding	9	0	4105	1	1
LY9	30.2471	21	4063	HGNC:6730		600684	protein_coding	18	0	4237	2	2
ADAMTS4	45.3707	13	9507	HGNC:220		603876	protein_coding	4	1	13062	3	3
NDUFS2	15.1236	17	4720	HGNC:7708		602985	protein_coding	3	0	2751	1	1
RPL31P11	15.1236	1	641311	HGNC:35849			transcribed_pseudogene	1	1	1558	1	1
ATF6	15.1236	19	22926	HGNC:791		605537	protein_coding	5	0	7890	1	1
LOC107985223	45.3707	3	107985223				lncRNA	1	1	3484	3	3
RGS5	15.1236	10	8490	HGNC:10001		603276	protein_coding	5	1	7167	1	1
TMCO1	332.718	11	54499	HGNC:18188		614123	protein_coding	5	0	4670	22	22
FAM78B	45.3707	8	149297	HGNC:13495			protein_coding	5	0	10687	3	3
ILDR2	15.1236	16	387597	HGNC:18131		618081	protein_coding	9	0	16182	1	1
POU2F1	90.7414	28	5451	HGNC:9212		164175	protein_coding	11	0	14812	6	6
RCSD1	15.1236	10	92241	HGNC:28310		610579	protein_coding	4	0	7466	1	1
MPC2	75.6178	10	25874	HGNC:24515		614737	protein_coding	4	0	2582	5	5
DCAF6	15.1236	31	55827	HGNC:30002		610494	protein_coding	23	0	4201	1	1
TIPRL	15.1236	8	261726	HGNC:30231		611807	protein_coding	2	1	3186	1	1
LINC00626	15.1236	3	79100	HGNC:44257			lncRNA	1	1	955	1	1
LOC105371605	15.1236	2	105371605				lncRNA	1	1	1319	1	1
CCDC181	15.1236	14	57821	HGNC:28051			protein_coding	8	0	4106	1	1
F5	15.1236	26	2153	HGNC:3542		612309	protein_coding	2	0	9278	1	1
SCYL3	166.359	29	57147	HGNC:19285		608192	protein_coding	13	1	7934	11	11
LINC01681	9195.12	5	105371609	HGNC:52468			lncRNA	1	1	967	600	608
GORAB-AS1	15.1236	3	101928650	HGNC:54051			lncRNA	1	1	634	1	1
GORAB	15.1236	15	92344	HGNC:25676		607983	protein_coding	10	1	3832	1	1
MROH9	15.1236	26	80133	HGNC:26287			protein_coding	5	0	5548	1	1
FMO2	15.1236	17	2327	HGNC:3770		603955	protein_coding	6	0	5307	1	1
FMO1	15.1236	19	2326	HGNC:3769		136130	protein_coding	8	1	3026	1	1
PRRC2C	15.1236	43	23215	HGNC:24903		617373	protein_coding	20	0	10726	1	1
DNM3	15.1236	39	26052	HGNC:29125		611445	protein_coding	28	1	32674	1	1
DNM3-IT1	15.1236	2	100874284	HGNC:41494			lncRNA	1	0	391	0	1
DNM3OS	15.1236	5	100628315	HGNC:41228			lncRNA	2	1	7957	1	1
TNFSF4	15.1236	19	7292	HGNC:11934		603594	protein_coding	11	0	29996	1	1
SLC9C2	15.1236	41	284525	HGNC:28664			protein_coding	13	0	4448	1	1
ANKRD45	15.1236	24	339416	HGNC:24786			protein_coding	11	1	7440	1	1
ZBTB37	15.1236	12	84614	HGNC:28365			protein_coding	10	0	31673	1	1
RABGAP1L	15.1236	51	9910	HGNC:24663		609238	protein_coding	27	0	15226	1	1
LOC105371622	15.1236	2	105371622				lncRNA	1	1	6708	1	1
CRYZL2P	15.1236	11	730102	HGNC:52164			transcribed_pseudogene	8	0	2981	1	1
RASAL2	30.2471	30	9462	HGNC:9874		606136	protein_coding	12	0	21106	2	2
LOC101928866	15.1236	14	101928866				lncRNA	5	0	2180	1	1
ABL2	15.1236	24	27	HGNC:77		164690	protein_coding	12	0	15465	1	1
SOAT1	15.1236	21	6646	HGNC:11177		102642	protein_coding	6	0	7438	1	1
FAM163A	15.1236	26	148753	HGNC:28274		611727	protein_coding	27	0	4655	1	1
TOR1AIP2	30.2471	12	163590	HGNC:24055		614513	protein_coding	10	0	16728	2	2
QSOX1	15.1236	15	5768	HGNC:9756		603120	protein_coding	2	1	9312	1	1
LHX4	151.236	12	89884	HGNC:21734		602146	protein_coding	5	0	7374	10	10
XPR1	15.1236	17	9213	HGNC:12827		605237	protein_coding	4	0	10650	1	1
STX6	196.606	13	10228	HGNC:11441		603944	protein_coding	3	0	5148	13	13
LOC107985232	15.1236	3	107985232				lncRNA	1	1	4295	1	1
ZNF648	15.1236	9	127665	HGNC:18190			protein_coding	5	0	11505	1	1
GLUL	45.3707	13	2752	HGNC:4341		138290	protein_coding	4	0	8767	3	3
RGSL1	15.1236	41	353299	HGNC:18636		611012	protein_coding	16	1	6135	1	1
RGS16	60.4942	6	6004	HGNC:9997		602514	protein_coding	2	0	2408	4	4
LOC647070	15.1236	2	647070				lncRNA	1	1	4543	1	1
SHCBP1L	15.1236	11	81626	HGNC:16788			protein_coding	2	0	2166	1	1
NMNAT2	45.3707	13	23057	HGNC:16789		608701	protein_coding	3	0	5888	3	3
SMG7-AS1	15.1236	5	284649	HGNC:24518			lncRNA	1	1	2456	1	1
LOC105371649	30.2471	6	105371649				lncRNA	2	0	4363	2	2
RNF2	15.1236	14	6045	HGNC:10061		608985	protein_coding	4	1	5027	1	1
TRMT1L	30.2471	19	81627	HGNC:16782		611673	protein_coding	3	1	5651	2	2
PTGS2	15.1236	10	5743	HGNC:9605		600262	protein_coding	1	1	4510	1	1
LOC105371658	30.2471	4	105371658				lncRNA	2	0	3494	2	2
RO60	211.73	23	6738	HGNC:11313		600063	protein_coding	15	0	9751	14	14
F13B	30.2471	17	2165	HGNC:3534		134580	protein_coding	4	0	3654	2	2
CRB1	15.1236	25	23418	HGNC:2343		604210	protein_coding	11	0	5978	1	1
DDX59	15.1236	18	83479	HGNC:25360		615464	protein_coding	13	0	3553	1	1
ASCL5	15.1236	1	647219	HGNC:33169			protein_coding	1	1	1420	1	1
RPS10P7	75.6178	1	376693	HGNC:36423			transcribed_pseudogene	1	1	699	5	5
IPO9	15.1236	24	55705	HGNC:19425			protein_coding	1	1	11416	1	1
SHISA4	15.1236	6	149345	HGNC:27139		617326	protein_coding	2	0	1661	1	1
ELF3	559.572	12	1999	HGNC:3318		602191	protein_coding	3	0	3318	37	37
PTPN7	15.1236	28	5778	HGNC:9659		176889	protein_coding	17	1	4463	1	1
PPP1R12B	30.2471	49	4660	HGNC:7619		603768	protein_coding	29	1	31797	2	2
ADIPOR1	120.988	16	51094	HGNC:24040		607945	protein_coding	6	0	2449	8	8
PPFIA4	105.865	37	8497	HGNC:9248		603145	protein_coding	14	0	6827	7	7
MYOPARR	30.2471	3	114004358	HGNC:54178			lncRNA	1	1	2245	2	2
BMNCR	30.2471	3	107985249	HGNC:54188			lncRNA	1	1	2320	2	2
PRELP	15.1236	4	5549	HGNC:9357		601914	protein_coding	2	0	5769	1	1
ATP2B4	136.112	26	493	HGNC:817		108732	protein_coding	4	0	9295	9	9
ETNK2	15.1236	14	55224	HGNC:25575		609859	protein_coding	8	0	3302	1	1
ERLNC1	15.1236	3	101929441	HGNC:41109			lncRNA	1	1	1126	1	1
GOLT1A	15.1236	7	127845	HGNC:24766			protein_coding	2	0	885	1	1
PLEKHA6	45.3707	42	22874	HGNC:17053		607771	protein_coding	25	0	17230	3	3
PPP1R15B	30.2471	5	84919	HGNC:14951		613257	protein_coding	2	1	6917	1	2
PIK3C2B	15.1236	48	5287	HGNC:8972		602838	protein_coding	11	0	9598	1	1
MDM4	922.537	23	4194	HGNC:6974		602704	protein_coding	18	0	10508	61	61
TMCC2	15.1236	13	9911	HGNC:24239			protein_coding	8	0	5497	1	1
ELK4	60.4942	6	2005	HGNC:3326		600246	protein_coding	2	1	11847	4	4
NUCKS1	1255.26	10	64710	HGNC:29923		611912	protein_coding	2	0	6437	83	83
LOC105372877	75.6178	2	105372877				lncRNA	1	1	3599	5	5
C1orf116	15.1236	8	79098	HGNC:28667		611680	protein_coding	5	0	5507	1	1
CD55	15.1236	18	1604	HGNC:2665		125240	protein_coding	7	0	3585	1	1
G0S2	30.2471	2	50486	HGNC:30229		614447	protein_coding	1	1	876	2	2
UTP25	15.1236	14	27042	HGNC:28440			protein_coding	3	0	8516	1	1
SERTAD4-AS1	347.842	2	574036	HGNC:32019			lncRNA	1	1	567	23	23
KCNH1	30.2471	13	3756	HGNC:6250		603305	protein_coding	3	0	8480	2	2
TRAF5	15.1236	22	7188	HGNC:12035		602356	protein_coding	9	0	8284	1	1
LINC00467	181.483	6	84791	HGNC:28227			lncRNA	1	1	758	12	12
LPGAT1	30.2471	18	9926	HGNC:28985		610473	protein_coding	7	0	10288	2	2
RPL21P28	45.3707	1	100131205	HGNC:36258			transcribed_pseudogene	1	1	566	3	3
NSL1	30.2471	12	25936	HGNC:24548		609174	protein_coding	7	0	15090	2	2
FLVCR1	60.4942	20	28982	HGNC:24682		609144	protein_coding	8	1	6177	4	4
RPS6KC1	15.1236	28	26750	HGNC:10439		617517	protein_coding	37	0	6421	1	1
SMYD2	15.1236	14	56950	HGNC:20982		610663	protein_coding	2	1	1750	1	1
CENPF	15.1236	23	1063	HGNC:1857		600236	protein_coding	3	0	10410	1	1
KCNK2	15.1236	16	3776	HGNC:6277		603219	protein_coding	8	0	6470	1	1
USH2A	30.2471	74	7399	HGNC:12601		608400	protein_coding	2	1	20244	2	2
GPATCH2	30.2471	21	55105	HGNC:25499		616836	protein_coding	12	0	10259	2	2
RRP15	725.931	7	51018	HGNC:24255		611193	protein_coding	2	1	8269	48	48
SLC30A10	15.1236	8	55532	HGNC:25355		611146	protein_coding	4	1	8736	1	1
MARK1	15.1236	33	4139	HGNC:6896		606511	protein_coding	13	0	8371	1	1
DUSP10	211.73	9	11221	HGNC:3065		608867	protein_coding	4	1	8420	10	14
LOC105372945	15.1236	2	105372945				lncRNA	1	1	3788	1	1
BROX	45.3707	26	148362	HGNC:26512			protein_coding	15	0	5096	3	3
DISP1	15.1236	24	84976	HGNC:19711		607502	protein_coding	12	0	7135	1	1
CAPN2	15.1236	26	824	HGNC:1479		114230	protein_coding	3	1	5707	1	1
LOC100287497	15.1236	9	100287497				transcribed_pseudogene	4	0	5281	1	1
NVL	15.1236	40	4931	HGNC:8070		602426	protein_coding	20	0	4974	1	1
CNIH4	120.988	10	29097	HGNC:25013		617483	protein_coding	6	0	4561	8	8
WDR26	15.1236	30	80232	HGNC:21208		617424	protein_coding	12	0	9332	1	1
LOC105373108	15.1236	5	105373108				lncRNA	2	0	1054	0	1
DNAH14	15.1236	110	127602	HGNC:2945		603341	protein_coding	31	0	21332	1	1
ENAH	15.1236	30	55740	HGNC:18271		609061	protein_coding	24	0	15160	1	1
SRP9	30.2471	4	6726	HGNC:11304		600707	protein_coding	2	0	1620	2	2
EPHX1	287.348	11	2052	HGNC:3401		132810	protein_coding	3	0	2322	19	19
PYCR2	15.1236	9	29920	HGNC:30262		616406	protein_coding	2	0	1771	1	1
H3F3A	120.988	4	3020	HGNC:4764		601128	protein_coding	1	1	2263	4	8
PARP1	15.1236	23	142	HGNC:270		173870	protein_coding	1	1	3978	1	1
LOC105373116	15.1236	3	105373116				lncRNA	1	1	3863	1	1
ITPKB	30.2471	11	3707	HGNC:6179		147522	protein_coding	3	2	14688	2	2
LOC105373117	45.3707	3	105373117				lncRNA	1	1	3682	3	3
ZNF678	15.1236	7	339500	HGNC:28652			protein_coding	5	0	11127	1	1
SNAP47	393.213	20	116841	HGNC:30669			protein_coding	14	0	7264	26	26
LOC105373289	15.1236	3	105373289				protein_coding	1	1	1892	1	1
ARF1	15.1236	9	375	HGNC:652		103180	protein_coding	5	0	2350	1	1
GUK1	136.112	16	2987	HGNC:4693		139270	protein_coding	6	0	1521	9	9
IBA57	30.2471	4	200205	HGNC:27302		615316	protein_coding	2	0	7869	2	2
RNF187	468.83	4	149603	HGNC:27146		613754	protein_coding	1	1	3118	31	31
DUSP5P1	30.2471	2	574029	HGNC:32020			transcribed_pseudogene	1	1	2472	2	2
RAB4A	317.595	10	5867	HGNC:9781		179511	protein_coding	3	1	3036	21	21
AGT	15.1236	5	183	HGNC:333		106150	protein_coding	1	1	2116	1	1
TTC13	15.1236	34	79573	HGNC:26204			protein_coding	16	0	6966	1	1
FAM89A	15.1236	2	375061	HGNC:25057			protein_coding	1	1	1503	1	1
SPRTN	15.1236	8	83932	HGNC:25356		616086	protein_coding	5	0	4798	1	1
TSNAX	15.1236	6	7257	HGNC:12380		602964	protein_coding	1	1	2634	1	1
PCNX2	665.437	48	80003	HGNC:8736		617656	protein_coding	12	1	9019	44	44
RBM34	30.2471	16	23029	HGNC:28965			protein_coding	7	0	2458	2	2
TBCE	15.1236	22	6905	HGNC:11582		604934	protein_coding	4	0	5698	1	1
LOC105373215	15.1236	13	105373215				lncRNA	10	1	5091	1	1
LOC107985367	15.1236	2	107985367				lncRNA	1	1	2202	1	1
CHRM3	15.1236	18	1131	HGNC:1952		118494	protein_coding	20	0	20554	1	1
GREM2	30.2471	5	64388	HGNC:17655		608832	protein_coding	3	1	4636	2	2
LOC107985369	45.3707	2	107985369				lncRNA	1	1	2558	3	3
KMO	15.1236	22	8564	HGNC:6381		603538	protein_coding	5	1	5915	1	1
LOC105373233	15.1236	3	105373233				lncRNA	1	1	422	1	1
CHML	30.2471	1	1122	HGNC:1941		118825	protein_coding	1	1	7067	2	2
PLD5	15.1236	33	200150	HGNC:26879			protein_coding	16	0	14065	1	1
CEP170	15.1236	37	9859	HGNC:28920		613023	protein_coding	35	0	10120	1	1
AKT3	15.1236	29	10000	HGNC:393		611223	protein_coding	9	0	8648	1	1
DESI2	15.1236	16	51029	HGNC:24264		614638	protein_coding	9	1	6168	1	1
HNRNPU	105.865	16	3192	HGNC:5048		602869	protein_coding	2	0	6867	6	7
LOC101928068	15.1236	2	101928068				lncRNA	1	1	4834	1	1
LOC105373269	15.1236	5	105373269				lncRNA	2	0	8278	1	1
LOC101928089	15.1236	6	101928089				lncRNA	2	0	3086	1	1
CNST	30.2471	27	163882	HGNC:26486		613439	protein_coding	13	1	6702	2	2
AHCTF1	15.1236	43	25909	HGNC:24618		610853	protein_coding	9	0	9281	1	1
LOC107985115	15.1236	6	107985115				protein_coding	1	1	3834	1	1
ZNF692	15.1236	31	55657	HGNC:26049		617758	protein_coding	22	0	4466	1	1
FAM110C	30.2471	11	642273	HGNC:33340		611395	protein_coding	7	0	4756	2	2
LOC100996637	15.1236	6	100996637				protein_coding	3	0	1648	1	1
SNTG2	15.1236	43	54221	HGNC:13741		608715	protein_coding	17	0	12646	1	1
LOC102723730	15.1236	3	102723730				protein_coding	1	1	4851	1	1
MYT1L	15.1236	49	23040	HGNC:7623		613084	protein_coding	36	0	14952	1	1
LOC107985840	30.2471	6	107985840				lncRNA	3	1	9133	2	2
TRAPPC12	15.1236	25	51112	HGNC:24284		614139	protein_coding	12	1	10740	1	1
RNASEH1	453.707	25	246243	HGNC:18466		604123	protein_coding	15	0	7515	30	30
RPS7	831.796	7	6201	HGNC:10440		603658	protein_coding	1	1	732	55	55
ALLC	15.1236	19	55821	HGNC:17377		612396	protein_coding	7	1	6694	1	1
SOX11	15.1236	1	6664	HGNC:11191		600898	protein_coding	1	1	9002	1	1
LINC01247	15.1236	3	101929390	HGNC:49841			lncRNA	1	1	4209	1	1
RNF144A	15.1236	26	9781	HGNC:20457			protein_coding	15	0	26056	1	1
LOC101929452	105.865	3	101929452				lncRNA	1	1	530	6	7
LOC105373416	15.1236	5	105373416				lncRNA	3	1	1863	1	1
LOC107985851	15.1236	2	107985851				lncRNA	1	1	3533	1	1
YWHAQ	680.56	6	10971	HGNC:12854		609009	protein_coding	1	1	2196	45	45
C2orf48	30.2471	4	348738	HGNC:26322			lncRNA	1	1	2488	2	2
HPCAL1	15.1236	23	3241	HGNC:5145		600207	protein_coding	17	1	5343	1	1
C2orf50	15.1236	8	130813	HGNC:26324			protein_coding	4	0	4570	1	1
NTSR2	15.1236	10	23620	HGNC:8040		605538	protein_coding	5	0	1670	1	1
LOC105373436	15.1236	7	105373436				lncRNA	3	1	4498	1	1
LRATD1	30.2471	8	151354	HGNC:20743		611234	protein_coding	3	0	9257	2	2
FAM49A	15.1236	22	81553	HGNC:25373			protein_coding	7	0	5207	1	1
LOC105373449	15.1236	7	105373449				lncRNA	3	0	3918	1	1
LOC105373454	15.1236	8	105373454				lncRNA	1	1	15038	1	1
LOC105373459	15.1236	5	105373459				lncRNA	2	0	3046	1	1
SDC1	15.1236	10	6382	HGNC:10658		186355	protein_coding	5	0	3660	1	1
PUM2	241.977	41	23369	HGNC:14958		607205	protein_coding	27	1	16567	16	16
RHOB	90.7414	1	388	HGNC:668		165370	protein_coding	1	1	2367	6	6
ATAD2B	30.2471	55	54454	HGNC:29230		615347	protein_coding	24	1	18706	2	2
UBXN2A	15.1236	16	165324	HGNC:27265			protein_coding	9	1	6901	1	1
ITSN2	15.1236	54	50618	HGNC:6184		604464	protein_coding	18	0	11778	1	1
DNAJC27	15.1236	13	51277	HGNC:30290		613527	protein_coding	4	0	5187	1	1
ADGRF3	15.1236	33	165082	HGNC:18989			protein_coding	11	0	7081	1	1
SLC35F6	15.1236	6	54978	HGNC:26055			protein_coding	1	1	3902	1	1
DPYSL5	15.1236	18	56896	HGNC:20637		608383	protein_coding	5	0	5701	1	1
EMILIN1	15.1236	8	11117	HGNC:19880		130660	protein_coding	1	1	3890	1	1
PREB	15.1236	14	10113	HGNC:9356		606395	protein_coding	7	0	2192	1	1
TCF23	15.1236	6	150921	HGNC:18602		609635	protein_coding	2	1	4994	1	1
UCN	15.1236	2	7349	HGNC:12516		600945	protein_coding	1	1	795	1	1
FOSL2	30.2471	9	2355	HGNC:3798		601575	protein_coding	4	0	8787	2	2
PPP1CB	257.101	10	5500	HGNC:9282		600590	protein_coding	2	0	4989	17	17
WDR43	15.1236	18	23160	HGNC:28945		616195	protein_coding	1	1	3506	1	1
PCARE	30.2471	2	388939	HGNC:34383		613425	protein_coding	1	1	7303	2	2
ALK	15.1236	37	238	HGNC:427		105590	protein_coding	5	0	9175	1	1
LOC101929386	15.1236	17	101929386				lncRNA	8	0	5518	1	1
YPEL5	30.2471	12	51646	HGNC:18329		609726	protein_coding	9	0	3509	2	2
CAPN13	15.1236	33	92291	HGNC:16663		610228	protein_coding	11	0	8384	1	1
MEMO1	15.1236	19	51072	HGNC:14014		611786	protein_coding	11	0	4830	1	1
SPAST	30.2471	20	6683	HGNC:11233		604277	protein_coding	6	0	5273	2	2
YIPF4	75.6178	9	84272	HGNC:28145		617534	protein_coding	4	1	11955	5	5
CRIM1	30.2471	31	51232	HGNC:2359		606189	protein_coding	15	1	11865	2	2
EIF2AK2	196.606	23	5610	HGNC:9437		176871	protein_coding	5	0	10294	13	13
SULT6B1	30.2471	10	391365	HGNC:33433		617152	protein_coding	2	0	1214	2	2
CEBPZOS	2313.9	17	100505876	HGNC:49288			protein_coding	9	0	4306	139	153
LOC105374464	15.1236	18	105374464				lncRNA	11	0	7307	1	1
CDC42EP3	45.3707	7	10602	HGNC:16943		606133	protein_coding	5	1	6477	3	3
ATL2	15.1236	21	64225	HGNC:24047		609368	protein_coding	10	0	6721	1	1
GALM	15.1236	11	130589	HGNC:24063		137030	protein_coding	3	1	2625	1	1
LOC375196	15.1236	1	375196				lncRNA	1	1	1058	1	1
THUMPD2	15.1236	24	80745	HGNC:14890		611751	protein_coding	27	0	3133	1	1
LINC01794	15.1236	7	101929700	HGNC:52584			lncRNA	4	1	6312	1	1
LOC105374506	15.1236	4	105374506				lncRNA	1	1	11601	1	1
COX7A2L	15.1236	11	9167	HGNC:2289		605771	protein_coding	7	1	4275	1	1
MTA3	60.4942	35	57504	HGNC:23784		609050	protein_coding	13	2	17492	4	4
LOC105374555	30.2471	7	105374555				lncRNA	5	0	1828	2	2
HAAO	15.1236	15	23498	HGNC:4796		604521	protein_coding	8	0	10018	1	1
LOC107985876	30.2471	3	107985876				protein_coding	2	0	5088	2	2
LOC105374570	15.1236	6	105374570				lncRNA	3	1	8672	1	1
THADA	15.1236	53	63892	HGNC:19217		611800	protein_coding	18	0	7018	0	1
ABCG5	15.1236	22	64240	HGNC:13886		605459	protein_coding	9	0	4052	1	1
LRPPRC	423.46	45	10128	HGNC:15714		607544	protein_coding	6	1	6770	28	28
PREPL	15.1236	26	9581	HGNC:30228		609557	protein_coding	12	0	7377	1	1
LOC107985878	15.1236	2	107985878				lncRNA	1	1	8345	1	1
SIX3	30.2471	2	6496	HGNC:10889		603714	protein_coding	1	1	2713	2	2
PRKCE	302.471	46	5581	HGNC:9401		176975	protein_coding	22	2	25826	20	20
RHOQ	120.988	12	23433	HGNC:17736		605857	protein_coding	5	0	5108	8	8
PIGF	15.1236	11	5281	HGNC:8962		600153	protein_coding	4	0	1538	1	1
CRIPT	499.077	5	9419	HGNC:14312		604594	protein_coding	1	1	6323	33	33
MCFD2	408.336	10	90411	HGNC:18451		607788	protein_coding	7	1	4696	27	27
BCYRN1	105.865	1	618	HGNC:1022		606089	lncRNA	1	1	200	7	7
EPCAM	45.3707	9	4072	HGNC:11529		185535	protein_coding	1	1	1718	3	3
MSH2	317.595	26	4436	HGNC:7325		609309	protein_coding	6	2	12039	21	21
MSH6	60.4942	19	2956	HGNC:7329		600678	protein_coding	8	0	4834	4	4
STON1-GTF2A1L	45.3707	14	286749	HGNC:30651			protein_coding	3	0	4374	0	3
LHCGR	15.1236	17	3973	HGNC:6585		152790	protein_coding	7	1	7328	1	1
FSHR	120.988	17	2492	HGNC:3969		136435	protein_coding	7	0	13493	8	8
LOC730100	15.1236	11	730100				lncRNA	1	1	3939	1	1
GPR75-ASB3	15.1236	10	100302652	HGNC:40043			protein_coding	1	0	1986	0	1
SPTBN1	257.101	46	6711	HGNC:11275		182790	protein_coding	9	1	16493	17	17
RPL23AP32	30.2471	1	56969	HGNC:25345			transcribed_pseudogene	1	1	620	2	2
RTN4	15.1236	18	57142	HGNC:14085		604475	protein_coding	13	1	6979	1	1
RPS27A	75.6178	8	6233	HGNC:10417		191343	protein_coding	3	0	1373	5	5
PRORSD1P	15.1236	1	344405	HGNC:34379			transcribed_pseudogene	1	1	2154	1	1
VRK2	15.1236	36	7444	HGNC:12719		602169	protein_coding	23	0	7861	1	1
BCL11A	60.4942	18	53335	HGNC:13221		606557	protein_coding	12	0	9133	4	4
XPO1	15.1236	36	7514	HGNC:12825		602559	protein_coding	10	1	6719	1	1
TMEM17	15.1236	12	200728	HGNC:26623		614950	protein_coding	5	0	5135	1	1
LOC100132215	272.224	6	100132215				lncRNA	2	0	2205	18	18
LGALSL-DT	30.2471	11	105374771	HGNC:53951			lncRNA	6	1	15450	2	2
SPRED2	30.2471	13	200734	HGNC:17722		609292	protein_coding	6	0	6235	2	2
MEIS1	15.1236	13	4211	HGNC:7000		601739	protein_coding	1	1	4566	1	1
LOC105374785	211.73	5	105374785				lncRNA	2	0	8623	13	14
LOC105374786	15.1236	10	105374786				lncRNA	5	0	5690	1	1
PNO1	75.6178	10	56902	HGNC:32790			protein_coding	4	1	3237	5	5
PPP3R1	45.3707	6	5534	HGNC:9317		601302	protein_coding	1	1	3024	3	3
APLF	15.1236	10	200558	HGNC:28724		611035	protein_coding	1	1	3823	1	1
BMP10	15.1236	2	27302	HGNC:20869		608748	protein_coding	1	1	6036	1	1
TIA1	15.1236	40	7072	HGNC:11802		603518	protein_coding	56	0	9862	1	1
PCYOX1	529.325	6	51449	HGNC:20588		610995	protein_coding	1	1	5339	35	35
SNRPG	241.977	13	6637	HGNC:11163		603542	protein_coding	8	0	1610	16	16
ADD2	15.1236	21	119	HGNC:244		102681	protein_coding	6	0	11292	1	1
NAGK	30.2471	16	55577	HGNC:17174		606828	protein_coding	7	0	3771	2	2
CCT7	90.7414	19	10574	HGNC:1622		605140	protein_coding	8	0	2121	6	6
FBXO41	45.3707	25	150726	HGNC:29409		609108	protein_coding	8	0	10690	3	3
TET3	75.6178	23	200424	HGNC:28313		613555	protein_coding	14	0	14786	5	5
BOLA3-AS1	15.1236	5	100507171	HGNC:42922			lncRNA	3	0	4190	1	1
MOB1A	75.6178	10	55233	HGNC:16015		609281	protein_coding	5	0	5096	5	5
DCTN1	362.965	35	1639	HGNC:2711		601143	protein_coding	7	0	5272	24	24
HK2	15.1236	20	3099	HGNC:4923		601125	protein_coding	4	0	7156	1	1
TACR1	15.1236	6	6869	HGNC:11526		162323	protein_coding	2	1	4994	1	1
LOC105374810	15.1236	3	105374810				lncRNA	1	1	7492	1	1
DNAH6	30.2471	88	1768	HGNC:2951		603336	protein_coding	14	1	14210	2	2
LOC105374837	15.1236	3	105374837				lncRNA	1	1	643	1	1
TMSB10	468.83	3	9168	HGNC:11879		188399	protein_coding	1	1	461	31	31
LOC105374838	15.1236	3	105374838				lncRNA	1	1	2849	1	1
ELMOD3	15.1236	23	84173	HGNC:26158		615427	protein_coding	15	0	3808	1	1
GGCX	241.977	20	2677	HGNC:4247		137167	protein_coding	8	1	7901	16	16
ATOH8	15.1236	10	84913	HGNC:24126			protein_coding	7	0	11707	1	1
ST3GAL5	15.1236	32	8869	HGNC:10872		604402	protein_coding	26	0	8591	1	1
PTCD3	15.1236	24	55037	HGNC:24717		614918	protein_coding	1	1	6681	1	1
REEP1	30.2471	16	65055	HGNC:25786		609139	protein_coding	11	0	4585	2	2
RGPD1	15.1236	39	400966	HGNC:32414		612704	protein_coding	11	1	14269	1	1
CYTOR	15.1236	7	112597	HGNC:28717			lncRNA	5	0	1235	0	1
TEX37	15.1236	8	200523	HGNC:26341			protein_coding	4	0	942	1	1
LOC105374854	15.1236	5	105374854				lncRNA	1	1	5260	1	1
LOC107985917	15.1236	1	107985917				transcribed_pseudogene	1	1	8501	1	1
LOC105373493	15.1236	2	105373493				lncRNA	1	0	2494	0	1
LOC105373494	15.1236	5	105373494				lncRNA	2	0	4326	1	1
ASTL	15.1236	15	431705	HGNC:31704		608860	protein_coding	5	0	4238	1	1
TMEM127	15.1236	8	55654	HGNC:26038		613403	protein_coding	4	0	6388	1	1
SNRNP200	15.1236	45	23020	HGNC:30859		601664	protein_coding	1	1	7194	1	1
CNNM4	15.1236	15	26504	HGNC:105		607805	protein_coding	6	0	5415	1	1
COX5B	967.908	4	1329	HGNC:2269		123866	protein_coding	1	1	690	64	64
LOC107985921	45.3707	3	107985921				lncRNA	1	1	1344	3	3
TSGA10	15.1236	54	80705	HGNC:14927		607166	protein_coding	40	1	7238	1	1
C2orf15	45.3707	5	150590	HGNC:28436			protein_coding	2	0	1635	3	3
MRPL30	15.1236	9	51263	HGNC:14036		611838	protein_coding	2	0	4540	1	1
AFF3	45.3707	40	3899	HGNC:6473		601464	protein_coding	18	0	19922	3	3
LOC105373504	332.718	8	105373504				lncRNA	3	0	5608	22	22
LOC112268421	15.1236	2	112268421				lncRNA	1	1	8011	1	1
LONRF2	30.2471	17	164832	HGNC:24788			protein_coding	3	0	13954	2	2
CHST10	15.1236	18	9486	HGNC:19650		606376	protein_coding	10	0	3965	1	1
LINC01868	30.2471	4	107985924	HGNC:52688			lncRNA	2	1	7947	2	2
NPAS2	30.2471	29	4862	HGNC:7895		603347	protein_coding	11	1	8673	2	2
RPL31	635.189	8	6160	HGNC:10334		617415	protein_coding	3	2	2325	42	42
MAP4K4	5504.98	38	9448	HGNC:6866		604666	protein_coding	50	0	7998	349	364
IL1R2	15.1236	25	7850	HGNC:5994		147811	protein_coding	14	0	8638	1	1
IL1RL2	15.1236	26	8808	HGNC:5999		604512	protein_coding	19	0	5371	1	1
SLC9A2	15.1236	12	6549	HGNC:11072		600530	protein_coding	1	1	5601	1	1
LINC01114	15.1236	4	284998	HGNC:49245			lncRNA	1	1	2437	1	1
POU3F3	15.1236	1	5455	HGNC:9216		602480	protein_coding	1	1	4460	1	1
C2orf49	30.2471	10	79074	HGNC:28772			protein_coding	5	0	11668	2	2
NCK2	15.1236	16	8440	HGNC:7665		604930	protein_coding	9	0	4050	1	1
UXS1	15.1236	30	80146	HGNC:17729		609749	protein_coding	16	0	3715	1	1
LOC107985930	15.1236	2	107985930				lncRNA	1	1	2142	1	1
ST6GAL2	30.2471	20	84620	HGNC:10861		608472	protein_coding	11	0	12200	2	2
LOC107985776	15.1236	3	107985776				lncRNA	1	1	2636	1	1
LIMS4	15.1236	18	100288695	HGNC:39941			protein_coding	6	0	4358	0	1
ACOXL	15.1236	44	55289	HGNC:25621			protein_coding	29	1	18039	1	1
MIR4435-2HG	15.1236	12	541471	HGNC:35163		617144	lncRNA	8	0	5622	1	1
LOC107985933	15.1236	3	107985933				lncRNA	1	1	2111	1	1
FBLN7	15.1236	27	129804	HGNC:26740		611551	protein_coding	14	0	10754	1	1
POLR1B	15.1236	20	84172	HGNC:20454		602000	protein_coding	7	0	5504	1	1
CHCHD5	604.942	8	84269	HGNC:17840		616978	protein_coding	4	1	2319	40	40
PAX8-AS1	15.1236	9	654433	HGNC:49271			lncRNA	2	1	4621	1	1
DPP10	15.1236	39	57628	HGNC:20823		608209	protein_coding	17	0	7237	1	1
CCDC93	15.1236	31	54520	HGNC:25611			protein_coding	6	0	9208	1	1
LOC102723413	15.1236	7	102723413				lncRNA	5	1	4035	1	1
LOC107985940	15.1236	3	107985940				lncRNA	1	1	1468	1	1
LOC105373578	30.2471	7	105373578				lncRNA	3	1	1242	2	2
EN1	105.865	2	2019	HGNC:3342		131290	protein_coding	1	1	2962	7	7
SCTR	15.1236	25	6344	HGNC:10608		182098	protein_coding	12	0	8482	1	1
PTPN4	15.1236	27	5775	HGNC:9656		176878	protein_coding	1	1	11090	1	1
LOC105373582	15.1236	7	105373582				lncRNA	3	1	4986	1	1
TMEM185B	15.1236	1	79134	HGNC:18896			protein_coding	1	1	5922	1	1
INHBB	30.2471	2	3625	HGNC:6067		147390	protein_coding	1	1	3206	2	2
LOC105373585	15.1236	11	105373585				lncRNA	4	0	6005	1	1
GLI2	60.4942	24	2736	HGNC:4318		165230	protein_coding	11	0	14271	4	4
TFCP2L1	15.1236	20	29842	HGNC:17925		609785	protein_coding	5	0	10221	1	1
CLASP1	45.3707	58	23332	HGNC:17088		605852	protein_coding	46	0	12401	3	3
LOC107985942	15.1236	2	107985942				lncRNA	1	1	1559	1	1
LOC105373591	15.1236	10	105373591				lncRNA	4	0	7888	1	1
CYP27C1	30.2471	13	339761	HGNC:33480			protein_coding	4	0	5191	2	2
MAP3K2-DT	15.1236	10	100506922	HGNC:54088			lncRNA	6	0	3958	0	1
LOC105373609	15.1236	3	105373609				lncRNA	1	1	2116	1	1
SAP130	15.1236	30	79595	HGNC:29813		609697	protein_coding	12	0	4453	1	1
HS6ST1	60.4942	2	9394	HGNC:5201		604846	protein_coding	1	1	4223	4	4
PTPN18	136.112	20	26469	HGNC:9649		606587	protein_coding	6	0	3660	9	9
FAR2P2	15.1236	6	100216479	HGNC:49279			transcribed_pseudogene	3	0	2858	1	1
AMER3	15.1236	7	205147	HGNC:26771			protein_coding	5	1	7503	1	1
ARHGEF4	15.1236	30	50649	HGNC:684		605216	protein_coding	12	0	13054	1	1
POTEKP	15.1236	10	440915	HGNC:30182		611266	transcribed_pseudogene	1	0	1530	0	1
C2orf27A	15.1236	16	29798	HGNC:25077			protein_coding	7	0	5793	1	1
ZNF806	15.1236	6	646915	HGNC:33228			protein_coding	2	1	4573	1	1
LOC105373623	15.1236	14	105373623				lncRNA	8	0	15276	1	1
NCKAP5	15.1236	34	344148	HGNC:29847		608789	protein_coding	19	1	17459	1	1
CCNT2	15.1236	32	905	HGNC:1600		603862	protein_coding	19	0	10518	1	1
RAB3GAP1	15.1236	31	22930	HGNC:17063		602536	protein_coding	5	0	5607	1	1
THSD7B	15.1236	30	80731	HGNC:29348			protein_coding	2	0	6473	1	1
LRP1B	45.3707	96	53353	HGNC:6693		608766	protein_coding	4	1	22932	3	3
LOC107985779	15.1236	6	107985779				lncRNA	2	1	11497	1	1
MBD5	15.1236	26	55777	HGNC:20444		611472	protein_coding	9	0	10736	1	1
LOC105373680	45.3707	2	105373680				lncRNA	1	1	2206	2	3
NEB	45.3707	193	4703	HGNC:7720		161650	protein_coding	40	0	27184	3	3
LOC101929356	120.988	8	101929356				lncRNA	4	0	11715	8	8
CACNB4	30.2471	34	785	HGNC:1404		601949	protein_coding	25	1	22018	2	2
STAM2	15.1236	15	10254	HGNC:11358		606244	protein_coding	2	0	5486	1	1
LOC105373693	15.1236	4	105373693				lncRNA	2	1	4090	1	1
KCNJ3	408.336	7	3760	HGNC:6264		601534	protein_coding	4	0	4887	27	27
LOC107985780	15.1236	2	107985780				lncRNA	1	1	12597	1	1
WDSUB1	30.2471	23	151525	HGNC:26697			protein_coding	15	0	3646	2	2
LY75	15.1236	35	4065	HGNC:6729		604524	protein_coding	1	0	6932	0	1
PLA2R1	30.2471	46	22925	HGNC:9042		604939	protein_coding	14	0	15993	2	2
RBMS1	30.2471	20	5937	HGNC:9907		602310	protein_coding	11	0	4945	2	2
TBR1	15.1236	6	10716	HGNC:11590		604616	protein_coding	1	1	3806	1	1
SCN3A	30.2471	37	6328	HGNC:10590		182391	protein_coding	12	0	11414	2	2
SCN2A	15.1236	37	6326	HGNC:10588		182390	protein_coding	9	1	11049	1	1
CSRNP3	15.1236	12	80034	HGNC:30729			protein_coding	5	0	12654	1	1
TTC21B-AS1	15.1236	5	100506134	HGNC:41115			lncRNA	2	1	746	1	1
SCN1A	15.1236	38	6323	HGNC:10585		182389	protein_coding	18	0	13326	1	1
PPIG	15.1236	19	9360	HGNC:14650		606093	protein_coding	4	0	6713	1	1
SSB	967.908	13	6741	HGNC:11316		109090	protein_coding	2	0	1865	64	64
ERICH2	15.1236	20	285141	HGNC:44395			protein_coding	8	1	3830	1	1
TLK1	892.29	33	9874	HGNC:11841		608438	protein_coding	9	0	6481	59	59
RAPGEF4	30.2471	39	11069	HGNC:16626		606058	protein_coding	10	0	5869	2	2
SP3	15.1236	10	6670	HGNC:11208		601804	protein_coding	3	1	12043	1	1
LOC105373746	30.2471	3	105373746				lncRNA	1	1	608	2	2
LINC01305	15.1236	3	285084	HGNC:27690			lncRNA	1	1	3123	1	1
GPR155	15.1236	25	151556	HGNC:22951			protein_coding	7	0	7885	1	1
H3F3AP4	786.425	1	440926	HGNC:42980			transcribed_pseudogene	1	1	1059	3	52
LNPK	136.112	29	80856	HGNC:21610		610236	protein_coding	12	1	8634	9	9
HOXD1	15.1236	2	3231	HGNC:5132		142987	protein_coding	1	1	1886	1	1
LOC105373757	15.1236	10	105373757				lncRNA	4	0	2465	1	1
AGPS	15.1236	24	8540	HGNC:327		603051	protein_coding	5	0	9163	1	1
PDE11A	15.1236	26	50940	HGNC:8773		604961	protein_coding	4	0	9834	1	1
OSBPL6	30.2471	40	114880	HGNC:16388		606734	protein_coding	21	0	12305	2	2
PJVK	15.1236	30	494513	HGNC:29502		610219	protein_coding	17	0	4983	1	1
PLEKHA3	30.2471	11	65977	HGNC:14338		607774	protein_coding	2	0	13942	2	2
TTN	45.3707	367	7273	HGNC:12403		188840	protein_coding	19	0	116922	3	3
CCDC141	30.2471	39	285025	HGNC:26821		616031	protein_coding	11	1	18675	2	2
SCHLAP1	30.2471	7	101669767	HGNC:48603		615568	lncRNA	7	0	1675	2	2
UBE2E3	15.1236	16	10477	HGNC:12479		604151	protein_coding	8	0	7527	1	1
LINC01934	30.2471	5	101927156	HGNC:52757			lncRNA	1	1	1765	2	2
NCKAP1	45.3707	36	10787	HGNC:7666		604891	protein_coding	4	0	20350	3	3
ZC3H15	45.3707	12	55854	HGNC:29528			protein_coding	2	1	2039	3	3
FAM171B	604.942	8	165215	HGNC:29412			protein_coding	1	1	5731	40	40
CALCRL	15.1236	19	10203	HGNC:16709		114190	protein_coding	6	0	6291	1	1
TFPI	15.1236	21	7035	HGNC:11760		152310	protein_coding	13	0	5280	1	1
COL3A1	15.1236	51	1281	HGNC:2201		120180	protein_coding	1	1	5490	1	1
COL5A2	15.1236	56	1290	HGNC:2210		120190	protein_coding	2	1	6983	1	1
LOC105373802	15.1236	5	105373802				lncRNA	3	0	6885	1	1
TMEFF2	15.1236	16	23671	HGNC:11867		605734	protein_coding	6	1	8493	1	1
LOC105373813	15.1236	9	105373813				lncRNA	5	0	10743	1	1
SLC39A10	15.1236	20	57181	HGNC:20861		608733	protein_coding	9	0	11039	1	1
DNAH7	15.1236	78	56171	HGNC:18661		610061	protein_coding	12	0	12783	1	1
LOC105373824	15.1236	7	105373824				lncRNA	4	0	3978	1	1
SF3B1	1315.75	35	23451	HGNC:10768		605590	protein_coding	6	0	6040	87	87
BOLL	15.1236	22	66037	HGNC:14273		606165	protein_coding	12	0	3686	1	1
SATB2	15.1236	27	23314	HGNC:21637		608148	protein_coding	9	1	8979	1	1
FAM126B	15.1236	24	285172	HGNC:28593			protein_coding	19	0	10735	1	1
CFLAR	15.1236	46	8837	HGNC:1876		603599	protein_coding	40	0	23460	1	1
CASP8	15.1236	35	841	HGNC:1509		601763	protein_coding	24	0	3631	1	1
NOP58	15.1236	15	51602	HGNC:29926		616742	protein_coding	1	1	1994	1	1
BMPR2	15.1236	15	659	HGNC:1078		600799	protein_coding	2	0	12087	1	1
WDR12	30.2471	15	55759	HGNC:14098		616620	protein_coding	2	0	3963	2	2
CARF	15.1236	44	79800	HGNC:14435		607586	protein_coding	32	0	8678	1	1
NBEAL1	30.2471	67	65065	HGNC:20681		609816	protein_coding	11	1	18379	2	2
ABI2	589.819	32	10152	HGNC:24011		606442	protein_coding	52	0	23146	38	39
RAPH1	30.2471	23	65059	HGNC:14436		609035	protein_coding	9	0	12281	2	2
CD28	45.3707	11	940	HGNC:1653		186760	protein_coding	6	0	5729	1	3
PARD3B	15.1236	42	117583	HGNC:14446			protein_coding	18	0	23952	1	1
ZDBF2	15.1236	21	57683	HGNC:29313		617059	protein_coding	13	0	11791	1	1
FASTKD2	105.865	14	22868	HGNC:29160		612322	protein_coding	3	0	6945	0	7
CPO	90.7414	20	130749	HGNC:21011		609563	protein_coding	2	1	23509	5	6
KLF7	45.3707	28	8609	HGNC:6350		604865	protein_coding	18	1	17471	3	3
METTL21A	60.4942	39	151194	HGNC:30476		615257	protein_coding	31	1	7572	4	4
RPE	15.1236	21	6120	HGNC:10293		180480	protein_coding	17	0	4608	0	1
LANCL1-AS1	15.1236	7	102724820	HGNC:50727			lncRNA	3	0	2169	1	1
LOC107985980	45.3707	3	107985980				lncRNA	1	1	6241	3	3
IKZF2	60.4942	29	22807	HGNC:13177		606234	protein_coding	25	1	20084	4	4
SPAG16	30.2471	45	79582	HGNC:23225		612173	protein_coding	27	2	16621	2	2
BARD1	45.3707	18	580	HGNC:952		601593	protein_coding	11	0	5823	3	3
XRCC5	499.077	21	7520	HGNC:12833		194364	protein_coding	1	1	3379	33	33
LINC01963	15.1236	1	150967	HGNC:25283			lncRNA	1	1	3304	1	1
RPL37A	302.471	4	6168	HGNC:10348		613314	protein_coding	1	1	2992	20	20
TNS1	15.1236	49	7145	HGNC:11973		600076	protein_coding	27	1	14900	1	1
LOC101928487	15.1236	3	101928487				lncRNA	2	0	906	1	1
TMBIM1	15.1236	22	64114	HGNC:23410		610364	protein_coding	12	0	3656	1	1
CTDSP1	15.1236	16	58190	HGNC:21614		605323	protein_coding	9	0	4516	1	1
VIL1	15.1236	20	7429	HGNC:12690		193040	protein_coding	1	1	6500	1	1
CNOT9	15.1236	16	9125	HGNC:10445		612054	protein_coding	7	0	5613	1	1
BCS1L	30.2471	25	617	HGNC:1020		603647	protein_coding	15	1	2649	2	2
CFAP65	60.4942	50	255101	HGNC:25325		614270	protein_coding	20	0	10791	4	4
ZFAND2B	15.1236	14	130617	HGNC:25206		613474	protein_coding	6	0	1325	1	1
DES	15.1236	9	1674	HGNC:2770		125660	protein_coding	1	1	2243	1	1
LINC02832	15.1236	2	105373886	HGNC:54366			lncRNA	1	1	556	1	1
CT75	15.1236	8	440934	HGNC:37174			lncRNA	5	1	6300	1	1
ACSL3	15.1236	17	2181	HGNC:3570		602371	protein_coding	4	0	5577	1	1
MRPL44	15.1236	6	65080	HGNC:16650		611849	protein_coding	2	0	1908	1	1
DOCK10	15.1236	68	55619	HGNC:23479		611518	protein_coding	11	0	10076	1	1
NYAP2	45.3707	11	57624	HGNC:29291		615478	protein_coding	3	1	14129	3	3
RHBDD1	30.2471	31	84236	HGNC:23081		617515	protein_coding	26	0	10728	2	2
AGFG1	15.1236	21	3267	HGNC:5175		600862	protein_coding	10	0	10438	1	1
SP110	60.4942	32	3431	HGNC:5401		604457	protein_coding	16	0	6889	4	4
SP140	30.2471	42	11262	HGNC:17133		608602	protein_coding	34	1	7316	2	2
SP140L	15.1236	33	93349	HGNC:25105		617747	protein_coding	20	0	6146	1	1
GPR55	15.1236	6	9290	HGNC:4511		604107	protein_coding	4	0	4673	1	1
LOC112268432	15.1236	2	112268432				lncRNA	1	1	6435	1	1
PSMD1	15.1236	29	5707	HGNC:9554		617842	protein_coding	4	0	4333	1	1
ARMC9	15.1236	49	80210	HGNC:20730		617612	protein_coding	27	1	21015	1	1
NCL	15.1236	14	4691	HGNC:7667		164035	protein_coding	1	1	3924	1	1
LOC105376787	15.1236	3	105376787				lncRNA	1	0	729	0	1
PTMA	15.1236	9	5757	HGNC:9623		188390	protein_coding	7	0	3114	1	1
COPS7B	15.1236	21	64708	HGNC:16760		616010	protein_coding	14	0	5416	1	1
ALPP	30.2471	11	250	HGNC:439		171800	protein_coding	1	1	2754	2	2
ECEL1P2	15.1236	1	347694	HGNC:14019			transcribed_pseudogene	1	1	1295	1	1
MSL3P1	15.1236	2	151507	HGNC:17837			transcribed_pseudogene	1	1	1997	1	1
ARL4C	15.1236	3	10123	HGNC:698		604787	protein_coding	2	0	4041	1	1
AGAP1	75.6178	35	116987	HGNC:16922		608651	protein_coding	16	0	18281	5	5
LOC105373943	166.359	3	105373943				lncRNA	1	1	6123	11	11
LOC105373947	15.1236	5	105373947				lncRNA	2	1	1786	1	1
COPS8	15.1236	11	10920	HGNC:24335		616011	protein_coding	2	0	3951	1	1
COL6A3	15.1236	57	1293	HGNC:2213		120250	protein_coding	10	0	11349	1	1
LRRFIP1	45.3707	47	9208	HGNC:6702		603256	protein_coding	53	0	12257	3	3
ESPNL	15.1236	11	339768	HGNC:27937			protein_coding	3	0	5086	1	1
PER2	75.6178	26	8864	HGNC:8846		603426	protein_coding	3	0	6761	5	5
HDAC4	30.2471	43	9759	HGNC:14063		605314	protein_coding	20	0	25269	2	2
RNPEPL1	105.865	14	57140	HGNC:10079		605287	protein_coding	2	1	5761	7	7
KIF1A	15.1236	53	547	HGNC:888		601255	protein_coding	5	0	9325	1	1
PASK	15.1236	35	23178	HGNC:17270		607505	protein_coding	17	0	7993	1	1
SEPTIN2	423.46	37	4735	HGNC:7729		601506	protein_coding	41	0	5005	28	28
LINC01238	166.359	6	102723927	HGNC:49795			lncRNA	1	1	2170	11	11
CHL1	30.2471	38	10752	HGNC:1939		607416	protein_coding	19	1	15340	2	2
LINC01266	15.1236	4	101927215	HGNC:50309			lncRNA	1	1	3851	1	1
LOC105376923	15.1236	3	105376923				lncRNA	1	1	9171	1	1
LRRN1	15.1236	4	57633	HGNC:20980			protein_coding	3	0	6242	1	1
LOC102723512	15.1236	8	102723512				lncRNA	1	1	8382	1	1
SETMAR	15.1236	10	6419	HGNC:10762		609834	protein_coding	8	0	6474	1	1
ITPR1	75.6178	72	3708	HGNC:6180		147265	protein_coding	19	0	12284	5	5
BHLHE40-AS1	90.7414	6	100507582	HGNC:44471			lncRNA	4	0	2717	6	6
LOC105376945	15.1236	3	105376945				lncRNA	1	1	656	1	1
LINC00312	15.1236	1	29931	HGNC:6662		610485	lncRNA	1	0	2887	0	1
LOC107986061	30.2471	2	107986061				lncRNA	1	1	6685	2	2
LOC107984112	15.1236	6	107984112				lncRNA	2	0	10646	1	1
SETD5	136.112	50	55209	HGNC:25566		615743	protein_coding	34	0	16980	9	9
OGG1	15.1236	20	4968	HGNC:8125		601982	protein_coding	24	0	5072	1	1
ARPC4	665.437	10	10093	HGNC:707		604226	protein_coding	4	0	2700	43	44
RPUSD3	378.089	16	285367	HGNC:28437		617759	protein_coding	7	0	1596	25	25
IL17RE	15.1236	32	132014	HGNC:18439		614995	protein_coding	15	0	3274	1	1
PRRT3	15.1236	10	285368	HGNC:26591			protein_coding	5	0	4284	1	1
EMC3	15.1236	14	55831	HGNC:23999			protein_coding	3	0	4296	1	1
VHL	15.1236	6	7428	HGNC:12687		608537	protein_coding	3	0	4819	1	1
LOC105376950	30.2471	3	105376950				lncRNA	1	1	3831	2	2
LOC101927467	15.1236	3	101927467				lncRNA	1	1	1722	1	1
ATG7	15.1236	45	10533	HGNC:16935		608760	protein_coding	35	0	9412	1	1
TSEN2	15.1236	36	80746	HGNC:28422		608753	protein_coding	39	0	4990	1	1
MKRN2OS	30.2471	11	100129480	HGNC:40375			protein_coding	5	0	2865	2	2
RPL32	604.942	8	6161	HGNC:10336			protein_coding	3	1	2319	39	40
LOC105376956	15.1236	11	105376956				lncRNA	4	1	6292	1	1
IQSEC1	15.1236	29	9922	HGNC:29112		610166	protein_coding	13	0	9748	1	1
FBLN2	30.2471	21	2199	HGNC:3601		135821	protein_coding	4	0	4651	2	2
LOC112268445	15.1236	3	112268445				lncRNA	2	0	8815	1	1
LSM3	45.3707	4	27258	HGNC:17874		607283	protein_coding	1	1	3359	3	3
LINC01267	15.1236	3	101927565	HGNC:50320			lncRNA	1	0	2284	0	1
LOC105376960	15.1236	6	105376960				lncRNA	2	0	6976	1	1
NR2C2	30.2471	32	7182	HGNC:7972		601426	protein_coding	13	0	10501	2	2
MRPS25	15.1236	10	64432	HGNC:14511		611987	protein_coding	4	1	9738	1	1
COL6A4P1	15.1236	5	344875	HGNC:33484		612397	transcribed_pseudogene	1	0	2249	0	1
EAF1	15.1236	9	85403	HGNC:20907		608315	protein_coding	4	0	4922	1	1
LOC105376964	15.1236	2	105376964				lncRNA	1	1	3439	1	1
GALNT15	15.1236	19	117248	HGNC:21531		615131	protein_coding	7	0	17617	1	1
DPH3	15.1236	3	285381	HGNC:27717		608959	protein_coding	2	0	4019	1	1
LOC107986065	15.1236	2	107986065				lncRNA	1	1	3917	1	1
LOC105377641	15.1236	6	105377641				protein_coding	3	0	3914	1	1
SATB1	15.1236	23	6304	HGNC:10541		602075	protein_coding	12	0	11795	1	1
LOC107986067	15.1236	5	107986067				lncRNA	2	1	4271	1	1
VENTXP7	15.1236	1	391518	HGNC:13638			transcribed_pseudogene	1	1	983	1	1
ZNF385D	30.2471	31	79750	HGNC:26191			protein_coding	18	0	24004	2	2
THRB	30.2471	27	7068	HGNC:11799		190160	protein_coding	27	0	11063	2	2
TOP2B	30.2471	40	7155	HGNC:11990		126431	protein_coding	4	0	5877	2	2
NGLY1	15.1236	19	55768	HGNC:17646		610661	protein_coding	11	0	3591	1	1
SLC4A7	15.1236	43	9497	HGNC:11033		603353	protein_coding	27	0	8846	1	1
LINC02084	15.1236	2	105377006	HGNC:52934			lncRNA	1	1	1410	1	1
EOMES	15.1236	12	8320	HGNC:3372		604615	protein_coding	4	0	3660	1	1
CMC1	30.2471	23	152100	HGNC:28783		615166	protein_coding	20	0	16346	2	2
LOC107986012	15.1236	3	107986012				lncRNA	1	1	2155	1	1
RBMS3	60.4942	28	27303	HGNC:13427		605786	protein_coding	16	0	9441	4	4
STT3B	15.1236	24	201595	HGNC:30611		608605	protein_coding	5	1	6549	1	1
CRTAP	922.537	7	10491	HGNC:2379		605497	protein_coding	1	1	6651	61	61
LOC102724048	15.1236	15	102724048				lncRNA	11	0	7714	1	1
ARPP21	15.1236	40	10777	HGNC:16968		605488	protein_coding	56	0	25664	1	1
TRANK1	15.1236	33	9881	HGNC:29011			protein_coding	9	0	13247	1	1
EPM2AIP1	30.2471	1	9852	HGNC:19735		607911	protein_coding	1	1	8089	2	2
MLH1	30.2471	26	4292	HGNC:7127		120436	protein_coding	25	0	3158	2	2
GOLGA4	45.3707	35	2803	HGNC:4427		602509	protein_coding	19	0	9219	3	3
ITGA9	30.2471	28	3680	HGNC:6145		603963	protein_coding	1	1	7860	2	2
ACVR2B-AS1	15.1236	2	100128640	HGNC:44161			lncRNA	1	1	2517	1	1
ACVR2B	15.1236	15	93	HGNC:174		602730	protein_coding	5	0	18101	1	1
MOBP	15.1236	12	4336	HGNC:7189		600948	protein_coding	7	0	8786	1	1
MYRIP	15.1236	22	25924	HGNC:19156		611790	protein_coding	7	0	5610	1	1
ZNF620	1285.5	16	253639	HGNC:28742			protein_coding	11	0	7113	85	85
CTNNB1	408.336	30	1499	HGNC:2514		116806	protein_coding	12	0	4287	27	27
TRAK1	30.2471	37	22906	HGNC:29947		608112	protein_coding	31	0	12499	2	2
VIPR1	30.2471	25	7433	HGNC:12694		192321	protein_coding	13	1	6495	2	2
SEC22C	15.1236	23	9117	HGNC:16828		604028	protein_coding	16	1	9704	1	1
NKTR	15.1236	37	4820	HGNC:7833		161565	protein_coding	20	0	14270	1	1
ZBTB47	15.1236	6	92999	HGNC:26955			protein_coding	1	1	5494	1	1
ACKR2	15.1236	3	1238	HGNC:1565		602648	protein_coding	1	1	2990	1	1
LOC107986079	15.1236	5	107986079				lncRNA	2	1	8317	1	1
C3orf86	15.1236	5	102724231	HGNC:44570			protein_coding	3	0	3630	1	1
ZNF502	15.1236	7	91392	HGNC:23718			protein_coding	5	0	3396	1	1
KIAA1143	15.1236	4	57456	HGNC:29198			protein_coding	2	0	5134	1	1
TMEM158	15.1236	1	25907	HGNC:30293			protein_coding	1	1	1822	1	1
CCDC12	15.1236	22	151903	HGNC:28332			protein_coding	10	0	10226	1	1
SETD2	30.2471	37	29072	HGNC:18420		612778	protein_coding	17	1	9325	2	2
PTPN23	15.1236	27	25930	HGNC:14406		606584	protein_coding	3	0	5257	1	1
MAP4	30.2471	34	4134	HGNC:6862		157132	protein_coding	52	0	14209	2	2
PLXNB1	15.1236	53	5364	HGNC:9103		601053	protein_coding	13	0	12162	1	1
TMA7	514.201	6	51372	HGNC:26932		615808	protein_coding	3	0	561	34	34
SHISA5	30.2471	18	51246	HGNC:30376		607290	protein_coding	10	1	3438	2	2
PRKAR2A	15.1236	20	5576	HGNC:9391		176910	protein_coding	9	0	7131	1	1
ARIH2	15.1236	40	10425	HGNC:690		605615	protein_coding	42	0	9736	1	1
USP19	15.1236	42	10869	HGNC:12617		614471	protein_coding	41	0	5647	1	1
USP4	15.1236	23	7375	HGNC:12627		603486	protein_coding	3	0	4899	1	1
DAG1	15.1236	14	1605	HGNC:2666		128239	protein_coding	13	1	6593	1	1
BSN	15.1236	12	8927	HGNC:1117		604020	protein_coding	1	1	15971	1	1
ZMYND10	15.1236	15	51364	HGNC:19412		607070	protein_coding	3	0	1862	1	1
LINC02019	15.1236	2	107986085	HGNC:52854			lncRNA	1	1	1887	1	1
MANF	45.3707	4	7873	HGNC:15461		601916	protein_coding	1	1	909	3	3
RBM15B	15.1236	1	29890	HGNC:24303		612602	protein_coding	1	1	6624	1	1
ACY1	15.1236	18	95	HGNC:177		104620	protein_coding	5	0	1422	0	1
GLYCTK	15.1236	21	132158	HGNC:24247		610516	protein_coding	12	0	5928	1	1
DNAH1	30.2471	88	25981	HGNC:2940		603332	protein_coding	8	0	16871	2	2
BAP1	30.2471	22	8314	HGNC:950		603089	protein_coding	6	0	3695	2	2
PBRM1	30.2471	66	55193	HGNC:30064		606083	protein_coding	59	0	9271	2	2
NEK4	15.1236	25	6787	HGNC:11399		601959	protein_coding	9	0	8675	1	1
ITIH4-AS1	15.1236	3	100873993	HGNC:40310			lncRNA	1	1	395	1	1
RFT1	15.1236	28	91869	HGNC:30220		611908	protein_coding	9	0	13741	1	1
DCP1A	15.1236	11	55802	HGNC:18714		607010	protein_coding	5	0	5981	1	1
CHDH	15.1236	20	55349	HGNC:24288			protein_coding	11	0	9349	1	1
IL17RB	30.2471	19	55540	HGNC:18015		605458	protein_coding	12	0	3890	2	2
ACTR8	15.1236	20	93973	HGNC:14672			protein_coding	4	0	11872	1	1
LRTM1	45.3707	4	57408	HGNC:25023			protein_coding	2	0	1589	2	3
LOC105377100	15.1236	4	105377100				lncRNA	3	0	3358	1	1
TASOR	15.1236	30	23272	HGNC:30314		616493	protein_coding	8	0	8928	1	1
SPATA12	15.1236	5	353324	HGNC:23221		609869	protein_coding	2	1	2335	1	1
DNAH12	15.1236	85	201625	HGNC:2943		603340	protein_coding	11	1	13979	1	1
PDE12	15.1236	5	201626	HGNC:25386		616519	protein_coding	3	1	10825	1	1
LOC105377104	15.1236	4	105377104				lncRNA	1	1	2724	1	1
FAM107A	30.2471	8	11170	HGNC:30827		608295	protein_coding	4	0	3953	2	2
LOC105377110	15.1236	10	105377110				lncRNA	2	1	7013	1	1
FHIT	15.1236	22	2272	HGNC:3701		601153	protein_coding	10	0	6922	1	1
PRICKLE2	15.1236	19	166336	HGNC:20340		608501	protein_coding	11	0	22634	1	1
LOC107986017	15.1236	3	107986017				lncRNA	1	1	1121	1	1
LRIG1	15.1236	24	26018	HGNC:17360		608868	protein_coding	6	0	5794	1	1
LOC105377148	15.1236	6	105377148				lncRNA	2	0	5953	1	1
LMOD3	60.4942	6	56203	HGNC:6649		616112	protein_coding	2	1	4115	4	4
MITF	15.1236	22	4286	HGNC:7105		156845	protein_coding	13	0	6294	1	1
FOXP1	408.336	50	27086	HGNC:3823		605515	protein_coding	28	0	15863	27	27
RYBP	45.3707	4	23429	HGNC:10480		607535	protein_coding	1	1	4449	3	3
LOC105377167	15.1236	11	105377167				lncRNA	4	0	2436	1	1
LOC107986099	45.3707	3	107986099				lncRNA	1	1	4375	3	3
LOC107986020	15.1236	3	107986020				lncRNA	1	1	8380	1	1
LOC105377181	15.1236	3	105377181				lncRNA	1	1	345	1	1
MTHFD2P1	30.2471	5	100287639	HGNC:48859			transcribed_pseudogene	1	1	2595	2	2
LOC101929278	15.1236	32	101929278				lncRNA	13	1	11774	1	1
RIOX2	15.1236	22	84864	HGNC:19441		612049	protein_coding	9	0	6355	1	1
GABRR3	15.1236	10	200959	HGNC:17969			protein_coding	1	1	1521	1	1
LOC105373999	15.1236	6	105373999				lncRNA	3	1	1447	1	1
GPR15	30.2471	1	2838	HGNC:4469		601166	protein_coding	1	1	2704	2	2
CPOX	30.2471	17	1371	HGNC:2321		612732	protein_coding	6	1	9349	2	2
COL8A1	15.1236	5	1295	HGNC:2215		120251	protein_coding	2	0	5577	1	1
IMPG2	15.1236	19	50939	HGNC:18362		607056	protein_coding	1	1	8352	1	1
SENP7	136.112	35	57337	HGNC:30402		612846	protein_coding	20	0	6715	9	9
PCNP	15.1236	15	57092	HGNC:30023		615210	protein_coding	18	0	2916	1	1
LOC105374013	15.1236	2	105374013				protein_coding	1	1	3999	1	1
CBLB	15.1236	47	868	HGNC:1542		604491	protein_coding	38	0	9431	1	1
LOC105374024	15.1236	5	105374024				lncRNA	2	1	6473	1	1
LOC107986110	15.1236	2	107986110				lncRNA	1	1	1802	1	1
LOC105374029	30.2471	10	105374029				lncRNA	5	0	6446	2	2
LOC101929534	30.2471	9	101929534				lncRNA	6	0	9623	2	2
CD47	483.954	19	961	HGNC:1682		601028	protein_coding	14	1	15642	32	32
MYH15	15.1236	46	22989	HGNC:31073		609929	protein_coding	3	0	7449	1	1
LOC151760	15.1236	4	151760				lncRNA	2	1	6135	1	1
NECTIN3	15.1236	24	25945	HGNC:17664		607147	protein_coding	11	0	15076	1	1
LOC105374038	15.1236	6	105374038				lncRNA	1	1	1645	1	1
LOC105374040	30.2471	5	105374040				lncRNA	2	1	4321	2	2
GTPBP8	15.1236	8	29083	HGNC:25007			protein_coding	2	0	1944	1	1
CCDC191	15.1236	33	57577	HGNC:29272			protein_coding	13	1	10390	1	1
TIGIT	90.7414	10	201633	HGNC:26838		612859	protein_coding	3	0	22610	5	6
ZBTB20	105.865	26	26137	HGNC:13503		606025	protein_coding	14	0	28505	7	7
LOC101926886	15.1236	11	101926886				lncRNA	4	0	3065	0	1
GAP43	75.6178	6	2596	HGNC:4140		162060	protein_coding	3	1	3561	5	5
TMEM39A	15.1236	18	55254	HGNC:25600			protein_coding	8	0	5881	1	1
LOC107986118	30.2471	2	107986118				lncRNA	1	1	1044	2	2
ADPRH	15.1236	8	141	HGNC:269		603081	protein_coding	4	0	3757	1	1
LOC107986119	30.2471	3	107986119				lncRNA	2	0	2156	2	2
CCDC58	105.865	11	131076	HGNC:31136			protein_coding	6	0	1073	7	7
FAM162A	393.213	5	26355	HGNC:17865		608017	protein_coding	1	1	3052	26	26
PARP9	15.1236	27	83666	HGNC:24118		612065	protein_coding	17	1	9161	1	1
PARP14	30.2471	23	54625	HGNC:29232		610028	protein_coding	4	0	9231	2	2
MYLK	15.1236	50	4638	HGNC:7590		600922	protein_coding	20	0	11291	1	1
CCDC14	15.1236	33	64770	HGNC:25766		617147	protein_coding	18	0	9123	1	1
ITGB5	15.1236	20	3693	HGNC:6160		147561	protein_coding	9	0	4788	1	1
KLF15	15.1236	14	28999	HGNC:14536		606465	protein_coding	6	0	6844	1	1
C3orf22	15.1236	14	152065	HGNC:28534			protein_coding	7	1	7081	1	1
MGLL	30.2471	22	11343	HGNC:17038		609699	protein_coding	15	0	5904	2	2
LOC107986127	15.1236	2	107986127				lncRNA	1	1	5945	1	1
LOC90246	15.1236	1	90246				lncRNA	1	1	2761	1	1
RAB43	15.1236	10	339122	HGNC:19983			protein_coding	7	0	4679	0	1
COPG1	30.2471	26	22820	HGNC:2236		615525	protein_coding	2	1	3255	2	2
IFT122	15.1236	47	55764	HGNC:13556		606045	protein_coding	36	1	6628	1	1
PIK3R4	15.1236	20	30849	HGNC:8982		602610	protein_coding	1	1	5016	1	1
LOC107986024	15.1236	2	107986024				lncRNA	1	1	2453	1	1
NUDT16	60.4942	9	131870	HGNC:26442		617381	protein_coding	4	0	6777	4	4
DNAJC13	15.1236	59	23317	HGNC:30343		614334	protein_coding	3	1	7813	1	1
TMEM108	30.2471	8	66000	HGNC:28451		617361	protein_coding	3	0	4159	2	2
TF	136.112	24	7018	HGNC:11740		190000	protein_coding	3	0	21225	9	9
SRPRB	725.931	11	58477	HGNC:24085		616883	protein_coding	2	1	6020	48	48
KY	30.2471	17	339855	HGNC:26576		605739	protein_coding	10	0	13459	2	2
LOC105374121	15.1236	6	105374121				lncRNA	3	0	22476	1	1
LOC105374123	15.1236	3	105374123				lncRNA	1	1	286	1	1
PPP2R3A	30.2471	22	5523	HGNC:9307		604944	protein_coding	7	0	9701	2	2
MSL2	15.1236	8	55167	HGNC:25544		614802	protein_coding	5	1	5961	1	1
DZIP1L	15.1236	34	199221	HGNC:26551		617570	protein_coding	19	0	11327	1	1
PIK3CB	30.2471	33	5291	HGNC:8976		602925	protein_coding	10	0	6796	2	2
PRR23B	15.1236	1	389151	HGNC:33764			protein_coding	1	1	1896	1	1
RNF7	196.606	7	9616	HGNC:10070		603863	protein_coding	5	0	3022	13	13
GRK7	15.1236	8	131890	HGNC:17031		606987	protein_coding	2	1	5931	1	1
TFDP2	15.1236	29	7029	HGNC:11751		602160	protein_coding	26	0	10835	1	1
XRN1	15.1236	51	54464	HGNC:30654		607994	protein_coding	11	0	10927	1	1
ATR	15.1236	55	545	HGNC:882		601215	protein_coding	10	0	8513	1	1
PLS1	30.2471	26	5357	HGNC:9090		602734	protein_coding	9	0	4824	2	2
TRPC1	15.1236	23	7220	HGNC:12333		602343	protein_coding	7	1	9702	1	1
LOC105374140	15.1236	10	105374140				lncRNA	4	0	16451	1	1
LOC105374144	15.1236	5	105374144				lncRNA	2	0	560	1	1
ZIC1	15.1236	3	7545	HGNC:12872		600470	protein_coding	1	1	5260	1	1
CPA3	15.1236	11	1359	HGNC:2298		114851	protein_coding	1	1	1762	1	1
TM4SF1	15.1236	8	4071	HGNC:11853		191155	protein_coding	2	1	1707	1	1
LOC646903	15.1236	1	646903				lncRNA	1	1	1964	1	1
TSC22D2	15.1236	9	9819	HGNC:29095		617724	protein_coding	5	0	11569	1	1
SERP1	362.965	3	27230	HGNC:10759		617674	protein_coding	1	1	3022	24	24
ERICH6	15.1236	17	131831	HGNC:28602			protein_coding	3	1	2664	1	1
GPR171	15.1236	7	29909	HGNC:30057			protein_coding	4	0	2572	1	1
P2RY14	30.2471	11	9934	HGNC:16442		610116	protein_coding	6	1	5779	2	2
IGSF10	15.1236	18	285313	HGNC:26384		617351	protein_coding	5	0	12082	1	1
MBNL1	15.1236	39	4154	HGNC:6923		606516	protein_coding	56	0	9173	1	1
LOC105374162	30.2471	2	105374162				lncRNA	1	1	9872	2	2
LOC102724289	15.1236	6	102724289				lncRNA	3	0	5566	1	1
LOC105374166	15.1236	10	105374166				lncRNA	5	0	3788	1	1
ARHGEF26	75.6178	22	26084	HGNC:24490		617552	protein_coding	5	0	5459	5	5
KCNAB1	75.6178	27	7881	HGNC:6228		601141	protein_coding	11	0	16366	5	5
SSR3	45.3707	8	6747	HGNC:11325		606213	protein_coding	4	0	4600	3	3
SHOX2	15.1236	15	6474	HGNC:10854		602504	protein_coding	8	0	4505	1	1
RSRC1	196.606	18	51319	HGNC:24152		613352	protein_coding	7	1	8556	13	13
LOC100996447	151.236	5	100996447				lncRNA	1	1	1640	10	10
MLF1	30.2471	13	4291	HGNC:7125		601402	protein_coding	12	1	2635	2	2
LOC105374181	45.3707	4	105374181				lncRNA	2	0	8439	2	3
LOC107986149	15.1236	2	107986149				lncRNA	1	1	580	1	1
KPNA4	15.1236	17	3840	HGNC:6397		602970	protein_coding	1	1	8952	1	1
PPM1L	15.1236	12	151742	HGNC:16381		611931	protein_coding	5	0	14131	1	1
B3GALNT1	15.1236	21	8706	HGNC:918		603094	protein_coding	43	0	4840	1	1
LOC102724419	15.1236	6	102724419				lncRNA	2	0	1492	1	1
GOLIM4	15.1236	21	27333	HGNC:15448		606805	protein_coding	6	0	4636	1	1
GPR160	136.112	13	26996	HGNC:23693			protein_coding	7	0	3261	9	9
CLDN11	15.1236	4	5010	HGNC:8514		601326	protein_coding	2	0	2870	1	1
SLC7A14	15.1236	8	57709	HGNC:29326		615720	protein_coding	1	1	10140	1	1
EIF5A2	15.1236	5	56648	HGNC:3301		605782	protein_coding	1	1	5534	1	1
TNFSF10	15.1236	7	8743	HGNC:11925		603598	protein_coding	4	0	3064	1	1
NLGN1	30.2471	25	22871	HGNC:14291		600568	protein_coding	27	1	28865	2	2
PIK3CA	90.7414	24	5290	HGNC:8975		171834	protein_coding	3	1	9552	6	6
USP13	30.2471	26	8975	HGNC:12611		603591	protein_coding	5	0	8181	2	2
LOC101928882	15.1236	14	101928882				lncRNA	1	1	2874	1	1
FXR1	15.1236	28	8087	HGNC:4023		600819	protein_coding	13	1	10758	1	1
SOX2-OT	75.6178	10	347689	HGNC:20209		616338	lncRNA	6	0	4086	4	5
SOX2	15.1236	1	6657	HGNC:11195		184429	protein_coding	1	1	2512	1	1
LOC107986160	15.1236	3	107986160				lncRNA	1	1	7134	1	1
LINC00888	30.2471	5	100505687	HGNC:48575			lncRNA	2	0	1672	2	2
KLHL24	15.1236	19	54800	HGNC:25947		611295	protein_coding	25	0	9425	1	1
DVL3	15.1236	22	1857	HGNC:3087		601368	protein_coding	3	0	5530	1	1
ALG3	1164.51	18	10195	HGNC:23056		608750	protein_coding	7	0	2246	77	77
POLR2H	15.1236	19	5437	HGNC:9195		606023	protein_coding	12	0	1884	1	1
TMEM41A	90.7414	13	90407	HGNC:30544			protein_coding	5	0	3908	6	6
SENP2	45.3707	20	59343	HGNC:23116		608261	protein_coding	4	1	5596	3	3
IGF2BP2	30.2471	39	10644	HGNC:28867		608289	protein_coding	20	0	6701	2	2
TBCCD1	15.1236	10	55171	HGNC:25546			protein_coding	3	0	3137	1	1
RTP1	15.1236	2	132112	HGNC:28580		609137	protein_coding	1	1	2214	1	1
BCL6	15.1236	14	604	HGNC:1001		109565	protein_coding	5	1	9856	1	1
LPP	15.1236	33	4026	HGNC:6679		600700	protein_coding	23	0	24123	1	1
FLJ42393	15.1236	1	401105				lncRNA	1	1	2266	1	1
CLDN1	15.1236	4	9076	HGNC:2032		603718	protein_coding	1	1	3446	1	1
FGF12	1587.97	12	2257	HGNC:3668		601513	protein_coding	5	0	6785	104	105
LOC107986028	15.1236	3	107986028				lncRNA	1	1	6599	1	1
OPA1	257.101	36	4976	HGNC:8140		605290	protein_coding	12	0	6576	17	17
LINC02026	45.3707	3	647323	HGNC:52861			lncRNA	1	1	1615	3	3
HES1	105.865	4	3280	HGNC:5192		139605	protein_coding	1	1	1575	7	7
LINC00887	30.2471	3	100131551	HGNC:48574			lncRNA	1	1	3014	2	2
LRRC15	15.1236	3	131578	HGNC:20818			protein_coding	2	0	5938	1	1
ACAP2	332.718	35	23527	HGNC:16469		607766	protein_coding	11	0	7944	22	22
PPP1R2	15.1236	13	5504	HGNC:9288		601792	protein_coding	6	0	3618	1	1
TNK2-AS1	30.2471	2	100128262	HGNC:49093			lncRNA	1	1	4103	2	2
TFRC	45.3707	29	7037	HGNC:11763		190010	protein_coding	10	0	7756	3	3
LOC105374303	15.1236	3	105374303				lncRNA	1	1	882	1	1
PCYT1A	136.112	10	5130	HGNC:8754		123695	protein_coding	2	0	5610	9	9
LOC107986031	30.2471	2	107986031				lncRNA	1	1	1165	1	2
DLG1-AS1	15.1236	3	100507086	HGNC:44154			lncRNA	1	1	1703	1	1
LINC02012	30.2471	1	100129516	HGNC:52847			lncRNA	1	1	4400	2	2
BDH1	15.1236	25	622	HGNC:1027		603063	protein_coding	15	0	10936	1	1
RUBCN	15.1236	31	9711	HGNC:28991		613516	protein_coding	13	0	9856	1	1
LRCH3	45.3707	31	84859	HGNC:28637			protein_coding	15	0	12560	3	3
RPL35A	453.707	6	6165	HGNC:10345		180468	protein_coding	2	1	1312	30	30
ANKRD18DP	181.483	10	348840	HGNC:28016			transcribed_pseudogene	1	1	2897	12	12
ATP5ME	45.3707	5	521	HGNC:846		601519	protein_coding	2	1	365	3	3
MYL5	15.1236	14	4636	HGNC:7586		160782	protein_coding	5	1	2677	1	1
GAK	15.1236	40	2580	HGNC:4113		602052	protein_coding	18	0	6040	1	1
CTBP1-AS	15.1236	6	285463	HGNC:48337			lncRNA	1	1	3886	1	1
CTBP1	302.471	19	1487	HGNC:2494		602618	protein_coding	13	0	14063	20	20
UVSSA	15.1236	45	57654	HGNC:29304		614632	protein_coding	23	1	18686	1	1
LETM1	650.313	16	3954	HGNC:6556		604407	protein_coding	2	0	5371	43	43
C4orf48	15.1236	12	401115	HGNC:34437		614690	protein_coding	5	0	1955	1	1
NAT8L	15.1236	3	339983	HGNC:26742		610647	protein_coding	1	1	6056	1	1
MXD4	151.236	6	10608	HGNC:13906			protein_coding	1	1	3871	10	10
ZFYVE28	60.4942	39	57732	HGNC:29334		614176	protein_coding	22	0	13944	4	4
SH3BP2	30.2471	16	6452	HGNC:10825		602104	protein_coding	4	0	9671	2	2
NOP14	15.1236	25	8602	HGNC:16821		611526	protein_coding	4	0	3656	1	1
HTT	15.1236	67	3064	HGNC:4851		613004	protein_coding	1	1	13475	1	1
RGS12	15.1236	34	6002	HGNC:9994		602512	protein_coding	16	0	13912	1	1
MSX1	544.448	2	4487	HGNC:7391		142983	protein_coding	1	1	1940	35	36
CYTL1	30.2471	6	54360	HGNC:24435		607930	protein_coding	2	0	1116	2	2
LOC105374362	45.3707	10	105374362				lncRNA	5	1	8074	3	3
C4orf50	15.1236	23	389197	HGNC:33766			protein_coding	8	0	16172	1	1
LOC105374364	15.1236	3	105374364				lncRNA	2	0	328	1	1
WFS1	408.336	11	7466	HGNC:12762		606201	protein_coding	3	0	3784	27	27
LOC107986257	15.1236	3	107986257				lncRNA	1	1	2059	1	1
PPP2R2C	15.1236	19	5522	HGNC:9306		605997	protein_coding	8	0	6223	1	1
MRFAP1	15.1236	6	93621	HGNC:24549		616905	protein_coding	3	0	2184	1	1
LINC002481	15.1236	3	339988	HGNC:27958			lncRNA	1	1	1821	1	1
TBC1D14	166.359	28	57533	HGNC:29246		614855	protein_coding	14	1	6031	11	11
LOC100129931	15.1236	4	100129931				lncRNA	1	1	4300	1	1
TADA2B	241.977	3	93624	HGNC:30781		608790	protein_coding	2	0	5470	16	16
LOC389199	15.1236	1	389199				protein_coding	1	0	1296	0	1
TRMT44	15.1236	31	152992	HGNC:26653		614309	protein_coding	12	0	9840	1	1
GPR78	15.1236	4	27201	HGNC:4528		606921	protein_coding	2	1	4498	1	1
SLC2A9	15.1236	47	56606	HGNC:13446		606142	protein_coding	27	0	17526	1	1
CLNK	15.1236	23	116449	HGNC:17438		611434	protein_coding	4	1	7839	1	1
HS3ST1	15.1236	3	9957	HGNC:5194		603244	protein_coding	2	1	12134	1	1
LOC105374501	45.3707	3	105374501				lncRNA	1	1	1924	3	3
C1QTNF7	60.4942	10	114905	HGNC:14342			protein_coding	5	0	4939	4	4
TAPT1-AS1	15.1236	4	202020	HGNC:26832			lncRNA	2	0	2547	1	1
LOC107986219	75.6178	3	107986219				lncRNA	1	1	805	5	5
MED28	30.2471	4	80306	HGNC:24628		610311	protein_coding	1	1	10858	2	2
FAM184B	196.606	18	27146	HGNC:29235			protein_coding	1	1	6731	13	13
LCORL	15.1236	22	254251	HGNC:30776		611799	protein_coding	23	0	18432	1	1
KCNIP4-IT1	15.1236	1	359822	HGNC:29895			lncRNA	1	1	9848	1	1
LOC107986265	362.965	2	107986265				lncRNA	1	1	591	24	24
LOC102723675	45.3707	14	102723675				lncRNA	8	1	11707	3	3
LOC105374541	30.2471	6	105374541				lncRNA	1	1	1215	2	2
RBPJ	257.101	26	3516	HGNC:5724		147183	protein_coding	13	0	8011	16	17
STIM2	15.1236	14	57620	HGNC:19205		610841	protein_coding	3	0	5096	1	1
PCDH7	30.2471	16	5099	HGNC:8659		602988	protein_coding	23	0	14095	2	2
LOC107986222	15.1236	4	107986222				lncRNA	1	1	2898	1	1
LOC102723846	15.1236	5	102723846				lncRNA	2	1	1360	1	1
C4orf19	15.1236	8	55286	HGNC:25618			protein_coding	4	0	6871	1	1
KLF3	15.1236	14	51274	HGNC:16516		609392	protein_coding	4	1	6018	1	1
TLR1	15.1236	13	7096	HGNC:11847		601194	protein_coding	12	0	8760	0	1
FAM114A1	196.606	21	92689	HGNC:25087			protein_coding	9	0	6615	13	13
KLHL5	30.2471	23	51088	HGNC:6356		608064	protein_coding	11	0	12363	2	2
KLB	15.1236	5	152831	HGNC:15527		611135	protein_coding	1	1	6002	1	1
RPL9	453.707	9	6133	HGNC:10369		603686	protein_coding	2	0	908	30	30
SMIM14	15.1236	7	201895	HGNC:27321			protein_coding	3	0	6535	1	1
RBM47	15.1236	23	54502	HGNC:30358			protein_coding	15	0	10159	1	1
LOC105374426	15.1236	5	105374426				lncRNA	2	1	1518	1	1
BEND4	15.1236	9	389206	HGNC:23815			protein_coding	3	0	8631	1	1
GABRG1	15.1236	10	2565	HGNC:4086		137166	protein_coding	2	0	6903	1	1
GABRA2	15.1236	28	2555	HGNC:4076		137140	protein_coding	19	0	9721	1	1
GABRB1	60.4942	18	2560	HGNC:4081		137190	protein_coding	6	1	16940	4	4
LOC107986276	15.1236	2	107986276				lncRNA	1	1	5424	1	1
ATP10D	15.1236	31	57205	HGNC:13549			protein_coding	7	0	6884	1	1
LINC02480	15.1236	3	105377652	HGNC:53454			lncRNA	1	1	577	1	1
LOC112268466	15.1236	6	112268466				lncRNA	2	1	7221	1	1
RASL11B	15.1236	4	65997	HGNC:23804		612404	protein_coding	1	1	1968	1	1
RPL21P44	15.1236	1	402176	HGNC:33820			transcribed_pseudogene	1	1	1797	1	1
KIT	15.1236	25	3815	HGNC:6342		164920	protein_coding	8	0	5179	1	1
CLOCK	1013.28	34	9575	HGNC:2082		601851	protein_coding	9	0	12154	67	67
EXOC1L	15.1236	6	644145	HGNC:53433			protein_coding	3	1	848	1	1
LOC105377663	15.1236	13	105377663				lncRNA	11	0	2687	1	1
LOC100506514	15.1236	9	100506514				protein_coding	3	0	4564	1	1
EPHA5	15.1236	27	2044	HGNC:3389		600004	protein_coding	12	0	9888	1	1
TMPRSS11F	15.1236	12	389208	HGNC:29994			protein_coding	2	1	2077	1	1
UGT2B11	15.1236	10	10720	HGNC:12545		603064	protein_coding	3	1	2338	1	1
ENAM	30.2471	12	10117	HGNC:3344		606585	protein_coding	3	1	7507	2	2
JCHAIN	15.1236	4	3512	HGNC:5713		147790	protein_coding	1	1	1286	1	1
ADAMTS3	15.1236	24	9508	HGNC:219		605011	protein_coding	3	0	7020	1	1
LOC105377272	15.1236	2	105377272				lncRNA	1	1	4148	1	1
LOC105377282	45.3707	5	105377282				lncRNA	2	0	758	3	3
RCHY1	15.1236	20	25898	HGNC:17479		607680	protein_coding	14	0	4896	1	1
NAAA	15.1236	23	27163	HGNC:736		607469	protein_coding	15	0	4096	1	1
STBD1	30.2471	2	8987	HGNC:24854		607406	protein_coding	1	0	2951	0	2
SOWAHB	15.1236	1	345079	HGNC:32958			protein_coding	1	1	3993	1	1
CCNI	680.56	14	10983	HGNC:1595			protein_coding	10	1	2880	45	45
CCNG2	15.1236	11	901	HGNC:1593		603203	protein_coding	3	0	5938	1	1
CNOT6L	30.2471	22	246175	HGNC:18042		618069	protein_coding	9	0	10209	2	2
LINC01094	15.1236	6	100505702	HGNC:49219			lncRNA	6	0	4286	1	1
BMP2K	15.1236	22	55589	HGNC:18041		617648	protein_coding	6	0	9425	1	1
PAQR3	15.1236	25	152559	HGNC:30130		614577	protein_coding	16	0	10533	1	1
ANTXR2	30.2471	22	118429	HGNC:21732		608041	protein_coding	5	0	10021	2	2
RASGEF1B	60.4942	16	153020	HGNC:24881		614532	protein_coding	5	0	3188	4	4
HNRNPDL	15.1236	9	9987	HGNC:5037		607137	protein_coding	3	0	4245	1	1
SCD5	30.2471	7	79966	HGNC:21088		608370	protein_coding	2	1	4292	2	2
THAP9-AS1	15.1236	6	100499177	HGNC:44172			lncRNA	3	0	2308	1	1
PLAC8	15.1236	7	51316	HGNC:19254		607515	protein_coding	3	0	3353	1	1
MRPS18C	30.2471	8	51023	HGNC:16633		611983	protein_coding	4	1	1676	2	2
ABRAXAS1	30.2471	15	84142	HGNC:25829		611143	protein_coding	4	1	4558	2	2
WDFY3	15.1236	83	23001	HGNC:20751		617485	protein_coding	16	1	15122	1	1
HSD17B11	15.1236	9	51170	HGNC:22960		612831	protein_coding	2	0	1867	1	1
PPM1K	15.1236	18	152926	HGNC:25415		611065	protein_coding	8	0	8981	1	1
LOC102723458	30.2471	16	102723458				lncRNA	14	0	4728	2	2
FAM13A	15.1236	41	10144	HGNC:19367		613299	protein_coding	26	0	11648	1	1
CCSER1	15.1236	50	401145	HGNC:29349			protein_coding	32	1	36926	1	1
GRID2	15.1236	34	2895	HGNC:4576		602368	protein_coding	17	0	20234	1	1
ATOH1	15.1236	1	474	HGNC:797		601461	protein_coding	1	1	2212	1	1
RAP1GDS1	786.425	28	5910	HGNC:9859		179502	protein_coding	22	0	4097	52	52
ADH6	15.1236	11	130	HGNC:255		103735	protein_coding	3	0	3484	1	1
DAPP1	15.1236	17	27071	HGNC:16500		605768	protein_coding	8	0	3483	1	1
H2AFZ	680.56	5	3015	HGNC:4741		142763	protein_coding	1	1	866	45	45
PPP3CA	544.448	17	5530	HGNC:9314		114105	protein_coding	5	0	4843	36	36
MANBA	30.2471	24	4126	HGNC:6831		609489	protein_coding	6	1	7698	2	2
SLC9B2	15.1236	16	133308	HGNC:25143		611789	protein_coding	12	0	8884	1	1
CXXC4-AS1	15.1236	10	101929468	HGNC:41054			lncRNA	1	1	2968	1	1
TET2	15.1236	25	54790	HGNC:25941		612839	protein_coding	12	0	16061	1	1
INTS12	241.977	15	57117	HGNC:25067		611355	protein_coding	7	0	2761	16	16
GSTCD	453.707	21	79807	HGNC:25806		615912	protein_coding	7	0	4836	30	30
LINC02173	15.1236	4	105377355	HGNC:53035			lncRNA	1	1	521	1	1
RPL34	196.606	10	6164	HGNC:10340		616862	protein_coding	6	0	1295	13	13
EGF	15.1236	34	1950	HGNC:3229		131530	protein_coding	18	0	6875	1	1
FAM241A	15.1236	2	132720	HGNC:26813			protein_coding	1	1	8844	1	1
ARSJ	15.1236	20	79642	HGNC:26286		610010	protein_coding	16	0	6788	1	1
LOC105377382	15.1236	6	105377382				lncRNA	2	0	7985	1	1
NDST3	15.1236	31	9348	HGNC:7682		603950	protein_coding	12	0	13341	1	1
PRSS12	15.1236	17	8492	HGNC:9477		606709	protein_coding	3	1	5738	1	1
SYNPO2	45.3707	9	171024	HGNC:17732			protein_coding	5	1	19537	3	3
LOC105377395	15.1236	4	105377395				lncRNA	2	0	5163	1	1
TNIP3	15.1236	25	79931	HGNC:19315		608019	protein_coding	12	0	4519	1	1
TRPC3	30.2471	17	7222	HGNC:12335		602345	protein_coding	6	0	8520	2	2
KIAA1109	15.1236	107	84162	HGNC:26953		611565	protein_coding	26	0	18226	1	1
IL21	15.1236	7	59067	HGNC:6005		605384	protein_coding	2	1	3236	1	1
SPATA5	30.2471	30	166378	HGNC:18119		613940	protein_coding	12	0	27136	2	2
LOC105377407	15.1236	6	105377407				lncRNA	2	1	2850	1	1
LOC105377406	15.1236	12	105377406				lncRNA	9	0	8405	1	1
LOC102724210	15.1236	15	102724210				lncRNA	4	0	3622	1	1
HSPA4L	15.1236	25	22824	HGNC:17041			protein_coding	5	1	12191	1	1
ABHD18	15.1236	28	80167	HGNC:26111			protein_coding	27	0	8557	1	1
LARP1B	15.1236	59	55132	HGNC:24704			protein_coding	51	0	10502	1	1
JADE1	574.695	26	79960	HGNC:30027		610514	protein_coding	16	0	9013	37	38
PCDH10	15.1236	7	57575	HGNC:13404		608286	protein_coding	3	0	10158	1	1
ELF2	45.3707	21	1998	HGNC:3317			protein_coding	21	0	4701	3	3
NAA15	30.2471	23	80155	HGNC:30782		608000	protein_coding	2	0	6180	2	2
TBC1D9	15.1236	21	23158	HGNC:21710		618035	protein_coding	1	1	5554	1	1
GAB1	15.1236	21	2549	HGNC:4066		604439	protein_coding	10	0	21745	1	1
GYPE	15.1236	8	2996	HGNC:4705		138590	protein_coding	4	0	5653	1	1
LOC107986317	15.1236	4	107986317				lncRNA	1	1	7004	1	1
HHIP	15.1236	18	64399	HGNC:14866		606178	protein_coding	3	1	9939	1	1
ABCE1	15.1236	19	6059	HGNC:69		601213	protein_coding	2	0	3887	1	1
SMAD1	15.1236	17	4086	HGNC:6767		601595	protein_coding	10	0	4395	1	1
ZNF827	15.1236	32	152485	HGNC:27193		617962	protein_coding	16	0	15750	1	1
LOC105377473	30.2471	12	105377473				lncRNA	6	1	7020	2	2
EDNRA	15.1236	10	1909	HGNC:3179		131243	protein_coding	6	0	5204	1	1
DCLK2	15.1236	28	166614	HGNC:19002		613166	protein_coding	11	0	4885	1	1
LRBA	15.1236	69	987	HGNC:1742		606453	protein_coding	10	1	12454	1	1
RPS3A	695.684	8	6189	HGNC:10421		180478	protein_coding	2	1	2021	46	46
PRSS48	45.3707	8	345062	HGNC:24635			protein_coding	4	1	2585	3	3
LOC100505685	136.112	2	100505685				lncRNA	1	1	2666	9	9
LINC02273	574.695	4	100996286	HGNC:53188			lncRNA	2	0	1657	36	38
FBXW7	30.2471	24	55294	HGNC:16712		606278	protein_coding	16	0	7706	2	2
TMEM154	15.1236	11	201799	HGNC:26489			protein_coding	3	1	12965	1	1
RBM46	15.1236	16	166863	HGNC:28401			protein_coding	11	0	4103	1	1
GUCY1A1	30.2471	26	2982	HGNC:4685		139396	protein_coding	13	0	10340	2	2
GASK1B	15.1236	11	51313	HGNC:25312			protein_coding	5	0	5336	1	1
LOC107986324	15.1236	5	107986324				lncRNA	2	1	900	1	1
LOC101928131	15.1236	4	101928131				lncRNA	1	1	1555	1	1
LOC105377524	15.1236	4	105377524				lncRNA	2	1	3986	1	1
LOC102723331	30.2471	3	102723331				lncRNA	1	1	4570	2	2
CBR4	120.988	17	84869	HGNC:25891			protein_coding	10	0	4886	8	8
CLCN3	423.46	19	1182	HGNC:2021		600580	protein_coding	6	0	7867	28	28
LINC02275	15.1236	5	100506085	HGNC:53191			lncRNA	1	1	4365	1	1
MFAP3L	15.1236	17	9848	HGNC:29083		616523	protein_coding	15	0	11007	1	1
LINC02504	30.2471	2	101928288	HGNC:53493			lncRNA	1	1	4931	2	2
SCRG1	45.3707	8	11341	HGNC:17036		603163	protein_coding	3	1	4525	3	3
HAND2-AS1	30.2471	15	79804	HGNC:48872		617240	lncRNA	11	0	7239	2	2
GPM6A	8045.73	12	2823	HGNC:4460		601275	protein_coding	8	1	4709	531	532
SPCS3	15.1236	5	60559	HGNC:26212			protein_coding	1	1	4569	1	1
AGA	30.2471	13	175	HGNC:318		613228	protein_coding	4	0	2103	2	2
LOC105377576	45.3707	8	105377576				lncRNA	6	0	9175	3	3
LOC107986329	15.1236	3	107986329				lncRNA	1	1	273	1	1
STOX2	75.6178	17	56977	HGNC:25450		617359	protein_coding	11	0	19368	5	5
CFAP97	499.077	13	57587	HGNC:29276		616047	protein_coding	6	0	9040	33	33
LRP2BP	15.1236	24	55805	HGNC:25434			protein_coding	13	1	10268	1	1
CYP4V2	15.1236	14	285440	HGNC:23198		608614	protein_coding	3	0	4657	1	1
F11-AS1	15.1236	10	285441	HGNC:27725			lncRNA	2	1	2882	1	1
FAT1	15.1236	31	2195	HGNC:3595		600976	protein_coding	4	0	15160	1	1
LOC105377604	15.1236	6	105377604				lncRNA	3	1	1397	1	1
TRIML2	15.1236	19	205860	HGNC:26378			protein_coding	8	1	2652	1	1
LOC105377607	30.2471	3	105377607				lncRNA	1	1	1641	2	2
DBET	211.73	1	100419743	HGNC:43904		614865	lncRNA	1	1	3363	14	14
BRD9	30.2471	36	65980	HGNC:25818		618465	protein_coding	19	1	7950	2	2
SLC12A7	15.1236	34	10723	HGNC:10915		604879	protein_coding	10	0	6891	1	1
CLPTM1L	589.819	25	81037	HGNC:24308		612585	protein_coding	6	0	3513	39	39
C5orf49	15.1236	5	134121	HGNC:27028			protein_coding	2	0	2195	1	1
SEMA5A-AS1	15.1236	3	101929338	HGNC:52973			lncRNA	1	1	1679	1	1
TRIO	15.1236	68	7204	HGNC:12303		601893	protein_coding	10	1	20229	1	1
LOC100130744	15.1236	2	100130744				lncRNA	1	0	2599	0	1
FBXL7	30.2471	8	23194	HGNC:13604		605656	protein_coding	4	1	9683	2	2
LOC107986406	15.1236	7	107986406				lncRNA	4	0	6843	1	1
RETREG1	30.2471	16	54463	HGNC:25964		613114	protein_coding	7	0	4343	2	2
MYO10	453.707	46	4651	HGNC:7593		601481	protein_coding	5	1	13970	30	30
LOC105374672	15.1236	3	105374672				lncRNA	1	1	2124	1	1
GUSBP1	15.1236	11	728411	HGNC:13670			transcribed_pseudogene	3	1	6074	1	1
LOC107986345	120.988	2	107986345				lncRNA	1	1	2398	7	8
LINC02109	15.1236	9	101929660	HGNC:52964			lncRNA	1	1	2057	1	1
SUB1	423.46	10	10923	HGNC:19985		600503	protein_coding	4	1	4044	28	28
LINC02120	15.1236	6	340113	HGNC:27971			lncRNA	1	1	2008	1	1
TARS	15.1236	24	6897	HGNC:11572		187790	protein_coding	6	0	3166	1	1
RAD1	15.1236	7	5810	HGNC:9806		603153	protein_coding	2	0	4634	1	1
SPEF2	105.865	59	79925	HGNC:26293		610172	protein_coding	19	0	13513	7	7
NIPBL	362.965	56	25836	HGNC:28862		608667	protein_coding	10	0	13341	24	24
LIFR	15.1236	31	3977	HGNC:6597		151443	protein_coding	7	0	11336	1	1
LOC112267930	15.1236	2	112267930				protein_coding	1	1	820	1	1
MROH2B	30.2471	44	133558	HGNC:26857			protein_coding	3	0	5391	2	2
PLCXD3	30.2471	7	345557	HGNC:31822		617016	protein_coding	4	1	8992	2	2
HMGCS1	15.1236	18	3157	HGNC:5007		142940	protein_coding	11	0	6458	1	1
MRPS30-DT	514.201	5	100506674	HGNC:53420			lncRNA	4	0	1395	34	34
FST	15.1236	19	10468	HGNC:3971		136470	protein_coding	10	0	3777	1	1
HSPB3	15.1236	1	8988	HGNC:5248		604624	protein_coding	1	1	679	1	1
SNX18	30.2471	7	112574	HGNC:19245			protein_coding	5	0	9038	2	2
ESM1	15.1236	3	11082	HGNC:3466		601521	protein_coding	2	0	2096	1	1
RNF138P1	15.1236	1	379013	HGNC:30342			transcribed_pseudogene	1	1	5701	1	1
IL31RA	15.1236	26	133396	HGNC:18969		609510	protein_coding	11	0	9724	1	1
MIER3	15.1236	18	166968	HGNC:26678			protein_coding	6	0	5337	1	1
LOC105378988	15.1236	2	105378988				lncRNA	1	1	3567	1	1
LOC107986350	45.3707	2	107986350				lncRNA	1	1	23194	3	3
PART1	604.942	7	25859	HGNC:17263		604991	lncRNA	3	1	9499	40	40
DEPDC1B	15.1236	17	55789	HGNC:24902		616073	protein_coding	6	1	5911	1	1
ELOVL7	136.112	26	79993	HGNC:26292		614451	protein_coding	13	0	5998	9	9
SMIM15	45.3707	3	643155	HGNC:33861			protein_coding	1	1	2888	3	3
ADAMTS6	30.2471	51	11174	HGNC:222		605008	protein_coding	18	1	14472	2	2
TRAPPC13	15.1236	16	80006	HGNC:25828			protein_coding	6	0	3209	1	1
MAST4	45.3707	51	375449	HGNC:19037		618002	protein_coding	18	1	31064	3	3
LOC101928819	30.2471	7	101928819				lncRNA	3	0	5263	2	2
LOC105379012	15.1236	5	105379012				lncRNA	2	0	8244	1	1
LOC105379010	60.4942	9	105379010				lncRNA	5	0	15906	4	4
SNORA50D	15.1236	1	109616958	HGNC:50433			snoRNA	1	1	132	1	1
GUSBP3	45.3707	6	653188	HGNC:37301			transcribed_pseudogene	1	1	1551	3	3
LOC107986354	30.2471	1	107986354				protein_coding	1	0	3508	0	2
LOC112267942	15.1236	3	112267942				lncRNA	2	0	1210	1	1
LOC105379028	30.2471	21	105379028				lncRNA	17	0	9422	2	2
MRPS27	15.1236	13	23107	HGNC:14512		611989	protein_coding	3	0	2812	1	1
TNPO1	15.1236	32	3842	HGNC:6401		602901	protein_coding	8	0	12346	1	1
FCHO2	15.1236	34	115548	HGNC:25180		613438	protein_coding	11	0	6959	1	1
ARHGEF28	15.1236	44	64283	HGNC:30322		612790	protein_coding	8	1	8599	1	1
GFM2	15.1236	29	84340	HGNC:29682		606544	protein_coding	8	0	5806	1	1
COL4A3BP	196.606	24	10087	HGNC:2205		604677	protein_coding	7	0	8240	13	13
IQGAP2	15.1236	45	10788	HGNC:6111		605401	protein_coding	10	0	6539	1	1
F2RL1	15.1236	3	2150	HGNC:3538		600933	protein_coding	2	0	3002	1	1
TBCA	136.112	7	6902	HGNC:11579		610058	protein_coding	3	1	2450	9	9
DMGDH	30.2471	20	29958	HGNC:24475		605849	protein_coding	5	0	8674	2	2
BHMT	15.1236	8	635	HGNC:1047		602888	protein_coding	1	1	2470	1	1
LOC101929201	15.1236	5	101929201				lncRNA	1	1	3612	1	1
HOMER1	30.2471	13	9456	HGNC:17512		604798	protein_coding	4	1	8205	2	2
CMYA5	151.236	18	202333	HGNC:14305		612193	protein_coding	4	0	13784	10	10
MTX3	332.718	11	345778	HGNC:24812			protein_coding	4	0	7934	22	22
THBS4	15.1236	33	7060	HGNC:11788		600715	protein_coding	7	0	5971	1	1
SERINC5	30.2471	26	256987	HGNC:18825		614551	protein_coding	10	0	7518	2	2
FAM151B	30.2471	20	167555	HGNC:33716			protein_coding	11	1	4047	2	2
DHFR	15.1236	7	1719	HGNC:2861		126060	protein_coding	4	0	3919	1	1
MSH3	45.3707	24	4437	HGNC:7326		600887	protein_coding	1	1	4443	3	3
SSBP2	15.1236	29	23635	HGNC:15831		607389	protein_coding	14	0	10369	1	1
ATG10	30.2471	16	83734	HGNC:20315		610800	protein_coding	8	0	7911	2	2
LOC105379051	15.1236	7	105379051				lncRNA	4	0	4877	1	1
TMEM167A	105.865	4	153339	HGNC:28330			protein_coding	1	1	4528	7	7
VCAN	15.1236	17	1462	HGNC:2464		118661	protein_coding	4	0	12416	1	1
COX7C	499.077	3	1350	HGNC:2292		603774	protein_coding	1	1	629	33	33
CCNH	30.2471	23	902	HGNC:1594		601953	protein_coding	12	0	8172	2	2
LOC644285	15.1236	1	644285				lncRNA	1	1	5214	1	1
LOC105379070	68661	3	105379070				lncRNA	1	1	6201	4305	4540
TMEM161B	30.2471	45	153396	HGNC:28483			protein_coding	28	0	15976	2	2
LINC00461	15.1236	13	645323	HGNC:42810		616611	lncRNA	14	1	7716	1	1
LOC105379077	15.1236	3	105379077				lncRNA	1	0	3822	0	1
LOC107986432	30.2471	8	107986432				lncRNA	5	1	8881	2	2
LOC105379080	15.1236	11	105379080				lncRNA	5	1	17383	1	1
LOC105379082	90.7414	7	105379082				lncRNA	4	0	13326	6	6
NR2F1-AS1	90.7414	14	441094	HGNC:48622			lncRNA	10	0	6748	6	6
FAM172A	15.1236	43	83989	HGNC:25365			protein_coding	33	1	37666	1	1
POU5F2	15.1236	1	134187	HGNC:26367			protein_coding	1	1	8381	1	1
KIAA0825	136.112	50	285600	HGNC:28532		617266	protein_coding	21	1	24519	9	9
RHOBTB3	15.1236	17	22836	HGNC:18757		607353	protein_coding	4	0	6061	1	1
ELL2	15.1236	22	22936	HGNC:17064		601874	protein_coding	7	0	7588	1	1
LOC105379096	15.1236	3	105379096				lncRNA	1	1	5757	1	1
MIR583HG	15.1236	3	107984114	HGNC:53061			lncRNA	1	1	3931	1	1
LOC107986365	15.1236	2	107986365				lncRNA	1	1	2648	1	1
LOC105379094	90.7414	4	105379094				lncRNA	2	1	2535	6	6
LIX1	15.1236	6	167410	HGNC:18581		610466	protein_coding	1	1	3765	1	1
LOC105379100	15.1236	13	105379100				lncRNA	7	1	5755	1	1
LOC107986438	15.1236	5	107986438				lncRNA	2	1	2614	1	1
SLCO4C1	30.2471	17	353189	HGNC:23612		609013	protein_coding	3	0	5501	2	2
GIN1	15.1236	13	54826	HGNC:25959			protein_coding	6	0	5070	1	1
PPIP5K2	15.1236	37	23262	HGNC:29035		611648	protein_coding	21	0	16260	1	1
EFNA5	45.3707	10	1946	HGNC:3225		601535	protein_coding	5	0	8825	3	3
FBXL17	75.6178	22	64839	HGNC:13615		609083	protein_coding	12	1	19007	5	5
TMEM232	15.1236	40	642987	HGNC:37270			protein_coding	24	0	19391	1	1
STARD4-AS1	15.1236	7	100505678	HGNC:44117			lncRNA	1	1	5525	1	1
EPB41L4A	15.1236	35	64097	HGNC:13278		612141	protein_coding	9	0	8298	1	1
APC	226.853	21	324	HGNC:583		611731	protein_coding	15	0	11437	15	15
SRP19	60.4942	9	6728	HGNC:11300		182175	protein_coding	5	1	9676	4	4
DCP2	181.483	16	167227	HGNC:24452		609844	protein_coding	5	0	10336	12	12
MCC	75.6178	28	4163	HGNC:6935		159350	protein_coding	9	0	26691	5	5
YTHDC2	15.1236	38	64848	HGNC:24721		616530	protein_coding	12	0	7873	1	1
LOC105379127	15.1236	5	105379127				lncRNA	1	1	2163	1	1
SEMA6A-AS2	15.1236	3	105379132	HGNC:52754			lncRNA	1	1	2351	1	1
LOC105379133	90.7414	5	105379133				lncRNA	2	1	3109	6	6
LOC102723444	15.1236	7	102723444				lncRNA	3	1	2102	1	1
LOC105379149	15.1236	5	105379149				lncRNA	2	0	611	1	1
PRDM6	15.1236	14	93166	HGNC:9350		616982	protein_coding	5	0	10658	1	1
GRAMD2B	15.1236	37	65983	HGNC:24911			protein_coding	27	0	5767	1	1
PHAX	15.1236	5	51808	HGNC:10241		604924	protein_coding	1	1	3609	1	1
MARCH3	15.1236	14	115123	HGNC:28728		613333	protein_coding	8	0	9571	1	1
C5orf63	15.1236	12	401207	HGNC:40051			protein_coding	5	0	10622	1	1
SLC12A2	45.3707	34	6558	HGNC:10911		600840	protein_coding	6	1	11022	3	3
FBN2	30.2471	67	2201	HGNC:3604		612570	protein_coding	2	1	10927	2	2
LOC102723654	15.1236	12	102723654				lncRNA	4	0	6929	1	1
ADAMTS19	15.1236	34	171019	HGNC:17111		607513	protein_coding	8	1	9045	1	1
MINAR2	90.7414	3	100127206	HGNC:33914			protein_coding	1	1	2339	5	6
LOC105379171	15.1236	4	105379171				lncRNA	1	1	2569	1	1
HINT1	725.931	10	3094	HGNC:4912		601314	protein_coding	6	0	1657	48	48
LYRM7	15.1236	5	90624	HGNC:28072		615831	protein_coding	3	0	6219	1	1
LOC105379173	15.1236	4	105379173				lncRNA	1	1	6436	1	1
MEIKIN	15.1236	13	728637	HGNC:51253		616232	protein_coding	1	1	1526	1	1
P4HA2	15.1236	28	8974	HGNC:8547		600608	protein_coding	17	0	5410	0	1
SLC22A4	15.1236	14	6583	HGNC:10968		604190	protein_coding	4	0	2859	1	1
SLC22A5	90.7414	19	6584	HGNC:10969		603377	protein_coding	9	0	3376	6	6
IRF1	15.1236	13	3659	HGNC:6116		147575	protein_coding	6	0	4291	1	1
RAD50	60.4942	25	10111	HGNC:9816		604040	protein_coding	1	1	8272	4	4
SHROOM1	60.4942	20	134549	HGNC:24084		611179	protein_coding	8	0	5169	4	4
UQCRQ	408.336	3	27089	HGNC:29594		612080	protein_coding	1	1	1573	27	27
HSPA4	196.606	19	3308	HGNC:5237		601113	protein_coding	1	1	4774	11	13
CTB-3M24.3	15.1236	5	105379180				lncRNA	2	0	10579	1	1
TCF7	15.1236	33	6932	HGNC:11639		189908	protein_coding	26	1	14638	1	1
SKP1	665.437	8	6500	HGNC:10899		601434	protein_coding	2	1	10155	43	44
CAMLG	272.224	4	819	HGNC:1471		601118	protein_coding	1	1	2171	18	18
C5orf24	15.1236	8	134553	HGNC:26746			protein_coding	6	0	5813	1	1
CXCL14	347.842	4	9547	HGNC:10640		604186	protein_coding	1	1	1975	23	23
SLC25A48	15.1236	22	153328	HGNC:30451		616150	protein_coding	20	0	9821	1	1
SMAD5-AS1	15.1236	2	9597	HGNC:30586			lncRNA	1	1	1810	1	1
SMAD5	15.1236	14	4090	HGNC:6771		603110	protein_coding	6	0	8095	1	1
HNRNPA0	45.3707	1	10949	HGNC:5030		609409	protein_coding	1	1	8713	3	3
EGR1	8060.86	2	1958	HGNC:3238		128990	protein_coding	1	1	3137	533	533
HSPA9	15.1236	17	3313	HGNC:5244		600548	protein_coding	1	1	4404	1	1
CTNNA1	15.1236	37	1495	HGNC:2509		116805	protein_coding	37	0	5455	1	1
LRRTM2	15.1236	2	26045	HGNC:19409		610868	protein_coding	1	1	6064	1	1
MZB1	60.4942	4	51237	HGNC:30125		609447	protein_coding	1	1	925	4	4
UBE2D2	166.359	13	7322	HGNC:12475		602962	protein_coding	3	0	3194	11	11
NRG2	15.1236	25	9542	HGNC:7998		603818	protein_coding	13	0	8798	1	1
PURA	15.1236	1	5813	HGNC:9701		600473	protein_coding	1	1	11511	1	1
SRA1	15.1236	7	10011	HGNC:11281		603819	protein_coding	4	0	2104	1	1
TMCO6	15.1236	28	55374	HGNC:28814			protein_coding	14	1	3294	1	1
NDUFA2	211.73	5	4695	HGNC:7685		602137	protein_coding	3	1	893	14	14
PCDHA9	15.1236	5	9752	HGNC:8675		606315	protein_coding	2	1	9254	1	1
PCDHA10	45.3707	6	56139	HGNC:8664		606316	protein_coding	3	0	15213	1	3
PCDHAC2	30.2471	5	56134	HGNC:8677		606321	protein_coding	2	0	5815	2	2
PCDHB12	30.2471	1	56124	HGNC:8683		606338	protein_coding	1	1	3853	2	2
PCDHGA5	15.1236	5	56110	HGNC:8703		606292	protein_coding	2	0	4623	1	1
PCDHGC4	15.1236	5	56098	HGNC:8717		606305	protein_coding	2	0	4797	1	1
FCHSD1	30.2471	33	89848	HGNC:25463		617555	protein_coding	11	1	5015	2	2
ARAP3	30.2471	42	64411	HGNC:24097		606647	protein_coding	8	0	5699	2	2
DELE1	60.4942	26	9812	HGNC:28969		615741	protein_coding	20	1	7178	4	4
RNF14	15.1236	27	9604	HGNC:10058		605675	protein_coding	18	0	5185	0	1
NR3C1	60.4942	27	2908	HGNC:7978		138040	protein_coding	25	2	20396	4	4
LOC105378211	15.1236	3	105378211				lncRNA	1	1	2308	1	1
PRELID2	15.1236	22	153768	HGNC:28306			protein_coding	17	0	15475	1	1
RBM27	30.2471	27	54439	HGNC:29243			protein_coding	9	0	6599	2	2
TCERG1	15.1236	35	10915	HGNC:15630		605409	protein_coding	20	0	8117	1	1
LOC107986461	15.1236	2	107986461				lncRNA	1	1	2797	1	1
STK32A-AS1	15.1236	7	105378217	HGNC:53468			lncRNA	2	1	3531	1	1
JAKMIP2-AS1	15.1236	4	153469	HGNC:27203			lncRNA	1	1	1920	1	1
JAKMIP2	15.1236	24	9832	HGNC:29067		611197	protein_coding	5	0	9221	1	1
SCGB3A2	15.1236	3	117156	HGNC:18391		606531	protein_coding	1	1	516	1	1
SH3TC2	15.1236	17	79628	HGNC:29427		608206	protein_coding	1	1	26580	1	1
CSNK1A1	892.29	13	1452	HGNC:2451		600505	protein_coding	4	0	5628	59	59
PDGFRB	30.2471	25	5159	HGNC:8804		173410	protein_coding	4	0	7353	2	2
RPS14	1769.46	7	6208	HGNC:10387		130620	protein_coding	3	1	2363	117	117
NDST1	15.1236	16	3340	HGNC:7680		600853	protein_coding	2	0	8212	1	1
SLC36A1	15.1236	42	206358	HGNC:18761		606561	protein_coding	28	1	16719	1	1
FAM114A2	15.1236	27	10827	HGNC:1333			protein_coding	11	1	7012	1	1
LARP1	15.1236	30	23367	HGNC:29531		612059	protein_coding	15	0	8095	1	1
FAXDC2	15.1236	14	10826	HGNC:1334			protein_coding	3	1	5104	1	1
SGCD	15.1236	19	6444	HGNC:10807		601411	protein_coding	8	0	11039	1	1
CYFIP2	15.1236	41	26999	HGNC:13760		606323	protein_coding	8	0	7238	1	1
LINC02227	30.2471	7	101927697	HGNC:53096			lncRNA	1	1	3748	2	2
EBF1	75.6178	39	1879	HGNC:3126		164343	protein_coding	31	0	49819	5	5
RNF145	30.2471	17	153830	HGNC:20853			protein_coding	7	1	4796	2	2
LOC105377685	15.1236	7	105377685				lncRNA	3	0	8346	1	1
PWWP2A	15.1236	22	114825	HGNC:29406		617823	protein_coding	19	0	13122	1	1
CCNJL	45.3707	20	79616	HGNC:25876			protein_coding	11	0	8390	3	3
C1QTNF2	90.7414	10	114898	HGNC:14325			protein_coding	5	0	2834	5	6
ZBED8	15.1236	4	63920	HGNC:30804		615253	protein_coding	2	0	2925	1	1
LINC02159	15.1236	4	285629	HGNC:27749			lncRNA	2	0	2323	1	1
GABRA1	15.1236	16	2554	HGNC:4075		137160	protein_coding	5	0	4643	1	1
TENM2	75.6178	43	57451	HGNC:29943		610119	protein_coding	16	1	16607	5	5
LOC105377709	15.1236	3	105377709				lncRNA	1	1	4327	1	1
LOC105377714	30.2471	6	105377714				lncRNA	4	1	5375	2	2
NPM1	408.336	16	4869	HGNC:7910		164040	protein_coding	8	0	2297	27	27
FGF18	60.4942	5	8817	HGNC:3674		603726	protein_coding	1	1	1998	4	4
SH3PXD2B	15.1236	16	285590	HGNC:29242		613293	protein_coding	3	0	8063	1	1
ERGIC1	75.6178	19	57222	HGNC:29205		617946	protein_coding	7	0	4309	5	5
LOC100268168	30.2471	6	100268168				lncRNA	2	1	1998	2	2
ATP6V0E1	423.46	4	8992	HGNC:863		603931	protein_coding	1	1	1419	28	28
CPEB4	15.1236	16	80315	HGNC:21747		610607	protein_coding	8	0	9708	1	1
DRD1	15.1236	2	1812	HGNC:3020		126449	protein_coding	1	1	4031	1	1
HRH2	15.1236	13	3274	HGNC:5183		142703	protein_coding	8	0	7596	1	1
LOC105377743	15.1236	7	105377743				lncRNA	3	0	5013	1	1
LOC105377744	15.1236	3	105377744				lncRNA	1	1	4258	1	1
LOC107986485	15.1236	2	107986485				lncRNA	1	1	12248	1	1
ARL10	15.1236	12	285598	HGNC:22042			protein_coding	6	1	12759	1	1
HIGD2A	241.977	2	192286	HGNC:28311			protein_coding	1	1	654	16	16
UNC5A	15.1236	20	90249	HGNC:12567		607869	protein_coding	5	0	6959	1	1
HK3	15.1236	25	3101	HGNC:4925		142570	protein_coding	5	0	3674	1	1
NSD1	15.1236	41	64324	HGNC:14234		606681	protein_coding	16	1	14408	1	1
PRELID1	60.4942	6	27166	HGNC:30255		605733	protein_coding	2	1	1226	4	4
MXD3	30.2471	7	83463	HGNC:14008		609450	protein_coding	2	1	2764	2	2
LMAN2	438.583	8	10960	HGNC:16986		609551	protein_coding	1	1	1611	29	29
SLC34A1	15.1236	20	6569	HGNC:11019		182309	protein_coding	8	1	6793	1	1
PRR7	30.2471	8	80758	HGNC:28130		618306	protein_coding	5	0	9295	2	2
RMND5B	60.4942	24	64777	HGNC:26181			protein_coding	11	1	4976	4	4
NHP2	786.425	4	55651	HGNC:14377		606470	protein_coding	2	1	855	52	52
LOC105377757	15.1236	6	105377757				lncRNA	3	0	4384	1	1
GRM6	30.2471	11	2916	HGNC:4598		604096	protein_coding	1	1	6025	2	2
ADAMTS2	30.2471	23	9509	HGNC:218		604539	protein_coding	2	0	7309	2	2
LOC105377762	15.1236	9	105377762				lncRNA	4	0	2473	1	1
HNRNPH1	1466.99	28	3187	HGNC:5041		601035	protein_coding	33	0	3652	97	97
LOC105377763	15.1236	6	105377763				lncRNA	2	1	1217	1	1
CNOT6	831.796	21	57472	HGNC:14099		608951	protein_coding	10	0	6884	55	55
LOC105377766	15.1236	2	105377766				lncRNA	1	1	4437	1	1
ZFP62	181.483	15	643836	HGNC:23241		610281	protein_coding	12	1	8052	12	12
BTNL9	15.1236	25	153579	HGNC:24176			protein_coding	13	1	7757	1	1
TRIM7	15.1236	16	81786	HGNC:16278		609315	protein_coding	9	0	8151	1	1
RACK1	332.718	8	10399	HGNC:4399		176981	protein_coding	1	1	1140	22	22
LOC105374869	15.1236	7	105374869				lncRNA	4	0	7375	1	1
EXOC2	45.3707	43	55770	HGNC:24968		615329	protein_coding	11	1	11575	3	3
LOC107986554	15.1236	7	107986554				protein_coding	5	0	6520	1	1
LOC107986513	45.3707	2	107986513				lncRNA	1	1	18112	3	3
LINC01600	15.1236	3	154386	HGNC:21600			lncRNA	1	1	2434	1	1
RIPK1	15.1236	21	8737	HGNC:10019		603453	protein_coding	11	0	6046	1	1
LOC107986556	60.4942	6	107986556				lncRNA	2	1	2803	4	4
LINC02533	15.1236	5	105374895	HGNC:53566			lncRNA	1	1	2600	1	1
PPP1R3G	15.1236	1	648791	HGNC:14945			protein_coding	1	1	1736	1	1
LOC105374903	15.1236	3	105374903				lncRNA	1	1	2152	1	1
RREB1	15.1236	14	6239	HGNC:10449		602209	protein_coding	4	0	8651	1	1
DSP	30.2471	26	1832	HGNC:3052		125647	protein_coding	3	0	9697	2	2
EEF1E1	15.1236	5	9521	HGNC:3212		609206	protein_coding	2	1	1198	1	1
LOC105374918	30.2471	3	105374918				lncRNA	1	1	2012	2	2
TFAP2A	60.4942	14	7020	HGNC:11742		107580	protein_coding	6	0	4881	4	4
TMEM14B	15.1236	8	81853	HGNC:21384			protein_coding	6	0	1811	1	1
NEDD9	75.6178	13	4739	HGNC:7733		602265	protein_coding	5	1	7743	5	5
LOC105374925	15.1236	12	105374925				lncRNA	7	1	4208	1	1
TBC1D7	15.1236	13	51256	HGNC:21066		612655	protein_coding	7	1	3579	1	1
GFOD1	30.2471	9	54438	HGNC:21096			protein_coding	6	0	10869	2	2
MCUR1	15.1236	16	63933	HGNC:21097		616952	protein_coding	4	0	6098	1	1
LOC101928331	30.2471	10	101928331				lncRNA	6	0	9529	2	2
JARID2	393.213	28	3720	HGNC:6196		601594	protein_coding	8	0	7229	25	26
DTNBP1	15.1236	21	84062	HGNC:17328		607145	protein_coding	12	0	3417	1	1
ATXN1	45.3707	12	6310	HGNC:10548		601556	protein_coding	7	0	15689	3	3
RBM24	15.1236	14	221662	HGNC:21539		617603	protein_coding	7	1	3490	1	1
NUP153	15.1236	30	9972	HGNC:8062		603948	protein_coding	8	0	6188	1	1
KIF13A	15.1236	48	63971	HGNC:14566		605433	protein_coding	11	0	9118	1	1
LOC107986577	15.1236	2	107986577				lncRNA	1	1	1569	1	1
SOX4	90.7414	1	6659	HGNC:11200		184430	protein_coding	1	1	4869	6	6
CASC15	15.1236	12	401237	HGNC:28245		616610	lncRNA	1	1	3353	1	1
ACOT13	211.73	6	55856	HGNC:20999		615652	protein_coding	2	1	4395	14	14
C6orf62	1300.63	9	81688	HGNC:20998			protein_coding	3	1	5253	86	86
LOC105374981	15.1236	2	105374981				lncRNA	1	1	3661	1	1
LOC102724765	241.977	4	102724765				lncRNA	3	1	1872	15	16
CMAHP	15.1236	15	8418	HGNC:2098		603209	transcribed_pseudogene	2	1	3390	1	1
CARMIL1	30.2471	44	55604	HGNC:21581		609593	protein_coding	15	0	7624	2	2
SLC17A2	15.1236	20	10246	HGNC:10930		611049	protein_coding	9	0	2569	1	1
TRIM38	15.1236	18	10475	HGNC:10059			protein_coding	7	0	10578	1	1
LOC108783645	15.1236	2	108783645				antisense_RNA	1	1	2185	1	1
HFE	15.1236	16	3077	HGNC:4886		613609	protein_coding	12	0	5390	1	1
HIST1H2BD	483.954	5	3017	HGNC:4747		602799	protein_coding	3	1	1320	32	32
LOC105374986	11251.9	6	105374986				lncRNA	3	0	5011	718	744
BTN3A1	15.1236	22	11119	HGNC:1138		613593	protein_coding	10	1	6082	1	1
BTN1A1	15.1236	9	696	HGNC:1135		601610	protein_coding	2	0	3958	1	1
HCG11	15.1236	1	493812	HGNC:17707			lncRNA	1	1	5688	1	1
LOC105374988	75.6178	2	105374988				lncRNA	1	1	2884	4	5
LOC102724851	30.2471	17	102724851				lncRNA	13	0	11737	2	2
TRH-GTG1-5	15.1236	1	100188987	HGNC:34538			tRNA	1	0	72	0	1
ZNF391	15.1236	10	346157	HGNC:18779			protein_coding	7	0	4808	1	1
ZNF184	15.1236	16	7738	HGNC:12975		602277	protein_coding	7	0	6591	1	1
TRE-CTC1-6	15.1236	1	100189024	HGNC:34583			tRNA	1	0	72	0	1
OR2H1	30.2471	17	26716	HGNC:8252			protein_coding	13	0	4788	1	2
GABBR1	15.1236	32	2550	HGNC:4070		603540	protein_coding	11	0	6496	1	1
HLA-F	15.1236	21	3134	HGNC:4963		143110	protein_coding	13	0	6026	1	1
ZNRD1	15.1236	10	30834	HGNC:13182		607525	protein_coding	5	0	878	1	1
TRIM40	15.1236	13	135644	HGNC:18736		616976	protein_coding	6	0	2731	1	1
TRIM26	15.1236	18	7726	HGNC:12962		600830	protein_coding	10	0	3549	1	1
GNL1	362.965	15	2794	HGNC:4413		143024	protein_coding	2	0	7910	24	24
ABCF1	15.1236	25	23	HGNC:70		603429	protein_coding	2	0	3405	1	1
PPP1R10	60.4942	27	5514	HGNC:9284		603771	protein_coding	5	0	4911	4	4
TUBB	15.1236	12	203068	HGNC:20778		191130	protein_coding	7	0	3028	1	1
VARS2	15.1236	32	57176	HGNC:21642		612802	protein_coding	3	0	3735	1	1
HCG27	15.1236	2	253018	HGNC:27366			lncRNA	1	1	1720	1	1
HLA-B	60.4942	8	3106	HGNC:4932		142830	protein_coding	1	1	1536	2	4
MICB-DT	15.1236	2	102725068	HGNC:53632			lncRNA	1	1	1982	1	1
MICB	15.1236	8	4277	HGNC:7091	MICB	602436	protein_coding	3	0	2531	1	1
LST1	15.1236	14	7940	HGNC:14189		109170	protein_coding	12	0	889	1	1
CSNK2B	15.1236	8	1460	HGNC:2460		115441	protein_coding	2	0	1132	1	1
NEU1	15.1236	6	4758	HGNC:7758		608272	protein_coding	1	1	3353	1	1
SKIV2L	15.1236	34	6499	HGNC:10898		600478	protein_coding	4	0	4057	1	1
EGFL8	15.1236	11	80864	HGNC:13944		609897	protein_coding	2	0	1326	0	1
SLC39A7	15.1236	11	7922	HGNC:4927		601416	protein_coding	3	0	2413	1	1
RING1	15.1236	7	6015	HGNC:10018		602045	protein_coding	1	1	1741	1	1
RPS18	862.043	6	6222	HGNC:10401		180473	protein_coding	1	1	549	56	57
GRM4	15.1236	16	2914	HGNC:4596		604100	protein_coding	6	0	8379	1	1
NUDT3	15.1236	5	11165	HGNC:8050		609228	protein_coding	1	1	9900	1	1
PACSIN1	15.1236	13	29993	HGNC:8570		606512	protein_coding	3	1	5587	1	1
SPDEF	105.865	11	25803	HGNC:17257		608144	protein_coding	4	0	3117	7	7
ILRUN	45.3707	9	64771	HGNC:21215		612217	protein_coding	4	1	8917	3	3
SNRPC	1482.11	7	6631	HGNC:11157		603522	protein_coding	2	0	1217	98	98
ANKS1A	45.3707	37	23294	HGNC:20961		608994	protein_coding	12	0	13432	3	3
SCUBE3	30.2471	26	222663	HGNC:13655		614708	protein_coding	5	0	8024	2	2
TEAD3	45.3707	13	7005	HGNC:11716		603170	protein_coding	1	1	2986	3	3
PNPLA1	15.1236	18	285848	HGNC:21246		612121	protein_coding	9	0	6107	1	1
RNF8	15.1236	18	9025	HGNC:10071		611685	protein_coding	11	0	6044	1	1
CCDC167	15.1236	4	154467	HGNC:21239			protein_coding	1	1	572	1	1
MDGA1	30.2471	25	266727	HGNC:19267		609626	protein_coding	6	1	11681	2	2
BTBD9	151.236	20	114781	HGNC:21228		611237	protein_coding	9	0	12491	10	10
LOC102723789	15.1236	7	102723789				lncRNA	2	0	1840	1	1
LRFN2	30.2471	15	57497	HGNC:21226		612808	protein_coding	9	0	30622	2	2
LOC105375051	15.1236	2	105375051				lncRNA	1	1	3974	1	1
OARD1	15.1236	16	221443	HGNC:21257		614393	protein_coding	14	0	4082	1	1
TOMM6	15.1236	3	100188893	HGNC:34528		616168	protein_coding	1	1	854	1	1
C6orf132	15.1236	5	647024	HGNC:21288			protein_coding	1	1	6385	1	1
RPL7L1	15.1236	10	285855	HGNC:21370		617417	protein_coding	4	0	4649	1	1
CNPY3	15.1236	14	10695	HGNC:11968		610774	protein_coding	11	0	3865	1	1
CUL7	75.6178	37	9820	HGNC:21024		609577	protein_coding	15	0	5678	5	5
MRPL2	378.089	9	51069	HGNC:14056		611822	protein_coding	3	0	1614	25	25
PTK7	15.1236	27	5754	HGNC:9618		601890	protein_coding	10	0	4446	1	1
CUL9	60.4942	61	23113	HGNC:15982		607489	protein_coding	16	1	9616	4	4
POLR1C	15.1236	13	9533	HGNC:20194		610060	protein_coding	3	0	2520	1	1
POLH	15.1236	19	5429	HGNC:9181		603968	protein_coding	7	0	11326	1	1
VEGFA	15.1236	14	7422	HGNC:12680		192240	protein_coding	20	0	3796	1	1
MRPL14	453.707	9	64928	HGNC:14279		611827	protein_coding	6	0	1406	30	30
HSP90AB1	15.1236	20	3326	HGNC:5258		140572	protein_coding	6	0	2979	1	1
NFKBIE	15.1236	6	4794	HGNC:7799		604548	protein_coding	1	1	2581	1	1
RUNX2-AS1	15.1236	12	105375077	HGNC:53512			lncRNA	7	0	5504	1	1
CYP39A1	15.1236	25	51302	HGNC:17449		605994	protein_coding	12	0	5704	1	1
SLC25A27	15.1236	13	9481	HGNC:21065		613725	protein_coding	4	0	2986	1	1
OPN5	15.1236	20	221391	HGNC:19992		609042	protein_coding	10	0	10553	1	1
PTCHD4	30.2471	14	442213	HGNC:21345		616908	protein_coding	9	0	26281	2	2
MMUT	15.1236	15	4594	HGNC:7526		609058	protein_coding	2	0	3856	1	1
C6orf141	15.1236	18	135398	HGNC:21351			protein_coding	19	0	4348	1	1
TFAP2B	45.3707	14	7021	HGNC:11743		601601	protein_coding	5	0	6847	3	3
PKHD1	45.3707	90	5314	HGNC:9016		606702	protein_coding	22	1	32975	3	3
TRAM2	15.1236	14	9697	HGNC:16855		608485	protein_coding	2	0	7242	1	1
TMEM14A	15.1236	6	28978	HGNC:21076		616870	protein_coding	2	0	1002	1	1
FBXO9	15.1236	21	26268	HGNC:13588		609091	protein_coding	6	0	6003	1	1
ELOVL5	15.1236	13	60481	HGNC:21308		611805	protein_coding	5	0	3952	1	1
LRRC1	15.1236	23	55227	HGNC:14307		608195	protein_coding	6	0	10948	1	1
LOC105375100	15.1236	3	105375100				lncRNA	1	1	725	1	1
DST	30.2471	133	667	HGNC:1090		113810	protein_coding	39	0	33813	2	2
LOC101927268	226.853	6	101927268				lncRNA	2	1	3368	14	15
LINC00680	30.2471	8	106660612	HGNC:44417			lncRNA	6	0	2477	0	2
LGSN	15.1236	20	51557	HGNC:21016		611470	protein_coding	7	0	9460	1	1
PHF3	15.1236	25	23469	HGNC:8921		607789	protein_coding	9	0	9476	1	1
EYS	15.1236	48	346007	HGNC:21555		612424	protein_coding	4	0	13931	1	1
COL19A1	15.1236	57	1310	HGNC:2196		120165	protein_coding	10	0	13552	1	1
COL9A1	15.1236	46	1297	HGNC:2217		120210	protein_coding	6	0	5367	1	1
SMAP1	15.1236	22	60682	HGNC:19651		611372	protein_coding	10	0	4770	1	1
EEF1A1	831.796	8	1915	HGNC:3189		130590	protein_coding	1	1	3512	55	55
FILIP1	30.2471	14	27145	HGNC:21015		607307	protein_coding	7	0	9584	2	2
LOC105377861	15.1236	4	105377861				lncRNA	1	1	2471	1	1
PHIP	30.2471	48	55023	HGNC:15673		612870	protein_coding	6	1	12121	2	2
LCAL1	15.1236	3	80078	HGNC:25837			lncRNA	1	1	3885	1	1
LOC100506851	2026.56	13	100506851				lncRNA	7	0	7900	134	134
SH3BGRL2	15.1236	6	83699	HGNC:15567		615678	protein_coding	2	0	4983	1	1
ELOVL4	15.1236	6	6785	HGNC:14415		605512	protein_coding	1	0	3013	0	1
LOC105377871	30.2471	13	105377871				lncRNA	7	1	4037	2	2
LOC105377872	30.2471	7	105377872				lncRNA	4	1	17971	2	2
TPBG	15.1236	4	7162	HGNC:12004		190920	protein_coding	2	0	3478	1	1
UBE3D	30.2471	31	90025	HGNC:21381		612495	protein_coding	20	2	8818	2	2
DOP1A	15.1236	49	23033	HGNC:21194		616823	protein_coding	17	0	9789	1	1
ZNF292	15.1236	20	23036	HGNC:18410		616213	protein_coding	12	0	22174	1	1
CNR1	15.1236	13	1268	HGNC:2159		114610	protein_coding	13	0	6766	1	1
GABRR1	15.1236	15	2569	HGNC:4090		137161	protein_coding	5	0	3508	1	1
BACH2	15.1236	24	60468	HGNC:14078		605394	protein_coding	11	0	18240	1	1
LOC105377896	15.1236	2	105377896				lncRNA	1	1	10984	1	1
EPHA7	15.1236	26	2045	HGNC:3390		602190	protein_coding	8	1	8951	1	1
MANEA	15.1236	6	79694	HGNC:21072		612327	protein_coding	2	0	5113	1	1
LOC105377905	30.2471	3	105377905				lncRNA	1	1	4768	2	2
KLHL32	15.1236	28	114792	HGNC:21221			protein_coding	25	0	11139	1	1
MMS22L	15.1236	45	253714	HGNC:21475		615614	protein_coding	16	0	12512	1	1
FAXC	15.1236	16	84553	HGNC:20742			protein_coding	9	0	12301	1	1
LOC102724406	30.2471	4	102724406				lncRNA	2	1	1713	2	2
ASCC3	15.1236	54	10973	HGNC:18697		614217	protein_coding	9	0	15048	1	1
BEND3	15.1236	9	57673	HGNC:23040		616374	protein_coding	4	1	7086	1	1
OSTM1	15.1236	9	28962	HGNC:21652		607649	protein_coding	2	0	4523	1	1
FOXO3	30.2471	13	2309	HGNC:3821		602681	protein_coding	9	0	14591	2	2
CEP57L1	15.1236	33	285753	HGNC:21561			protein_coding	34	0	9219	1	1
SMPD2	15.1236	19	6610	HGNC:11121		603498	protein_coding	6	0	2161	1	1
LOC105377935	15.1236	3	105377935				lncRNA	1	1	1131	1	1
TRAF3IP2	15.1236	14	10758	HGNC:1343		607043	protein_coding	4	0	6407	1	1
LAMA4	15.1236	49	3910	HGNC:6484		600133	protein_coding	10	0	7574	1	1
LOC105377950	15.1236	5	105377950				lncRNA	2	0	2668	1	1
MARCKS	30.2471	2	4082	HGNC:6759		177061	protein_coding	1	1	4296	2	2
TSPYL1	120.988	1	7259	HGNC:12382		604714	protein_coding	1	1	5259	8	8
LOC100287467	15.1236	1	100287467				lncRNA	1	1	4295	1	1
TRAPPC3L	15.1236	5	100128327	HGNC:21090		614137	protein_coding	1	1	2681	1	1
RSPH4A	15.1236	9	345895	HGNC:21558		612647	protein_coding	3	1	6473	1	1
ROS1	15.1236	58	6098	HGNC:10261		165020	protein_coding	14	1	12894	1	1
DCBLD1	15.1236	26	285761	HGNC:21479			protein_coding	9	0	4549	1	1
NUS1	15.1236	5	116150	HGNC:21042		610463	protein_coding	1	1	4796	1	1
PLN	30.2471	2	5350	HGNC:9080		172405	protein_coding	1	1	2989	2	2
MAN1A1	15.1236	20	4121	HGNC:6821		604344	protein_coding	5	0	5299	1	1
LOC105377973	45.3707	2	105377973				lncRNA	1	1	4294	3	3
TBC1D32	45.3707	60	221322	HGNC:21485		615867	protein_coding	24	1	12271	3	3
LOC112267966	15.1236	3	112267966				lncRNA	1	1	3181	1	1
TRDN	45.3707	47	10345	HGNC:12261		603283	protein_coding	5	1	10990	3	3
LOC105377984	15.1236	6	105377984				lncRNA	2	0	1521	1	1
TPD52L1	30.2471	19	7164	HGNC:12006		604069	protein_coding	15	0	4537	2	2
LINC02523	15.1236	4	643623	HGNC:53542			lncRNA	1	1	2963	1	1
TRE-CTC1-7	15.1236	1	100189269	HGNC:34832			tRNA	1	0	72	0	1
LOC101928096	378.089	6	101928096				lncRNA	1	1	19561	25	25
LOC105377989	15.1236	9	105377989				lncRNA	4	1	10237	1	1
ECHDC1	15.1236	16	55862	HGNC:21489		612136	protein_coding	13	0	3968	1	1
SOGA3	15.1236	12	387104	HGNC:21494			protein_coding	1	1	11487	1	1
SAMD3	15.1236	36	154075	HGNC:21574			protein_coding	17	0	5039	1	1
EPB41L2	15.1236	42	2037	HGNC:3379		603237	protein_coding	38	0	9584	1	1
STX7	45.3707	15	8417	HGNC:11442		603217	protein_coding	5	0	16627	3	3
LINC01312	75.6178	3	154089	HGNC:28525			lncRNA	1	1	3517	5	5
HMGA1P7	15.1236	2	387065	HGNC:19122			transcribed_pseudogene	1	1	2200	1	1
AHI1	15.1236	54	54806	HGNC:21575		608894	protein_coding	29	0	9203	1	1
LOC101928373	15.1236	8	101928373				lncRNA	4	0	5574	1	1
LOC102723633	15.1236	10	102723633				lncRNA	5	0	3363	1	1
LOC105378018	60.4942	2	105378018				lncRNA	1	1	736	4	4
LOC107986649	15.1236	4	107986649				lncRNA	2	0	12723	1	1
ARFGEF3	15.1236	37	57221	HGNC:21213		617411	protein_coding	2	0	15108	1	1
SMIM28	15.1236	2	110806279	HGNC:53434			protein_coding	1	1	1867	1	1
HEBP2	30.2471	7	23593	HGNC:15716		605825	protein_coding	3	0	10178	2	2
NHSL1	15.1236	28	57224	HGNC:21021			protein_coding	18	1	19986	1	1
GVQW2	15.1236	7	100507462	HGNC:51715			lncRNA	3	0	3040	1	1
REPS1	15.1236	29	85021	HGNC:15578		614825	protein_coding	11	0	4158	1	1
ABRACL	15.1236	4	58527	HGNC:21230			protein_coding	2	0	961	1	1
HECA	15.1236	4	51696	HGNC:21041		607977	protein_coding	1	1	5646	1	1
ADGRG6	15.1236	33	57211	HGNC:13841		612243	protein_coding	10	0	8260	1	1
HIVEP2	15.1236	16	3097	HGNC:4921		143054	protein_coding	6	0	10964	1	1
LOC107986656	15.1236	2	107986656				lncRNA	1	1	8708	1	1
SHPRH	30.2471	58	257218	HGNC:19336		608048	protein_coding	21	1	16812	2	2
STXBP5-AS1	15.1236	11	729178	HGNC:44183			lncRNA	1	1	3073	1	1
STXBP5	15.1236	41	134957	HGNC:19665		604586	protein_coding	10	1	11019	1	1
RPS18P9	30.2471	1	645958	HGNC:36483			transcribed_pseudogene	1	1	987	2	2
ULBP1	15.1236	8	80329	HGNC:14893		605697	protein_coding	4	1	4559	1	1
PPP1R14C	15.1236	5	81706	HGNC:14952		613242	protein_coding	2	0	3925	1	1
IYD	30.2471	15	389434	HGNC:21071		612025	protein_coding	7	0	9170	2	2
MTHFD1L	15.1236	53	25902	HGNC:21055		611427	protein_coding	31	1	13465	1	1
CCDC170	30.2471	13	80129	HGNC:21177			protein_coding	3	0	5493	2	2
ESR1	15.1236	33	2099	HGNC:3467		133430	protein_coding	24	1	18967	1	1
SYNE1-AS1	15.1236	2	100505475	HGNC:40793			lncRNA	1	1	718	1	1
RGS17	15.1236	7	26575	HGNC:14088		607191	protein_coding	2	0	8446	1	1
OPRM1	45.3707	35	4988	HGNC:8156		600018	protein_coding	32	0	22874	3	3
CNKSR3	15.1236	20	154043	HGNC:23034		617476	protein_coding	6	1	24606	1	1
SCAF8	15.1236	25	22828	HGNC:20959		616024	protein_coding	5	0	5251	1	1
TIAM2	15.1236	27	26230	HGNC:11806		604709	protein_coding	2	0	6041	1	1
ARID1B	15.1236	32	57492	HGNC:18040		614556	protein_coding	12	0	10176	1	1
LOC105378077	15.1236	2	105378077				lncRNA	1	1	10409	1	1
SYNJ2	30.2471	37	8871	HGNC:11504		609410	protein_coding	14	0	10822	2	2
DYNLT1	378.089	6	6993	HGNC:11697		601554	protein_coding	3	0	730	25	25
EZR	15.1236	17	7430	HGNC:12691		123900	protein_coding	3	0	3125	1	1
LOC105378085	15.1236	7	105378085				lncRNA	3	1	5871	1	1
SOD2	15.1236	15	6648	HGNC:11180		147460	protein_coding	9	0	17650	1	1
WTAP	45.3707	18	9589	HGNC:16846		605442	protein_coding	10	0	4224	3	3
IGF2R	15.1236	48	3482	HGNC:5467		147280	protein_coding	1	1	14044	1	1
LOC729603	15.1236	1	729603				transcribed_pseudogene	1	1	3131	1	1
SLC22A1	15.1236	18	6580	HGNC:10963		602607	protein_coding	8	0	4526	1	1
LOC105378094	15.1236	3	105378094				lncRNA	1	1	2357	1	1
PACRG	30.2471	33	135138	HGNC:19152		608427	protein_coding	21	1	28277	2	2
LOC105378106	15.1236	2	105378106				lncRNA	1	1	4002	1	1
MPC1	15.1236	10	51660	HGNC:21606		614738	protein_coding	5	0	3994	1	1
RNASET2	15.1236	16	8635	HGNC:21686		612944	protein_coding	6	1	8805	1	1
FGFR1OP	45.3707	15	11116	HGNC:17012		605392	protein_coding	3	0	14036	3	3
LOC105378122	15.1236	8	105378122				lncRNA	4	0	8472	1	1
TCP10L2	15.1236	20	401285	HGNC:21254			protein_coding	3	1	6555	1	1
LOC105378130	15.1236	4	105378130				lncRNA	2	0	6268	1	1
AFDN	15.1236	52	4301	HGNC:7137		159559	protein_coding	19	0	11033	1	1
FRMD1	15.1236	30	79981	HGNC:21240			protein_coding	13	0	8191	1	1
LOC105378143	15.1236	5	105378143				lncRNA	2	0	4357	1	1
WDR27	15.1236	58	253769	HGNC:21248			protein_coding	35	0	19637	1	1
LOC107986674	15.1236	6	107986674				lncRNA	2	1	5619	1	1
LOC102724475	15.1236	3	102724475				lncRNA	1	1	3836	1	1
FAM120B	15.1236	29	84498	HGNC:21109		612266	protein_coding	17	0	8548	1	1
PSMB1	650.313	6	5689	HGNC:9537		602017	protein_coding	1	1	891	43	43
LOC101929692	15.1236	6	101929692				protein_coding	1	1	1651	1	1
LOC101926963	15.1236	3	101926963				lncRNA	2	0	1310	1	1
DNAAF5	15.1236	19	54919	HGNC:26013		614864	protein_coding	4	0	3902	1	1
SUN1	15.1236	41	23353	HGNC:18587		607723	protein_coding	75	0	6924	1	1
C7orf50	30.2471	37	84310	HGNC:22421			protein_coding	24	2	8431	2	2
INTS1	15.1236	54	26173	HGNC:24555		611345	protein_coding	6	0	7205	1	1
TMEM184A	15.1236	22	202915	HGNC:28797			protein_coding	8	0	7696	1	1
PSMG3	317.595	5	84262	HGNC:22420		617528	protein_coding	3	1	1445	21	21
ELFN1	15.1236	10	392617	HGNC:33154		614964	protein_coding	7	0	9597	1	1
LNCRI	30.2471	6	401296	HGNC:53790			lncRNA	4	0	4716	2	2
LOC105375124	15.1236	11	105375124				lncRNA	6	0	10596	1	1
MAD1L1	15.1236	23	8379	HGNC:6762		602686	protein_coding	6	0	3355	1	1
LOC100127955	30.2471	2	100127955				lncRNA	1	1	8450	2	2
LOC105375127	15.1236	3	105375127				lncRNA	2	1	5494	1	1
MRM2	136.112	3	29960	HGNC:16352		606906	protein_coding	1	1	1677	9	9
SNX8	15.1236	15	29886	HGNC:14972		614905	protein_coding	5	1	5615	1	1
CHST12	105.865	12	55501	HGNC:17423		610129	protein_coding	6	0	16286	7	7
GRIFIN	15.1236	7	402635	HGNC:4577			protein_coding	2	1	2200	1	1
AMZ1	15.1236	13	155185	HGNC:22231		615168	protein_coding	8	1	9941	1	1
LOC107986761	15.1236	2	107986761				lncRNA	1	1	1369	1	1
SDK1	15.1236	55	221935	HGNC:19307		607216	protein_coding	11	0	13816	1	1
LOC105375131	30.2471	2	105375131				lncRNA	1	1	2965	2	2
TNRC18	30.2471	43	84629	HGNC:11962			protein_coding	13	1	14003	2	2
LOC100129484	196.606	1	100129484				protein_coding	1	1	2647	13	13
FBXL18	15.1236	10	80028	HGNC:21874		609084	protein_coding	6	0	9718	1	1
ACTB	2283.66	6	60	HGNC:132		102630	protein_coding	1	1	1812	149	151
OCM	6155.29	6	654231	HGNC:8105		164795	protein_coding	2	0	728	384	407
PMS2	45.3707	26	5395	HGNC:9122		600259	protein_coding	18	0	5614	3	3
EIF2AK1	15.1236	20	27102	HGNC:24921		613635	protein_coding	3	0	4680	1	1
RAC1	151.236	7	5879	HGNC:9801		602048	protein_coding	2	1	2366	10	10
ZDHHC4	30.2471	21	55146	HGNC:18471			protein_coding	11	0	2060	2	2
ZNF316	15.1236	14	100131017	HGNC:13843			protein_coding	4	1	7906	1	1
PMS2CL	60.4942	6	441194	HGNC:30061			transcribed_pseudogene	1	1	1738	2	4
C1GALT1	15.1236	19	56913	HGNC:24337		610555	protein_coding	13	1	8109	1	1
MIOS	30.2471	19	54468	HGNC:21905		615359	protein_coding	8	0	5700	2	2
LOC105375144	15.1236	10	105375144				lncRNA	5	0	12649	1	1
LOC105375145	15.1236	4	105375145				lncRNA	1	1	1604	1	1
NDUFA4	166.359	4	4697	HGNC:7687		603833	protein_coding	1	1	2035	11	11
LOC107986697	15.1236	3	107986697				lncRNA	1	1	4988	1	1
THSD7A	15.1236	32	221981	HGNC:22207		612249	protein_coding	7	0	13629	1	1
TMEM106B	60.4942	11	54664	HGNC:22407		613413	protein_coding	3	0	12667	4	4
VWDE	15.1236	37	221806	HGNC:21897			protein_coding	9	1	8435	1	1
DGKB	30.2471	40	1607	HGNC:2850		604070	protein_coding	24	1	10632	2	2
LOC105375166	15.1236	4	105375166				lncRNA	1	1	3743	1	1
SNX13	15.1236	44	23161	HGNC:21335		606589	protein_coding	19	0	12745	1	1
HDAC9	30.2471	46	9734	HGNC:14065		606543	protein_coding	40	0	14393	2	2
LOC107986698	45.3707	2	107986698				lncRNA	1	1	6537	3	3
ITGB8	15.1236	26	3696	HGNC:6163		604160	protein_coding	10	0	10256	1	1
SP4	15.1236	15	6671	HGNC:11209		600540	protein_coding	8	0	11936	1	1
FAM126A	45.3707	17	84668	HGNC:24587		610531	protein_coding	5	0	13826	3	3
GPNMB	15.1236	16	10457	HGNC:4462		604368	protein_coding	6	0	2792	1	1
TRA2A	30.2471	14	29896	HGNC:16645		602718	protein_coding	8	0	2527	2	2
GSDME	15.1236	14	1687	HGNC:2810		608798	protein_coding	5	0	2700	1	1
CYCS	15.1236	3	54205	HGNC:19986		123970	protein_coding	1	1	5538	1	1
HNRNPA2B1	257.101	27	3181	HGNC:5033		600124	protein_coding	24	0	3700	17	17
LOC441204	15.1236	11	441204				lncRNA	7	0	9519	1	1
SKAP2	15.1236	17	8935	HGNC:15687		605215	protein_coding	3	0	7314	1	1
TAX1BP1	15.1236	20	8887	HGNC:11575		605326	protein_coding	6	0	3668	1	1
JAZF1	15.1236	8	221895	HGNC:28917		606246	protein_coding	2	1	3239	1	1
CREB5	15.1236	29	9586	HGNC:16844		618262	protein_coding	13	0	13524	1	1
PLEKHA8	30.2471	30	84725	HGNC:30037		608639	protein_coding	15	1	15526	2	2
LOC105375216	15.1236	3	105375216				lncRNA	1	1	2254	1	1
NOD1	15.1236	38	10392	HGNC:16390		605980	protein_coding	22	0	7869	1	1
CRHR2	15.1236	22	1395	HGNC:2358		602034	protein_coding	7	0	7209	1	1
LOC105375221	15.1236	4	105375221				lncRNA	1	1	6887	1	1
ADCYAP1R1	15.1236	23	117	HGNC:242		102981	protein_coding	9	0	6812	1	1
LOC107986780	15.1236	1	107986780				transcribed_pseudogene	1	1	13876	1	1
ITPRID1	15.1236	27	223075	HGNC:27363			protein_coding	8	0	9706	1	1
AVL9	60.4942	24	23080	HGNC:28994		612927	protein_coding	10	0	9142	4	4
LOC101928618	15.1236	2	101928618				lncRNA	1	1	1733	1	1
EEPD1	30.2471	11	80820	HGNC:22223		617192	protein_coding	3	1	8086	2	2
ELMO1	15.1236	36	9844	HGNC:16286		606420	protein_coding	12	0	8702	1	1
EPDR1	15.1236	6	54749	HGNC:17572			protein_coding	3	0	2732	1	1
FAM183BP	30.2471	2	340286	HGNC:34511			transcribed_pseudogene	1	1	1647	2	2
LOC107986785	15.1236	2	107986785				lncRNA	1	1	4954	1	1
CDK13	15.1236	21	8621	HGNC:1733		603309	protein_coding	5	0	11222	1	1
MPLKIP	15.1236	2	136647	HGNC:16002		609188	protein_coding	1	0	7627	0	1
LOC105375246	15.1236	6	105375246				lncRNA	2	0	1281	1	1
INHBA	90.7414	8	3624	HGNC:6066		147290	protein_coding	4	0	8111	6	6
DBNL	15.1236	17	28988	HGNC:2696		610106	protein_coding	6	0	9958	1	1
CAMK2B	226.853	34	816	HGNC:1461		607707	protein_coding	38	0	5080	14	15
OGDH	15.1236	30	4967	HGNC:8124		613022	protein_coding	7	1	4928	1	1
PPIA	90.7414	12	5478	HGNC:9253		123840	protein_coding	5	0	3678	6	6
MYO1G	15.1236	27	64005	HGNC:13880		600642	protein_coding	4	0	4000	1	1
NACAD	45.3707	14	23148	HGNC:22196			protein_coding	3	0	5437	3	3
C7orf69	15.1236	4	80099	HGNC:21911			lncRNA	2	0	808	1	1
ABCA13	30.2471	89	154664	HGNC:14638		607807	protein_coding	27	1	28542	1	2
IKZF1	756.178	33	10320	HGNC:13176		603023	protein_coding	42	0	18789	50	50
VSTM2A	15.1236	13	222008	HGNC:28499			protein_coding	7	0	18389	1	1
LOC105375284	15.1236	6	105375284				lncRNA	2	1	4907	1	1
EGFR	15.1236	36	1956	HGNC:3236		131550	protein_coding	9	1	11439	1	1
EGFR-AS1	15.1236	2	100507500	HGNC:40207			lncRNA	1	1	2821	1	1
LOC107986798	15.1236	2	107986798				lncRNA	1	1	2586	1	1
LOC101060341	15.1236	7	101060341				protein_coding	4	0	2339	0	1
SEPTIN14	15.1236	12	346288	HGNC:33280		612140	protein_coding	2	0	3838	0	1
MRPS17	15.1236	3	51373	HGNC:14047		611980	protein_coding	1	1	1786	1	1
NIPSNAP2	15.1236	10	2631	HGNC:4179		603004	protein_coding	2	0	1993	1	1
SUMF2	45.3707	16	25870	HGNC:20415		607940	protein_coding	13	0	2722	3	3
PHKG1	45.3707	22	5260	HGNC:8930		172470	protein_coding	9	0	3312	3	3
DKFZp434L192	15.1236	1	222029				lncRNA	1	1	1062	1	1
LOC101929088	15.1236	20	101929088				lncRNA	14	0	4000	1	1
LINC01005	15.1236	4	100506050	HGNC:48963			lncRNA	1	1	2893	1	1
LOC105375317	15.1236	4	105375317				lncRNA	2	0	2442	1	1
ZNF680	15.1236	21	340252	HGNC:26897			protein_coding	18	0	6674	1	1
ERV3-1	15.1236	4	2086	HGNC:3454		131170	protein_coding	3	1	4969	1	1
LOC105375336	15.1236	9	105375336				lncRNA	5	1	2340	1	1
RABGEF1	15.1236	32	27342	HGNC:17676		609700	protein_coding	41	0	7374	1	1
TMEM248	680.56	14	55069	HGNC:25476			protein_coding	6	0	4944	45	45
LOC112268006	30.2471	2	112268006				lncRNA	1	1	703	2	2
AUTS2	15.1236	27	26053	HGNC:14262		607270	protein_coding	12	0	21694	1	1
GTF2IP4	15.1236	24	100093631	HGNC:51716			transcribed_pseudogene	1	0	3636	0	1
BUD23	15.1236	22	114049	HGNC:16405		615733	protein_coding	8	0	5311	1	1
ABHD11	45.3707	22	83451	HGNC:16407			protein_coding	15	1	2589	3	3
CLDN4	529.325	1	1364	HGNC:2046		602909	protein_coding	1	1	1831	35	35
RFC2	15.1236	20	5982	HGNC:9970		600404	protein_coding	9	0	1895	1	1
GTF2IRD1	30.2471	35	9569	HGNC:4661		604318	protein_coding	10	0	5186	2	2
GTF2I	90.7414	38	2969	HGNC:4659		601679	protein_coding	6	1	4684	6	6
GTF2IRD2B	438.583	19	389524	HGNC:33125		608900	protein_coding	3	0	4747	0	29
NCF1C	15.1236	11	654817	HGNC:32523			transcribed_pseudogene	1	0	1442	0	1
GTF2IP1	60.4942	24	2970	HGNC:4660			transcribed_pseudogene	1	0	3627	0	4
POM121C	15.1236	18	100101267	HGNC:34005		615754	protein_coding	3	1	6876	1	1
SPDYE16	15.1236	9	102723555	HGNC:51512			protein_coding	2	0	1717	0	1
LOC105375356	15.1236	7	105375356				lncRNA	3	1	4266	1	1
LOC102723791	45.3707	9	102723791				lncRNA	4	1	3058	3	3
LOC105375368	30.2471	3	105375368				lncRNA	2	0	1998	2	2
GNAI1	15.1236	9	2770	HGNC:4384		139310	protein_coding	2	0	10372	1	1
CACNA2D1	15.1236	50	781	HGNC:1399		114204	protein_coding	16	0	15209	1	1
SEMA3E	831.796	19	9723	HGNC:10727		608166	protein_coding	2	1	7373	53	55
GRM3	75.6178	9	2913	HGNC:4595		601115	protein_coding	3	0	6097	4	5
LOC105375382	15.1236	5	105375382				lncRNA	3	1	6192	1	1
KIAA1324L	15.1236	32	222223	HGNC:21945		614048	protein_coding	10	0	8437	1	1
TMEM243	15.1236	15	79161	HGNC:21707		616993	protein_coding	10	0	2179	1	1
ABCB4	15.1236	49	5244	HGNC:45		171060	protein_coding	13	0	8176	1	1
SRI	166.359	12	6717	HGNC:11292		182520	protein_coding	5	0	2407	11	11
STEAP2	15.1236	20	261729	HGNC:17885		605094	protein_coding	13	0	11302	1	1
LOC107986819	75.6178	3	107986819				lncRNA	1	1	1996	5	5
CFAP69	15.1236	50	79846	HGNC:26107		617949	protein_coding	30	1	10563	1	1
AKAP9	30.2471	63	10142	HGNC:379		604001	protein_coding	22	0	17429	2	2
GATAD1	30.2471	23	57798	HGNC:29941		614518	protein_coding	13	0	9917	2	2
LOC112268009	30.2471	4	112268009				lncRNA	2	0	9260	2	2
LOC107986820	15.1236	6	107986820				lncRNA	2	1	6620	1	1
LOC112267858	75.6178	4	112267858				lncRNA	1	1	4839	5	5
PEG10	15.1236	5	23089	HGNC:14005		609810	protein_coding	6	0	6629	1	1
PON3	15.1236	9	5446	HGNC:9206		602720	protein_coding	1	1	1191	1	1
LOC107986824	30.2471	3	107986824				lncRNA	1	1	4237	2	2
CCZ1P-OR7E38P	45.3707	4	389538				transcribed_pseudogene	2	1	918	3	3
TRRAP	15.1236	73	8295	HGNC:12347		603015	protein_coding	2	0	12677	1	1
MYH16	15.1236	16	84176	HGNC:31038		608580	transcribed_pseudogene	1	1	2268	1	1
ARPC1B	15.1236	16	10095	HGNC:704		604223	protein_coding	5	0	2101	1	1
ZNF655	15.1236	14	79027	HGNC:30899		617891	protein_coding	13	0	6463	0	1
ZSCAN25	365189	22	221785	HGNC:21961			protein_coding	15	0	11325	23965	24147
ZKSCAN1	60.4942	16	7586	HGNC:13101		601260	protein_coding	10	0	11769	4	4
AP4M1	30.2471	28	9179	HGNC:574		602296	protein_coding	9	1	3968	2	2
LOC107986828	15.1236	3	107986828				lncRNA	2	0	1602	1	1
AGFG2	15.1236	16	3268	HGNC:5177		604019	protein_coding	5	0	5150	1	1
GIGYF1	30.2471	43	64599	HGNC:9126		612064	protein_coding	12	0	7960	2	2
EPO	15.1236	5	2056	HGNC:3415		133170	protein_coding	1	1	1662	1	1
ACHE	15.1236	12	43	HGNC:108		100740	protein_coding	10	0	3512	1	1
TRIM56	75.6178	5	81844	HGNC:19028		616996	protein_coding	2	1	10967	5	5
AP1S1	45.3707	5	1174	HGNC:559		603531	protein_coding	1	1	1226	3	3
MOGAT3	15.1236	17	346606	HGNC:23249		610184	protein_coding	7	0	2431	1	1
ZNHIT1	15.1236	7	10467	HGNC:21688			protein_coding	2	0	974	1	1
FIS1	514.201	5	51024	HGNC:21689		609003	protein_coding	1	1	870	34	34
IFT22	15.1236	9	64792	HGNC:21895			protein_coding	6	0	4996	1	1
CUX1	15.1236	42	1523	HGNC:2557		116896	protein_coding	14	0	16023	1	1
ORAI2	30.2471	7	80228	HGNC:21667		610929	protein_coding	4	0	10815	2	2
POLR2J	574.695	8	5439	HGNC:9197		604150	protein_coding	3	0	1659	23	38
UPK3BL1	15.1236	6	100134938	HGNC:37278			protein_coding	1	0	1342	0	1
SPDYE2B	60.4942	12	100310812	HGNC:48334			protein_coding	3	0	7287	4	4
ARMC10	30.2471	18	83787	HGNC:21706		611864	protein_coding	15	0	4473	2	2
SRPK2	15.1236	40	6733	HGNC:11306		602980	protein_coding	24	0	7831	1	1
ATXN7L1	15.1236	43	222255	HGNC:22210			protein_coding	31	0	16227	1	1
BCAP29	30.2471	18	55973	HGNC:24131			protein_coding	10	1	7289	2	2
CBLL1	15.1236	18	79872	HGNC:21225		606872	protein_coding	11	0	9206	1	1
LAMB1	15.1236	38	3912	HGNC:6486		150240	protein_coding	4	0	6618	1	1
NRCAM	15.1236	45	4897	HGNC:7994		601581	protein_coding	51	1	12511	1	1
DOCK4	15.1236	61	9732	HGNC:19192		607679	protein_coding	11	0	9830	1	1
TMEM168	105.865	16	64418	HGNC:25826			protein_coding	8	0	11465	7	7
GPR85	5444.48	9	54329	HGNC:4536		605188	protein_coding	6	0	5552	354	360
TFEC	15.1236	24	22797	HGNC:11754		604732	protein_coding	15	0	8070	1	1
CAV1	15.1236	7	857	HGNC:1527		601047	protein_coding	4	0	3365	1	1
MET	15.1236	28	4233	HGNC:7029		164860	protein_coding	7	0	7195	1	1
CTTNBP2	15.1236	37	83992	HGNC:15679		609772	protein_coding	14	1	10356	1	1
LOC105375472	15.1236	4	105375472				lncRNA	1	1	7135	1	1
KCND2	45.3707	8	3751	HGNC:6238		605410	protein_coding	2	1	9677	3	3
FAM3C	30.2471	15	10447	HGNC:18664		608618	protein_coding	4	1	2842	2	2
CADPS2	15.1236	43	93664	HGNC:16018		609978	protein_coding	27	0	6774	1	1
NDUFA5	60.4942	18	4698	HGNC:7688		601677	protein_coding	11	1	7371	4	4
ASB15	15.1236	24	142685	HGNC:19767			protein_coding	13	0	6167	1	1
LOC101928333	15.1236	3	101928333				lncRNA	2	0	1912	1	1
GCC1	15.1236	2	79571	HGNC:19095		607418	protein_coding	1	1	4128	1	1
[truncated: 2,923 more rows]

## Sheet: Only Bone
Elements only in Bone :
A1CF
A2ML1
AADACL3
AANAT
AATBC
ABCA13
ABCA5
ABCA6
ABCA7
ABCA8
ABCB4
ABCC2
ABCD1
ABCD2
ABCD3
ABCE1
ABCF1
ABCG5
ABHD11
ABHD18
ABHD2
ABL2
ABLIM1
ABRACL
ABRAXAS1
ACAP2
ACER2
ACER3
ACHE
ACKR2
ACOT13
ACOT9
ACP5
ACP7
ACSBG1
ACSBG2
ACSL3
ACTN1
ACTN4
ACTR1A
ACTR8
ACVR2B
ACVR2B-AS1
ACVRL1
ACY1
ADAD2
ADAL
ADAM1A
ADAM8
ADAMTS1
ADAMTS10
ADAMTS17
ADAMTS19
ADAMTS2
ADAMTS3
ADAMTS5
ADAMTS6
ADARB1
ADCYAP1
ADCYAP1R1
ADD2
ADGRA2
ADGRF3
ADGRG6
ADGRL2
ADH6
ADIPOR1
ADK
ADNP
ADORA3
ADPRH
ADRA1A
ADRA2A
AFDN
AFF2
AFF3
AGA
AGAP1
AGBL1
AGBL3
AGFG1
AGFG2
AGK
AGMAT
AGO2
AGPAT2
AGPS
AGRN
AGT
AGTPBP1
AHCTF1
AHCYL1
AHCYL2
AHDC1
AHNAK
AHNAK2
AHSP
AIPL1
AK3
AKAIN1
AKAP14
AKAP9
AKNAD1
AKR1C1
AKR1C3
AKR1C8P
AKR1E2
AKT1
AKT2
AKT3
AKTIP
ALDH1B1
ALDH2
ALDH6A1
ALDOA
ALG1
ALG14
ALG3
ALG9
ALK
ALLC
ALPP
AMER3
AMHR2
AMIGO1
AMMECR1
AMOTL1
ANGPT1
ANKK1
ANKRD12
ANKRD13A
ANKRD18DP
ANKRD19P
ANKRD20A19P
ANKRD30A
ANKRD34A
ANKRD40CL
ANKRD45
ANKRD49
ANKRD54
ANKRD62
ANKRD9
ANKS1A
ANKS1B
ANKS4B
ANKS6
ANTXR2
ANTXRL
ANXA7
AOC3
AOPEP
AP1M1
AP1S1
AP2A2
AP4M1
AP5M1
APCDD1
APH1B
APLF
APLN
APLNR
APLP1
APLP2
APOBEC3F
APOBR
APOL1
APOL6
APPL2
AR
ARAP3
ARF1
ARF3
ARFGEF3
ARGLU1
ARHGAP27
ARHGAP28
ARHGAP29
ARHGAP29-AS1
ARHGAP33
ARHGAP42
ARHGAP5
ARHGAP5-AS1
ARHGEF10
ARHGEF17
ARHGEF2
ARHGEF26
ARHGEF28
ARHGEF4
ARHGEF40
ARHGEF7
ARHGEF9
ARID4A
ARID5B
ARIH2
ARL10
ARL4C
ARMC10
ARMC5
ARMC9
ARMH1
ARMH4
ARNT
ARNTL2
ARPC1B
ARPC4
ARPP21
ARRDC1
ARSA
ARSG
ARSJ
ART4
ARVCF
ASAP1
ASB15
ASB8
ASCC1
ASCC3
ASCL5
ASGR1
ASIC2
ASPG
ASTL
ASXL1
ASXL3
ATAD2B
ATE1
ATF4
ATF6
ATG13
ATG4D
ATG7
ATL2
ATOH1
ATOH8
ATP10A
ATP10D
ATP11A
ATP1A1
ATP1A2
ATP2A2
ATP2B1-AS1
ATP2B4
ATP5MC2
ATP5MD
ATP5ME
ATP5PB
ATP5PD
ATP5PF
ATP6V0A1
ATP6V0A2
ATP6V0C
ATP6V0E1
ATP6V0E2-AS1
ATP6V1B2
ATP9B
ATR
ATRNL1
ATRX
ATXN2
ATXN3
ATXN7L1
ATXN7L2
AVEN
AVL9
AVP
AZIN2
B3GALNT1
B3GALT5
B3GAT3
B3GLCT
B3GNT4
B3GNT9
B4GALT1
B4GALT5
BABAM1
BAG1
BANCR
BANP
BAP1
BARD1
BAZ1A
BBIP1
BBS2
BCAP29
BCAS3
BCAT1
BCDIN3D
BCKDK
BCL11A
BCL11B
BCL2
BCL2L12
BCL2L13
BCL6
BCL9
BCLAF3
BCS1L
BCYRN1
BEGAIN
BEND3
BEND4
BEND7
BHLHE22
BHLHE40-AS1
BHMT
BICD1
BID
BIRC2
BIRC3
BIVM
BLCAP
BLOC1S1
BLOC1S6
BMNCR
BMP10
BMP2K
BMP4
BMPR2
BNC2
BOLA3-AS1
BOLL
BPI
BPIFA2
BPIFB6
BPTF
BRCA1
BRCA2
BRCC3
BRD1
BRD4
BRD9
BRIP1
BROX
BRSK2
BSN
BTAF1
BTBD11
BTBD16
BTBD17
BTBD18
BTG3
BTN1A1
BTN3A1
BTNL9
BUB3
BUD23
C10orf95
C11orf16
C11orf21
C11orf87
C12orf4
C12orf40
C12orf45
C12orf49
C12orf57
C14orf93
C15orf39
C15orf56
C16orf96
C18orf25
C18orf61
C19orf12
C19orf54
C1GALT1
C1orf116
C1orf158
C1orf43
C1orf50
C1orf52
C1orf94
C1QTNF2
C1R
C1S
C20orf204
C21orf58
C22orf24
C22orf34
C2orf15
C2orf27A
C2orf48
C2orf49
C2orf50
C3AR1
C3orf22
C3orf86
C3P1
C4orf19
C4orf50
C5orf24
C5orf49
C5orf63
C6orf132
C6orf141
C6orf62
C7orf69
C8orf44
C8orf76
C9orf170
C9orf72
CABP4
CACHD1
CACNA1B
CACNA1C-IT1
CACNA1G
CACNA1H
CACNA1I
CACNA2D1
CACNB1
CACNB3
CACNB4
CACNG2
CACNG7
CACNG8
CADM1
CADM4
CADPS2
CALCRL
CALD1
CALML4
CALR
CALR3
CALY
CAMKK1
CAMLG
CAMSAP1
CAMTA1
CAP1
CAPN13
CAPN2
CAPN3
CAPNS1
CAPZA1
CARD19
CARF
CARMIL1
CARNMT1-AS1
CASC15
CASP8
CASP9
CASZ1
CAV1
CAVIN1
CBARP
CBLB
CBLL1
CBR4
CBWD1
CBWD3
CBWD5
CBWD6
CBX4
CBX6
CC2D2B
CCBE1
CCDC12
CCDC14
CCDC141
CCDC167
CCDC168
CCDC169
CCDC170
CCDC178
CCDC18
CCDC181
CCDC186
CCDC18-AS1
CCDC191
CCDC43
CCDC61
CCDC85C
CCDC87
CCDC88B
CCDC93
CCL18
CCL5
CCNA1
CCNDBP1
CCNE2
CCNF
CCNG2
CCNI
CCNJL
CCNT1
CCNT2
CCT7
CCZ1P-OR7E38P
CD163L1
CD248
CD28
CD2BP2
CD55
CD58
CD63
CD7
CD84
CDC42
CDC42EP3
CDCA2
CDH1
CDH19
CDH23
CDH26
CDH4
CDIP1
CDK12
CDK13
CDK2
CDK2AP1
CDK3
CDK5RAP1
CDK5RAP2
CDK5RAP3
CDX4
CEACAM4
CEACAM8
CEBPD
CEL
CELF1
CELSR1
CENPBD1P1
CENPF
CENPP
CENPX
CEP164
CEP170B
CEP41
CEP57
CEP57L1
CEPT1
CER1
CERS2
CETN2
CFAP46
CFAP53
CFAP65
CFAP69
CFAP97
CFL2
CFLAR
CH507-145C22.1
CH507-42P11.6
CHCHD10
CHCHD5
CHCHD7
CHD3
CHD6
CHD8
CHD9
CHDH
CHEK2
CHFR
CHML
CHMP4B
CHORDC1
CHP1
CHRFAM7A
CHRM1
CHRNA6
CHST10
CIC
CILP
CIRBP
CISD1
CIZ1
CKAP4
CLASP1
CLASRP
CLCN1
CLCN3
CLCN5
CLCNKB
CLDN1
CLDN11
CLDN4
CLDN5
CLDN8
CLEC16A
CLEC2D
CLEC4G
CLEC4GP1
CLEC9A
CLIC6
CLIP1
CLMN
CLN5
CLNK
CLOCK
CLP1
CLSTN3
CLU
CLUAP1
CLVS1
CMAHP
CMC1
CMTM4
CMYA5
CNDP1
CNDP2
CNIH4
CNKSR2
CNKSR3
CNNM4
CNOT6
CNOT7
CNOT9
CNP
CNPY1
CNPY2
CNPY3
CNR1
CNST
CNTNAP4
COASY
COG7
COL11A1
COL13A1
COL19A1
COL22A1
COL3A1
COL4A3BP
COL5A1
COL5A2
COL6A3
COL6A4P1
COL8A1
COL8A2
COL9A1
COLEC12
COLGALT1
COMMD6
COMT
COPG1
COPS7B
COPS8
COPZ1
COQ8B
CORO1B
CORO1C
COX4I2
COX5A
COX5B
COX6A1
COX6B1
COX6C
COX7A2L
COX7C
CPA3
CPEB4
CPLX4
CPO
CPOX
CPQ
CPSF7
CRABP1
CRABP2
CRAT
CRB1
CREB3L1
CREB3L2
CREB3L4
CREB5
CREBZF
CREM
CRHR2
CRIM1
CRIPT
CRNDE
CRTAP
CRYZL2P
CSDE1
CSK
CSNK1A1
CSNK1A1L
CSNK1G1
CSNK2A2
CSNK2B
CSRNP2
CSRNP3
CST3
CST7
CT75
CTB-3M24.3
CTBP1
CTBP1-AS
CTBP2
CTDSP1
CTNNA1
CTNNA3
CTR9
CTSB
CTTN
CTTNBP2
CTU2
CUL4A
CUL7
CUL9
CUX1
CUX2
CUZD1
CX3CL1
CXADR
CXXC4-AS1
CYB5A
CYB5R2
CYBB
CYCS
CYFIP1
CYFIP2
CYGB
CYHR1
CYP27C1
CYP39A1
CYP4B1
CYP4F11
CYP4V2
CYREN
CYTH2
CYTL1
CYTOR
CYYR1
DAAM1
DAG1
DANT1
DAPK2
DAPP1
DBET
DBNL
DCAF11
DCAF5
DCAF6
DCAF7
DCAF8L2
DCAKD
DCBLD1
DCC
DCD
DCLK2
DCN
DCP1A
DCTN1
DCTN3
DCTN5
DDA1
DDX17
DDX21
DDX3X
DDX42
DDX5
DDX59
DDX6
DEAF1
DELE1
DENND2C
DENND4A
DEPDC1B
DERL2
DES
DESI2
DEUP1
DGKB
DGKK
DGLUCY
DHH
DHRS3
DHRS4
DHRS4L1
DHRS7
DIDO1
DIO1
DIO2
DIP2B
DIP2C
DISP1
DISP2
DKFZp434L192
DLEU2L
DLEU7
DLEU7-AS1
DLG1-AS1
DLG5
DLGAP1
DLL3
DLX3
DMBX1
DMGDH
DMRTB1
DNAAF5
DNAH1
DNAH12
DNAH14
DNAH17
DNAH17-AS1
DNAH6
DNAH7
DNAI1
DNAJA1
DNAJA2
DNAJB1
DNAJB7
DNAJC13
DNAJC15
DNAJC16
DNAJC27
DNAJC3
DNAJC3-DT
DNAJC5
DNAJC7
DNLZ
DNM1L
DNM3
DNM3-IT1
DNM3OS
DNMT1
DNTT
DOCK1
DOCK10
DOCK4
DOCK8-AS1
DOK5
DOP1A
DPH1
DPH3
DPP10
DPP6
DPP9
DPY19L2
DPY19L4
DPYS
DPYSL5
DRD1
DRD2
DRD4
DRG2
DRGX
DSC1
DSCAS
DSG1
DST
DSTN
DTNA
DTNBP1
DUSP18
DUSP5
DUSP5P1
DUSP6
DUSP8
DUXAP9
DVL3
DYDC1
DYM
DYNC2H1
DYNLL2
DYNLRB2
DYNLT1
DYRK1A
DZANK1
DZIP1L
EAF1
ECE1
ECEL1P2
ECHDC1
ECHS1
EDA
EDC3
EDF1
EDNRA
EED
EEF1A1
EEF1D
EEF1E1
EEF1G
EEF2
EEPD1
EFCAB5
EFCAB7
EFNA2
EFNA5
EFTUD2
EGF
EGFL8
EGFR
EGFR-AS1
EGLN3
EHF
EID3
EIF1
EIF1AY
EIF2AK1
EIF2AK2
EIF2B3
EIF2S2
EIF3E
EIF3F
EIF3I
EIF4B
EIF5A
EIF5A2
EIF5AL1
EIF6
ELANE
ELF2
ELF3
ELFN1
ELK4
ELL2
ELMO1
ELMOD3
ELOB
ELOVL4
ELOVL5
ELOVL7
ELP3
ELP4
EMC1
EMC3
EME1
EMG1
EMILIN1
EML2-AS1
EMP1
ENAH
ENAM
ENOSF1
ENSA
ENY2
EOMES
EPB41L2
EPCAM
EPDR1
EPHA10
EPHA2
EPHA5
EPHA7
EPHA8
EPHB6
EPHX1
EPM2AIP1
EPO
EPPK1
ERCC6
ERCC6L
ERG28
ERGIC1
ERH
ERICH1
ERICH2
ERLNC1
ERMP1
ERV3-1
ESM1
ESPN
ESPNL
ESR1
ETHE1
ETNK1
ETNK2
ETV3L
ETV4
EVI5
EXD3
EXOC1L
EXOC2
EXOSC10
EXPH5
EXTL1
EZH2
EZHIP
EZR
F11-AS1
F13B
F2RL1
F5
FAAP20
FAM102A
FAM102B
FAM107A
FAM110A
FAM110C
FAM111A
FAM114A1
FAM114A2
FAM118A
FAM120AOS
FAM120B
FAM126A
FAM126B
FAM131B
FAM13A
FAM13C
FAM151B
FAM155A
FAM160A2
FAM162A
FAM163A
FAM166A
FAM167A
FAM168A
FAM169B
FAM171A1
FAM171A2
FAM171B
FAM183BP
FAM186A
FAM215B
FAM216A
FAM222B
FAM238A
FAM239B
FAM30A
FAM3A
FAM3B
FAM3C
FAM45A
FAM49A
FAM78A
FAM78B
FAM83F
FAM89A
FAM92A
FAN1
FANCA
FANCC
FANCG
FANCI
FAR1
FAR2P2
FARP1
FARSA
FASN
FASTKD2
FAT1
FAXC
FAXDC2
FBLIM1
FBLN2
FBN3
FBP1
FBXL14
FBXL7
FBXO10
FBXO15
FBXO32
FBXO41
FBXO44
FBXO7
FBXO9
FBXW7
FCF1
FCGBP
FCGRT
FCHO1
FCHO2
FCHSD1
FEM1B
FEN1
FER1L6
FERMT2
FFAR3
FGD6
FGF12
FGF13
FGF14
FGF23
FGF4
FGF7P3
FGF8
FGFR1OP
FGFR2
FHIT
FILIP1
FIRRE
FIS1
FKBP1A
FKTN
FLJ16779
FLJ37453
FLJ42393
FLVCR1
FMO1
FMO2
FNBP1
FNBP1L
FOCAD
FOSL2
FOXA3
FOXB1
FOXD2
FOXE3
FOXJ3
FOXK2
FOXM1
FOXO1
FOXO3
FOXRED1
FPGS
FPGT
FREM2
FRG1BP
FRMD1
FRMD4A
FRMPD2
FRRS1
FRY-AS1
FSHB
FSIP1
FST
FTH1
FTO
FUT10
FUT11
FUZ
FXR1
FZD3
G0S2
G6PD
GAB1
GAB2
GABARAPL3
GABBR1
GABBR2
GABPB1
GABPB1-AS1
GABPB2
GABRA1
GABRA2
GABRB3
GABRE
GABRG1
GABRR1
GABRR3
GAD2
GADD45A
GADD45GIP1
GAK
GALK2
GALM
GALNT15
GALNT9
GALNTL5
GAMT
GANC
GAP43
GAPDH
GAS1
GASK1B
GATA3
GATAD2A
GATC
GBA2
GBF1
GBP1P1
GCC1
GCGR
GCNA
GCNT7
GDE1
GDF10
GDF11
GDF5
GDI2
GDPD1
GDPGP1
GFM2
GFOD1
GFRA2
GGA3
GGCX
GID4
GID8
GIGYF1
GIN1
GJA5
GJC1
GJD3
GLCE
GLDN
GLI2
GLIPR1L2
GLIPR2
GLP2R
GLRX3
GLTP
GLUL
GLYCTK
GNAI1
GNAL
GNAQ
GNAS
GNE
GNG5
GNG8
GNL1
GNL3L
GNPNAT1
GNPTG
GNRH1
GNRH2
GOLGA4
GOLGA6L2
GOLGA6L7
GOLGA8M
GOLIM4
GOLT1A
GON4L
GORAB
GORAB-AS1
GOSR2
GPALPP1
GPATCH1
GPATCH2
GPC5
GPHN
GPNMB
GPR107
GPR108
GPR142
GPR15
GPR158
GPR160
GPR171
GPR176
GPR182
GPR50
GPR55
GPR75-ASB3
GPR78
GPRC5C
GPRIN2
GPSM1
GPX4
GRAMD2B
GRASP
GRB7
GREB1L
GREM2
GRHL2
GRIA4
GRID2
GRIFIN
GRIK4
GRIN1
GRIN2C
GRIN3B
GRINA
GRK3
GRK7
GRM6
GRWD1
GS1-24F4.2
GSDMB
GSDME
GSKIP
GSPT2
GSTCD
GSTZ1
GTF2F2
GTF2I
GTF2IP1
GTF2IP4
GTF2IRD1
GTF2IRD2B
GTF3C1
GTPBP8
GUCY1A1
GUK1
GUSBP1
GUSBP11
GVINP1
GVQW2
GYPE
GYS2
H1F0
H2AFZ
H3F3A
H3F3AP4
HAND2-AS1
HAS3
HAUS1
HAX1
HBZ
HCFC1-AS1
HCG11
HCG27
HCN4
HDAC4
HDAC5
HDAC9
HDC
HDX
HECA
HELZ
HEMGN
HEPN1
HERC4
HES1
HES4
HES7
HEXA
HFE
HHIP
HIC1
HIF1AN
HIF3A
HIGD2A
HINT1
HIP1R
HIPK2
HIRIP3
HIST1H2BD
HIST2H4B
HIVEP2
HK2
HK3
HKDC1
HLA-B
HLA-F
HLCS
HM13
HMBOX1
HMBS
HMCN2
HMGA1P7
HMGA2
HMGB1
HMGB3
HMGCS1
HMGN1
HMGN2
HMGN2P46
HNF1A
HNF1B
HNRNPA0
HNRNPA2B1
HNRNPDL
HNRNPL
HNRNPR
HNRNPU
HNRNPUL1
HNRNPUL2
HOMER1
HOMER2
HOOK1
HORMAD1
HOTS
HOXC-AS2
HOXD1
HPCAL1
HRH2
HRK
HS3ST4
HS6ST1
HS6ST3
HSD17B10
HSD17B11
HSF2BP
HSP90AA1
HSP90AB1
HSPA12A
HSPA4
HSPA4L
HSPA8
HSPA9
HSPB3
HSPG2
HTT
HUWE1
HYDIN2
HYOU1
IARS
IBA57
ICMT
ICOSLG
IDH2
IDH3A
IDI1
IER2
IFFO1
IFI30
IFI6
IFITM1
IFT122
IFT22
IGF1R
IGF2BP2
IGF2R
IGHMBP2
IGSF10
IGSF9
IGSF9B
IKBIP
IKZF1
IKZF2
IKZF5
IL11
IL16
IL17RB
IL17RE
IL18
IL1R2
IL1RL2
IL21
IL21R
IL21R-AS1
IL27RA
IL31RA
IL6R-AS1
ILDR2
ILRUN
IMPACT
IMPG2
INCENP
INE2
INHBB
INPP5B
INPP5F
INPPL1
INSRR
INTS1
INTS12
INTS3
INTS4
INTS6L
INTS8
IPO8
IPO9
IQCH-AS1
IQGAP1
IQGAP2
IQSEC1
IQSEC3
IREB2
IRF1
IRF2BP1
IRF9
ISCA1
ISX-AS1
ISYNA1
ITFG2
ITGA11
ITGA9
ITGAL
ITGB5
ITGB8
ITGBL1
ITIH4-AS1
ITIH5
ITPK1
ITPKB
ITPRID1
ITPRIP
ITSN1
ITSN2
IYD
JAK1
JAK3
JAKMIP2
JAKMIP2-AS1
JAM2
JAZF1
JCHAIN
JRKL
JUNB
JUND
KANSL1
KANSL2
KAT6A
KAT6B
KATNAL2
KATNBL1
KBTBD11
KBTBD7
KCNAB1
KCNC3
KCNC4
KCND2
KCNG1
KCNH1
KCNH2
KCNH3
KCNH4
KCNIP4-IT1
KCNJ10
KCNJ16
KCNJ5
KCNK2
KCNK6
KCNN3
KCNQ2
KCTD14
KDM4A
KDM5A
KDM6B
KDM8
KEAP1
KIAA0100
KIAA0513
KIAA0586
KIAA0825
KIAA1109
KIAA1143
KIAA1147
KIAA1324
KIAA1324L
KIAA1549
KIAA1656
KIAA2026
KIF13A
KIF13B
KIF1C
KIF24
KIF26A
KIF2C
KIFC2
KIFC3
KIN
KIR3DX1
KIRREL1
KIRREL1-IT1
KIT
KITLG
KLB
KLF15
KLF3
KLF4
KLF6
KLF7
KLHDC1
KLHDC10
KLHDC7A
KLHL24
KLHL32
KLHL36
KLHL5
KLK14
KMO
KMT2A
KMT5A
KNDC1
KNL1
KNTC1
KPNA2
KPNA3
KPNB1
KRT14
KRT15
KRT19
KRT24
KRT33A
KRT4
KRT75
KRT8
KRTAP10-7
KRTAP21-1
KRTCAP2
KTN1
KXD1
KYAT1
L3MBTL4
LACTB
LAIR2
LAMA4
LAMB1
LANCL1-AS1
LANCL3
LARP1
LARP1B
LAS1L
LCA5L
LCAL1
LCE1F
LCORL
LDB1
LDHA
LENG8
LETM1
LGALS1
LGALS17A
LGALSL-DT
LGSN
LHCGR
LHFPL1
LHX5
LIFR
LILRA5
LIME1
LIN52
LINC00029
LINC002481
LINC00304
LINC00311
LINC00312
LINC00445
LINC00461
LINC00466
LINC00467
LINC00554
LINC00557
LINC00621
LINC00626
LINC00652
LINC00663
LINC00668
LINC00676
LINC00680
LINC00837
LINC00857
LINC00887
LINC00888
LINC00906
LINC00928
LINC00958
LINC00977
LINC00996
LINC01005
LINC01094
LINC01114
LINC01128
LINC01134
LINC01138
LINC01152
LINC01204
LINC01238
LINC01247
LINC01266
LINC01267
LINC01305
LINC01312
LINC01359
LINC01398
LINC01443
LINC01514
LINC01527
LINC01550
LINC01555
LINC01566
LINC01568
LINC01569
LINC01580
LINC01581
LINC01583
LINC01600
LINC01634
LINC01637
LINC01670
LINC01684
LINC01748
LINC01765
LINC01777
LINC01783
LINC01794
LINC01801
LINC01868
LINC01896
LINC01905
LINC01934
LINC01963
LINC02012
LINC02019
LINC02026
LINC02084
LINC02120
LINC02124
LINC02135
LINC02141
LINC02159
LINC02173
LINC02249
LINC02255
LINC02275
LINC02289
LINC02323
LINC02395
LINC02401
LINC02402
LINC02413
LINC02480
LINC02504
LINC02523
LINC02533
LINC02547
LINC02551
LINC02603
LINC02626
LINC02640
LINC02642
LINC02645
LINC02689
LINC02700
LINC02721
LINC02724
LINC02728
LINC02763
LINC02786
LINC02801
LINC02804
LINC02812
LINC02832
LINC-ROR
LINGO2
LINS1
LIPA
LIPE-AS1
LIPJ
LIX1
LLPH
LMAN2
LMBR1
LMNA
LMNB2
LMNTD2
LMO7
LMX1B
LNCRI
LNPK
LOC100127955
LOC100128006
LOC100128361
LOC100128494
LOC100129055
LOC100129316
LOC100129931
LOC100130744
LOC100132202
LOC100134040
LOC100268168
LOC100272217
LOC100287175
LOC100287467
LOC100287497
LOC100287846
LOC100505664
LOC100506514
LOC100507103
LOC100507346
LOC100507395
LOC100996447
LOC100996637
LOC100996660
LOC101060341
LOC101060400
LOC101926886
LOC101926935
LOC101926963
LOC101927086
LOC101927108
LOC101927166
LOC101927182
LOC101927245
LOC101927410
LOC101927467
LOC101927495
LOC101927556
LOC101927608
LOC101927666
LOC101927699
LOC101927751
LOC101927786
LOC101927857
LOC101927911
LOC101928034
LOC101928068
LOC101928080
LOC101928089
LOC101928096
LOC101928131
LOC101928212
LOC101928331
LOC101928333
LOC101928369
LOC101928373
LOC101928377
LOC101928384
LOC101928474
LOC101928477
LOC101928487
LOC101928582
LOC101928618
LOC101928669
LOC101928722
LOC101928733
LOC101928762
LOC101928819
LOC101928847
LOC101928859
LOC101928866
LOC101928882
LOC101928902
LOC101928943
LOC101929014
LOC101929088
LOC101929148
LOC101929185
LOC101929201
LOC101929237
LOC101929258
LOC101929278
LOC101929386
LOC101929457
LOC101929506
LOC101929534
LOC101929550
LOC101929574
LOC101929622
LOC101929653
LOC101929692
LOC101929727
LOC101929732
LOC102723323
LOC102723324
LOC102723331
LOC102723342
LOC102723413
LOC102723444
LOC102723512
LOC102723566
LOC102723630
LOC102723633
LOC102723639
LOC102723654
LOC102723665
LOC102723675
LOC102723730
LOC102723750
LOC102723786
LOC102723789
LOC102723791
LOC102723795
LOC102723819
LOC102723846
LOC102723847
LOC102723985
LOC102723996
LOC102724015
LOC102724048
LOC102724082
LOC102724197
LOC102724210
LOC102724261
LOC102724406
LOC102724419
LOC102724475
LOC102724770
LOC102724775
LOC102724843
LOC102724851
LOC102724859
LOC102725021
LOC105369161
LOC105369180
LOC105369201
LOC105369202
LOC105369309
LOC105369315
LOC105369331
LOC105369339
LOC105369389
LOC105369406
LOC105369477
LOC105369561
LOC105369576
LOC105369578
LOC105369583
LOC105369631
LOC105369663
LOC105369667
LOC105369669
LOC105369690
LOC105369691
LOC105369714
LOC105369719
LOC105369736
LOC105369743
LOC105369782
LOC105369791
LOC105369801
LOC105369832
LOC105369855
LOC105369905
LOC105369961
LOC105369965
LOC105370008
LOC105370068
LOC105370092
LOC105370114
LOC105370115
LOC105370117
LOC105370118
LOC105370168
LOC105370250
LOC105370256
LOC105370265
LOC105370276
LOC105370278
LOC105370312
LOC105370363
LOC105370415
LOC105370438
LOC105370440
LOC105370452
LOC105370455
LOC105370469
LOC105370472
LOC105370504
LOC105370531
LOC105370532
LOC105370547
LOC105370550
LOC105370567
LOC105370575
LOC105370576
LOC105370627
LOC105370631
LOC105370651
LOC105370686
LOC105370781
LOC105370784
LOC105370786
LOC105370821
LOC105370826
LOC105370844
LOC105370918
LOC105370965
LOC105370993
LOC105371002
LOC105371016
LOC105371024
LOC105371077
LOC105371100
LOC105371106
LOC105371129
LOC105371155
LOC105371167
LOC105371314
LOC105371321
LOC105371366
LOC105371376
LOC105371382
LOC105371441
LOC105371450
LOC105371453
LOC105371492
LOC105371526
LOC105371605
LOC105371622
LOC105371649
LOC105371658
LOC105371887
LOC105371888
LOC105371921
LOC105371984
LOC105371988
LOC105372031
LOC105372098
LOC105372100
LOC105372106
LOC105372146
LOC105372185
LOC105372201
LOC105372219
LOC105372246
LOC105372266
LOC105372394
LOC105372404
LOC105372480
LOC105372520
LOC105372521
LOC105372524
LOC105372546
LOC105372576
LOC105372640
LOC105372668
LOC105372683
LOC105372699
LOC105372708
LOC105372770
LOC105372801
LOC105372808
LOC105372816
LOC105372877
LOC105372945
LOC105372969
LOC105372997
LOC105373032
LOC105373080
LOC105373108
LOC105373116
LOC105373117
LOC105373155
LOC105373181
LOC105373204
LOC105373215
LOC105373233
LOC105373269
LOC105373289
LOC105373372
LOC105373416
LOC105373436
LOC105373449
LOC105373454
[truncated: 2,315 more rows]

## Sheet: Only NonBone
Elements only in NonBone :
KLHL17
LOC107984868
MORN1
NPHP4
ARHGEF19
PAX7
TMCO4
E2F2
LOC101928163
FAM110D
LOC400748
PEF1
ZBTB8B
2003-08-01
RRAGC
OXCT2P1
MYCL
RIMS3
LOC112268225
FYB2
PDE4B
HHLA3
CTH
ZZZ3
LOC112268267
ZNF326
BCAR3
NBPF6
OVGP1
LOC105378910
RSBN1
SYT6
HSD3BP4
TRV-CAC8-1
NBPF13P
PRKAB2
NOTCH2NLB
MINDY1
LCE1E
SLC39A1
EFNA1
THBS3
IQGAP3
COPA
LOC105371586
SNORD74
CEP350
LOC105371657
BRINP3
GLRX2
CACNA1S
MGAT4EP
CD34
VASH2
AIDA
EXOC8
DISC1
LOC105373172
EDARADD
LOC112268257
LOC105373265
ACP1
PXDN
RSAD2
LINC01814
SMC6
KLHL29
LOC102723401
WDCP
GTF3C2
RBKS
TTC27
RMDN2
CDKL4
MAP4K3
LOC102723824
FOXN2
NRXN1
CCDC85A
LOC105374754
REL
USP34
SERTAD2
LOC105369168
FBXO48
ARHGAP25
PAIP2B
LOC107985897
TTC31
LOXL3
TRABD2A
LOC105374839
DUSP2
LOC100506123
INPP4A
MGAT4A
EIF5B
RNF149
MRPS9
LOC105375311
LOC102724744
RGPD4
LINC01123
EPB41L5
RALB
CNTNAP5
LINC01889
LOC105373605
LOC105373648
GTDC1
LOC105373694
FAM133DP
UPP2
LOC105373716
GCA
XIRP2
MYO3B
SP9
ATP5MC3
HOXD8
SESTD1
NEUROD1
DNAJC10
FSIP2-AS1
PMS1
GLS
LOC101927366
HECW2
LOC101927687
LOC105373847
INO80D
STK36
CCL20
LOC93463
RBM44
RAMP1
CAPN10-DT
AQP12A
GRM7
SSUH2
TTLL3
MKRN2
C3orf20
RBSN
COLQ
LOC105376972
NR1D2
AZI2
TGFBR2
LOC105377017
OSBPL10
DLEC1
XIRP1
LOC105377043
NCKIPSD
SEMA3B
IFRD2
CACNA1D
LOC105377113
MAGI1
TAFA4
LOC105377156
LINC00870
EPHA6
ST3GAL6
HP09053
NXPE3
LOC105374016
GCSAM
LOC112268447
NEPRO
LOC105374051
LRRC58
STXBP5L
POLQ
FBXO40
LOC105374071
PLXNA1
EEFSEC
MBD4
RHO
COL6A6
LOC107986025
RAB6B
ARMC8
LOC105374129
RNF13
LOC105374174
LOC105374192
LRRC77P
TNIK
ECT2
NAALADL2-AS2
KCNMB2
MFN1
PSMD2
EIF4G1
LOC101929018
MASP1
LOC105374276
NCBP2
ZNF141
PCGF3
TNIP2
AFAP1-AS1
HTRA3
ZNF518B
FAM200B
SLIT2-IT1
LOC112268323
LINC02261
UBE2K
N4BP2
LIMCH1
LOC105374421
YIPF7
LNX1
TMPRSS11B
LOC101927297
CXCL2
LOC105377286
SHROOM3
LOC105377294
LOC105377308
LOC107986189
PYURF
SMARCAD1
PDLIM5
LOC256880
UBE2D3
CENPE
TACR3
LOC105377362
AP1AR
MYOZ2
C4orf3
CCNA2
SPRY1
SCLT1
SMARCA5
PLRG1
LOC105377504
FAM198B-AS1
GALNT7
FRG1-DT
SDHAP3
LINC01018
SRD5A1
TENT4A
LINC02226
MARCH6
CDH18
NPR3
NADK2
LOC105374746
LINC02118
ITGA1
LOC105378980
PDE4D
ERBIN
PIK3R1
MAP1B
ANKRD31
POLK
LOC107986424
F2R
HAPLN1
LOC105379090
PCSK1
LNPEP
CHD1
TSLP
WDR36
REEP5
KCNN2
SEMA6A
SNCAIP
SNX2
CHSY3
LOC100130172
DNAJC18
PCDHA3
SPRY4
G3BP1
FNDC9
LOC107986470
LINC01366
LOC107986475
NEURL1B
LOC105377740
ZNF454
RUFY1
CANX
LINC00266-3
LOC107986514
LYRM4
LOC105374898
SSR1
MAK
LOC105374938
CDKAL1
LOC105374972
LOC102724749
ZSCAN31
TRA-CGC5-1
TRA-TGC5-1
ZNRD1ASP
HCG18
EHMT2
BTNL2
BRD2
ITPR3
RPS10-NUDT3
LOC107986594
NFYA
ENPP4
ADGRF2
ZNF451
LOC112267960
MTO1
TENT5A
NT5E
HTR1E
LOC105377918
BVES-AS1
SNX3
MICAL1
KPNA5
RNF146
LOC112267974
TMEM200A
ENPP3
SLC2A12
MYB
LINC00271
MAP7
LOC105378024
ADGB
UST
PLEKHG1
AKAP12
SYNE1
LOC105378120
TTYH3
FOXK1
KDELR2
ZNF12
NXPH1
LOC105375149
LOC105375151
LOC105375158
RPL23P8
LOC107986777
OSBPL3
HOXA-AS2
LOC107986699
CHN2
BBS9
TRG-AS1
SUGCT
LOC105375241
URGCP
ZNF273
TRIM50
LIMK1
GSAP
LOC101927378
CDK6
LOC105375405
SERPINE1
RASA4DP
LINC01004
PUS7
IMMP2L
FOXP2
CFTR
CPED1
LOC105375481
LOC105375483
GPR37
EXOC4
PARP12
TRPV6
GHET1
LOC728743
HTR5A
DLGAP2
CSMD1
LOC105379225
LOC105379318
FAM160B2
PHYHIP
ENTPD4
CCDC25
DUSP4
RBPMS-AS1
TEX15
GPAT4
LOC105375857
YTHDF3
ARMC1
DNAJC5B
LACTB2-AS1
ZNF704
LOC105375686
ZFPM2-AS1
LOC102723447
RAD21
LOC105375724
LOC105375768
PTCSC1
KHDRBS3
PEG13
LOC105375790
NAPRT
SPATC1
SCRT1
ARHGAP39
LOC105375987
HACD4
LOC105375990
FAM214B
LOC105376030
GRHPR
ZBTB5
FAM74A7
PIP5K1B
LOC105376082
RORB
SLC28A3
SHC3
LOC105376139
SYK
SPTLC1
OGN
FAM120A
PHF2
LOC105376159
LOC158434
HABP4
CORO2A
ERP44
GRIN3A
UGCG
ALAD
LOC107987014
CUTALP
TTLL11
MRRF
OR1L8
MAPKAP1
NRON
PKN3
NTMT1
SURF4
LCN1
SOHLH1
PNPLA7
LINC00200
UPF2
CAMK1D
FAM107B
TRDMT1
LOC101928834
C10orf67
JCAD
NRP1
HNRNPA3P1
BMS1P1
LOC102724488
LINC02636
PALD1
UNC5B
SLC29A3
LRMDA
SFTPA1
STAMBPL1
RPP30
NKX2-3
SLF2
NOLC1
PNLIP
GRK5-IT1
ATE1-AS1
LOC105378560
STK32C
LINC01168
FUOM
SIGIRR
TMEM80
SLC22A18AS
LOC105376528
OR52R1
ILK
NLRP10
TEAD1
USH1C
METTL15
LOC105376611
NAT10
LOC101928563
SSRP1
SLC43A3
CNTF
TKFC
FADS2
STIP1
SCYL1
ZDHHC24
ALDH3B1
FOLR2
ARAP1-AS2
EMSY
DLG2
LOC101929043
SNORA40
CEP126
LOC105369475
LOC107984390
LOC105369505
TAGLN
ZNF202
CDON
LOC101929473
FLI1
LOC107984410
NTM
GLB1L3
LINC00940
LOC105369618
LOC105369625
LTBR
LOC105369645
KLRD1
LINC01252
ETV6
KRAS
SMCO2
DENND5B
LRRK2
COL2A1
PRPF40B
POU6F1
FIGNL2
ESPL1
ESYT1
IL23A
NAB2
AGAP2
CAND1
FRS2
LIN7A
LOC105369898
PLXNC1
CFAP54
APAF1
UHRF1BP1L
LOC105369946
HCFC2
RIC8B
SART3
UBE3B
FAM222A
NAA25
LOC101928274
RNF10
FZD10
LRCOL1
GOLGA3
LOC105370108
MIPEP
AMER2
TEX26
DCLK1
NAA16
EPSTI1
TPT1-AS1
FNDC3A
WDFY2
LOC105370346
COL4A2
LOC101060553
PROZ
OR4K1
TEP1
PABPN1
THTPA
GMPR2
KLHL28
FANCM
LRR1
TRIM9
MAPK1IP1L
LOC105370516
ACTR10
KCNH5
LOC101927971
LOC100506411
ISCA2
LOC105370572
LOC107984691
EML5
LOC105370707
LINC02291
LOC105370658
CDC42BPB
LOC105370708
LINC02280
CDCA4
CRIP1
UBE3A
LINC02248
LOC105370741
TRPM1
GOLGA8A
IVD
DUOX2
DUOXA1
SHF
GNB5
ARPP19
LINC02490
RAB27A
LOC107984803
LOC105370841
INTS14
SLC24A1
LINC02204
NPTN
LOC283731
PPCDC
DNM1P35
LOC101929586
WHAMM
ADAMTSL3
EFL1P1
ZNF592
ACAN
LOC105370998
PDIA2
MRPL28
PRR25
CASKIN1
LOC105371060
MRTFB
MYH11
IQCK
PRKCB
TNRC6A
LOC105371153
SMG1P6
TMEM265
CCDC189
TGFB1I1
ABCC11
LOC105371267
LPCAT2
LOC283856
DKFZP434H168
NLRC5
CDH8
CDH3
PDF
COG8
SF3B3
VAC14
ZNF821
CLEC18B
CHST6
BCO1
GSE1
LOC101928708
CYBA
LOC107984817
SLC43A2
CHRNE
ZNF594
DHX33
TXNDC17
KRBA2
NTN1
LOC105371589
LINC02693
FLJ36000
PIGS
CRLF3
ADAP2
SUZ12
SLFN5
MSL1
JUP
EZH1
RAMP2-AS1
CNTD1
VAT1
TMEM101
ATXN7L3
ADAM11
PLCD3
HEXIM2
NPEPPS
NFE2L1
ABCC3
MSX2P1
TLK2
AXIN2
MAP2K6
CD300E
RHBDF2
CBX2
LOC100129503
LOC100130370
MAFG
RNMT
TAF4B
LOC112268208
ZNF396
ELP2
MYO5B
CXXC1
LOC100505549
CDH20
RNF152
KDSR
CDH7
DSEL
LOC107985166
ZNF407
CTDP1
FSTL3
LOC101928543
REXO1
PRR36
ZNF699
LOC105372269
ZNF121
COL5A3
EPOR
ZNF441
LOC107984139
ZNF44
DCAF15
CYP4F12
CHERP
PDE4C
IQCN
ZNF714
LOC105372358
TSHZ3
ZNF507
DPY19L3
UBA2
TMEM147
NPHS1
LOC105372383
ZNF607
ECH1
LRFN1
SHKBP1
CEACAM22P
PVR
GPR4
PPP5D1
ZC3H4
LOC107984140
CD37
IRF3
GPR32
KLK1
CTU1
CD33
SIGLEC14
ZNF615
LOC112268244
ZNF816
LILRA6
ZNF71
ZNF544
LOC105372485
NSFL1C
LOC388780
ADRA1D
LOC105372513
GPCPD1
MCM8
CRLS1
LRRN4
NINL
ZNF337-AS1
FOXS1
FER1L4
CTNNBL1
LOC105372630
CD40
MOCS3
CTCFL
LOC105372718
LOC102724701
TMPRSS15
LINC01673
LOC105372774
SCAF4
TCP10L
SON
CLDN14
PLAC4
LOC107985502
PDXK
PWP2
DIP2A
OR11H1
ADA2
PPIL2
POM121L10P
SEZ6L
TPST2
CABP7
HORMAD2
INPP5J
RASD2
SSTR3
MAFF
CSNK1E
SMC1B
WNT7B
MIRLET7BHG
LOC112268288
ZBED1_1
ANOS1
RAI2
KLHL34
RPGR
SLC35A2
AKAP4
ITIH6
LOC101928692
LOC105377212
ARHGEF9-IT1
PJA1
ZMYM3
FLJ44635
SYTL4
ARMCX4
ARMCX3
BEX5
FRMPD3
LAMP2
FAM45BP
FAM122C
ZNF75D
ATP11C
CD99L2
LOC107987375
LOC105369189
RNA45SN4
TRNV

## Sheet: Both
Common elements in Bone NonBone :
RPL22
SLC66A1
RUNX3
THEMIS2
SPOCD1
CLSPN
2001-08-01
SH3D21
MKNK1
EFCAB14
ELAVL4
ECHDC2
MGC34796
ROR1
ERICH3
DPH5
LRIG2
TRIM33
LOC100996263
LINC02802
LOC112268238
C1orf56
CDC42SE1
POGZ
RPS27
EFNA4
C1orf61
ADAMTS4
SCYL3
LINC01681
PRRC2C
LHX4
RPS10P7
PPP1R15B
MDM4
DUSP10
WDR26
PCNX2
TBCE
LOC107985367
CHRM3
CEP170
RNF144A
LOC101929452
SLC35F6
TCF23
YIPF4
CEBPZOS
LOC375196
LOC105374506
HAAO
SIX3
PRKCE
RHOQ
MSH2
FSHR
LOC100132215
MEIS1
LOC105374785
PNO1
TET3
TMSB10
LOC105373504
MAP4K4
LIMS4
ACOXL
FBLN7
EN1
TMEM185B
ZNF806
LRP1B
MBD5
NEB
LOC101929356
KCNJ3
LOC107985780
PLA2R1
GPR155
TTN
TMEFF2
ABI2
PSMD1
LRRFIP1
PER2
KIF1A
CHL1
SETMAR
ITPR1
TRANK1
ZNF620
CTNNB1
LOC107986079
NEK4
LMOD3
FOXP1
RYBP
LOC105374029
CD47
TIGIT
ZBTB20
TMEM39A
LOC107986119
CCDC58
TF
SRPRB
KY
ERICH6
MBNL1
LOC102724289
LOC105374181
KPNA4
NLGN1
USP13
SOX2-OT
TMEM41A
SENP2
BDH1
UVSSA
C4orf48
MXD4
MSX1
SLC2A9
HS3ST1
C1QTNF7
TAPT1-AS1
MED28
FAM184B
RBPJ
TLR1
GABRB1
LOC105377282
SOWAHB
CNOT6L
PAQR3
LOC102723458
CCSER1
FAM241A
SYNPO2
TNIP3
JADE1
LOC100505685
LINC02273
MFAP3L
GPM6A
CLPTM1L
MYO10
LINC02109
SNX18
MAST4
LOC105379012
GUSBP3
SERINC5
DHFR
ATG10
CCNH
LOC105379070
FAM172A
POU5F2
FBXL17
EPB41L4A
APC
DCP2
MCC
LOC105379133
FBN2
MINAR2
CXCL14
EGR1
PRELID2
SLC36A1
LINC02227
EBF1
PWWP2A
TENM2
FGF18
LOC105377744
HNRNPH1
LOC107986554
LOC107986556
RREB1
DSP
JARID2
ATXN1
SOX4
LOC102724765
LOC105374986
LOC105374988
GRM4
TEAD3
RNF8
MDGA1
BTBD9
LRFN2
PTCHD4
LOC101927268
EYS
SMAP1
LOC100506851
ZNF292
BACH2
MANEA
LOC105377905
ROS1
AHI1
HEBP2
NHSL1
STXBP5-AS1
ARID1B
LOC105378077
PACRG
LOC105378122
WDR27
C7orf50
CHST12
AMZ1
LOC100129484
FBXL18
ACTB
OCM
ZNF316
NDUFA4
TMEM106B
SNX13
INHBA
CAMK2B
TMEM248
AUTS2
LOC105375356
SEMA3E
GRM3
GATAD1
LOC107986820
LOC112267858
ZSCAN25
GPR85
TFEC
KCP
TMEM209
LOC105375513
ZC3HAV1
ACTR3C
PRKAG2
MCPH1-AS1
DLC1
TUSC3
SLC25A37
LOC107986935
PLPBP
LOC102723716
CHRNB3
HOOK3
SNTG1
CYP7B1
C8orf34
NCOA2
EYA1
STMN2
PAG1
IMPA1P1
LRRC69
LOC105375689
LOC101927413
CSMD3
TRPS1
ZHX1
ASAP1-IT1
ST3GAL1
ADGRB1
TMED10P1
RLN1
NFIB
SH3GL2
C9orf24
NPR2
PAX5
TRMT10B
DCAF10
LOC107986997
PCSK5
LOC101927575
LOC112268051
ZNF462
MUSK
ZNF483
KIAA1958
COL27A1
CNTRL
RC3H2
RPL35
SET
LARP4B
PFKP
DHTKD1
SKIDA1
ANKRD26
WAC-AS1
PCAT5
ANK3
TSPAN15
NDST2
VCL
KCNMA1
TSPAN14
LDB3
PTEN
LIPK
LOC101926887
IFIT5
CPEB3
PLCE1
NOC3L
LCOR
NRAP
EMX2
LINC02641
ADAM12
FOXI2
MKI67
MUC2
IGF2
KCNQ1OT1
RHOG
PPFIBP2
MICALCL
LOC112268084
PLEKHA7
KCNC1
NAV2
SLC5A12
LOC100506675
EIF3M
CD59
SYT13
RAPSN
TNKS1BP1
MARK2
NEAT1
MALAT1
KAT5
SNX32
CFL1
SPTBN2
KDM2A
PPP6R3
LOC105369377
RAB30
FAT3
LINC02746
CEP295
PGR
ATM
LOC105369489
PPP2R1B
SIK3
PAFAH1B2
C2CD2L
LOC105369536
UBASH3B
EI24
ARHGAP32
NOP2
ATN1
SMIM10L1
GPR19
LOC107984494
TMTC1
ALG10B
ANO6
FMNL3
TMBIM6
LOC102724050
TESPA1
ERBB3
MYL6
USP15
CPM
GLIPR1
PTPRQ
MGAT4C
NUDT4
IGF1
TPCN1
KSR2
CAMKK2
LOC105370042
RIMBP2
LOC107984582
SACS
ATP8A2
SHISA2
MTIF3
NBEA
KBTBD6
LOC105370174
ENOX1
ZC3H13
DLEU1
DIS3
TBC1D4
SLITRK6
LOC101927284
IRS2
HOMEZ
HEATR5A
NPAS3
FBXO33
MDGA2
ARF6
LOC105370557
GPATCH2L
IRF2BPL
ZDHHC22
LOC105370600
FLRT2
FOXN3
CALM1
CPSF2
ITPK1-AS1
DICER1
MEG9
DYNC1H1
MARK3
SNORD116-10
GABRA5
GREM1
PGBD4
RASGRP1
OIP5-AS1
MAPKBP1
TTBK2
LCMT2
SERF2
FBN1
USP8
LOC105370833
ADAM10
LOC107984805
FBXL22
MAP2K5
RPLP1
GRAMD2A
LOC102723657
STOML1
NRG4
ADAMTS7
RASGRF1
ST20-AS1
LOC102724001
CPEB1
MFGE8
NGRN
LRRC28
LOC107984751
MTRNR2L4
DNASE1
CREBBP
EMP2
CACNG3
SEZ6L2
ZNF688
VPS35
CDH11
PDP2
NFATC3
EXOSC6
ZFHX3
MON1B
MAF
CMIP
MTHFSD
LOC101930112
CRK
METTL16
SPATA22
MINK1
C17orf107
PITPNM3
NLGN2
ZBTB4
LINC00324
CTC1
ARHGEF15
GAS7
NCOR1
CCDC144NL-AS1
TAOK1
RPL23
NEUROD2
WIPF2
GPATCH8
IGF2BP1
ZNF652
ANKFN1
FAM20A
SSTR2
RPL38
SLC9A3R1
UNK
RBFOX3
LINC01979
BAIAP2
LOC107987250
RAB12
LDLRAD4
SNRPD1
ZNF521
LOC105372055
FHOD3
CELF4
LOC105372072
ATP5F1A
LOC105372097
PIAS2
RPL17
LIPG
ME2
TCF4
LINC01415
NEDD4L
LOC105372173
CCDC102B
LOC102723506
HCN2
ARID3A
ARHGAP45
ONECUT3
CELF5
FEM1A
KRI1
PRKCSH
ELAVL3
ZNF491
CACNA1A
PALM3
ADGRL1
PGPEP1
LOC105376899
ZNF302
ZNF527
MRPS12
TIMM50
POU2F2
CEACAM20
PPM1N
SNRPD2
NOVA2
FTL
RPS11
EMC10
ZNF331
LOC105372460
LOC105372462
ZNF419
NRSN2
MAVS
CDS2
SLX4IP
PCSK2
KIF3B
CEP250
SRSF6
OSER1
PKIG
SYS1
KCNB1
NFATC2
RNA18SN2
RNA18SN3
LOC112268284
RNA18SN1
RIPPLY3
TTC28
ELFN2
POLR2F
TNRC6B
KIAA0930
GTSE1
IL17REL
MIOX
ARSD
HCCS
FANCB
SMS
SAT1
IL1RAPL1
GPR82
OTUD5
BMP15
XIST
ZDHHC15
LPAR4
RPS6KA6
APOOL
NRK
COL4A6
PAK3
LRCH2
LONRF3
NKAP
GRIA3
STAG2
MBNL3
ARHGEF6
MAGEA10
MECP2
LOC107987350
RNA18SN4
RNA18SN5
