# Supplementary material for: Transcriptomic profiling of circulating tumor cells from metastatic breast cancer patients reveals new hints in their biological features and phenotypic heterogeneity
Source: Exp Hematol Oncol. 2025 May 6;14:67. doi: 10.1186/s40164-025-00659-y (PMC12054220; doi:10.1186/s40164-025-00659-y)
Supplement: Supplementary file 4 — Additional file 4:Table S4. Transcripts detected by 3' RNA sequencing of circulating tumor cells (CTCs) isolated from 2 patients with luminal metastatic breast cancer without bone involvement. Reads from a total of 20 CTCs were analyzed in batch. The table lists all identified transcripts along with their normalized expression levels, reported in transcripts per million (TPM). [file 40164_2025_659_MOESM4_ESM.xlsx]

## Sheet: Tmp export tabular
Name	TPM	Exons	GeneID	HGNC	IMGT/GENE-DB	MIM	Biotype	Transcripts annotated	Uniquely identified transcripts	Exon length	Unique exon reads	Total exon reads
KLHL17	89.3096	18	339451	HGNC:24023			protein_coding	6	0	3277	1	1
LOC107984868	89.3096	2	107984868				lncRNA	1	1	3854	1	1
MORN1	89.3096	18	79906	HGNC:25852			protein_coding	3	1	6399	1	1
NPHP4	178.619	52	261734	HGNC:19104		607215	protein_coding	22	0	8406	2	2
RPL22	89.3096	4	6146	HGNC:10315		180474	protein_coding	1	1	2061	1	1
ARHGEF19	178.619	21	128272	HGNC:26604		612496	protein_coding	3	0	3444	2	2
PAX7	89.3096	11	5081	HGNC:8621		167410	protein_coding	3	1	6473	1	1
SLC66A1	89.3096	22	54896	HGNC:26001		614760	protein_coding	11	0	6567	1	1
TMCO4	89.3096	30	255104	HGNC:27393			protein_coding	18	0	6397	1	1
E2F2	178.619	14	1870	HGNC:3114		600426	protein_coding	6	1	5970	2	2
LOC101928163	89.3096	3	101928163				lncRNA	1	1	1212	1	1
RUNX3	89.3096	12	864	HGNC:10473		600210	protein_coding	5	0	4903	1	1
FAM110D	89.3096	2	79927	HGNC:25860			protein_coding	1	1	2799	1	1
THEMIS2	89.3096	16	9473	HGNC:16839		617856	protein_coding	8	0	2736	1	1
LOC400748	178.619	4	400748				lncRNA	1	1	2873	2	2
PEF1	89.3096	14	553115	HGNC:30009		610033	protein_coding	8	0	4127	1	1
SPOCD1	89.3096	25	90853	HGNC:26338			protein_coding	11	0	4179	1	1
ZBTB8B	89.3096	4	728116	HGNC:37057			protein_coding	1	1	12831	1	1
CLSPN	89.3096	30	63967	HGNC:19715		605434	protein_coding	7	0	9287	1	1
AGO1	89.3096	29	26523	HGNC:3262		606228	protein_coding	8	0	13961	1	1
AGO3	1696.88	33	192669	HGNC:18421		607355	protein_coding	12	0	27993	19	19
SH3D21	89.3096	28	79729	HGNC:26236			protein_coding	10	0	4222	1	1
RRAGC	89.3096	8	64121	HGNC:19902		608267	protein_coding	2	0	2681	1	1
OXCT2P1	178.619	1	192217	HGNC:21627			transcribed_pseudogene	1	0	1804	0	2
MYCL	267.929	5	4610	HGNC:7555		164850	protein_coding	3	0	4849	3	3
RIMS3	89.3096	9	9783	HGNC:21292		611600	protein_coding	2	0	7408	1	1
LOC112268225	89.3096	2	112268225				lncRNA	1	1	4375	1	1
MKNK1	89.3096	33	8569	HGNC:7110		606724	protein_coding	27	0	11466	1	1
EFCAB14	89.3096	11	9813	HGNC:29051			protein_coding	1	1	5817	1	1
ELAVL4	89.3096	28	1996	HGNC:3315		168360	protein_coding	30	0	8209	1	1
ECHDC2	89.3096	42	55268	HGNC:23408			protein_coding	29	0	7808	1	1
FYB2	89.3096	37	199920	HGNC:27295			protein_coding	17	1	5946	1	1
MGC34796	267.929	1	414927				transcribed_pseudogene	1	1	1887	3	3
ROR1	89.3096	16	4919	HGNC:10256		602336	protein_coding	5	0	10058	1	1
PDE4B	89.3096	29	5142	HGNC:8781		600127	protein_coding	11	0	6281	1	1
HHLA3	89.3096	17	11147	HGNC:4906		604372	protein_coding	9	1	2106	1	1
CTH	89.3096	17	1491	HGNC:2501		607657	protein_coding	5	0	4822	1	1
ERICH3	89.3096	26	127254	HGNC:25346			protein_coding	13	0	9851	1	1
ZZZ3	89.3096	26	26009	HGNC:24523			protein_coding	11	0	7876	1	1
LOC112268267	89.3096	2	112268267				lncRNA	1	1	6620	1	1
ZNF326	89.3096	20	284695	HGNC:14104		614601	protein_coding	6	0	11003	1	1
BCAR3	89.3096	21	8412	HGNC:973		604704	protein_coding	6	1	4739	1	1
DPH5	89.3096	17	51611	HGNC:24270		611075	protein_coding	10	0	16238	1	1
NBPF6	89.3096	28	653149	HGNC:31988		613996	protein_coding	7	0	6179	0	1
OVGP1	89.3096	11	5016	HGNC:8524		603578	protein_coding	1	1	2196	1	1
LOC105378910	89.3096	4	105378910				lncRNA	2	0	1699	1	1
LRIG2	89.3096	24	9860	HGNC:20889		608869	protein_coding	6	1	12109	1	1
RSBN1	89.3096	10	54665	HGNC:25642		615858	protein_coding	3	0	16179	1	1
SYT6	89.3096	16	148281	HGNC:18638		607718	protein_coding	12	0	6557	1	1
TRIM33	178.619	28	51592	HGNC:16290		605769	protein_coding	7	1	9917	2	2
LOC100996263	89.3096	3	100996263				lncRNA	1	1	436	1	1
HSD3BP4	89.3096	1	128102	HGNC:5222			transcribed_pseudogene	1	1	8697	1	1
TRV-CAC8-1	89.3096	1	100189142	HGNC:34704			tRNA	1	0	71	0	1
LINC02802	89.3096	9	100996732	HGNC:54326			lncRNA	5	1	5155	1	1
NBPF13P	89.3096	6	644861	HGNC:31995			transcribed_pseudogene	1	1	1149	1	1
PRKAB2	89.3096	13	5565	HGNC:9379		602741	protein_coding	7	0	6724	1	1
NOTCH2NLB	89.3096	14	100996763	HGNC:53923		618024	protein_coding	8	0	11668	1	1
LOC112268238	89.3096	8	112268238				protein_coding	5	1	4662	1	1
MINDY1	178.619	32	55793	HGNC:25648		618407	protein_coding	21	0	4905	2	2
C1orf56	446.548	2	54964	HGNC:26045			protein_coding	1	1	2085	5	5
CDC42SE1	267.929	11	56882	HGNC:17719			protein_coding	3	0	3183	3	3
POGZ	178.619	33	23126	HGNC:18801		614787	protein_coding	18	1	20214	2	2
LCE1E	89.3096	2	353135	HGNC:29466		612607	protein_coding	1	1	1200	1	1
SLC39A1	89.3096	11	27173	HGNC:12876		604740	protein_coding	6	1	3092	1	1
RPS27	89.3096	7	6232	HGNC:10416		603702	protein_coding	3	1	591	1	1
EFNA4	89.3096	6	1945	HGNC:3224		601380	protein_coding	3	0	1254	0	1
EFNA1	178.619	5	1942	HGNC:3221		191164	protein_coding	2	0	1552	2	2
THBS3	89.3096	44	7059	HGNC:11787		188062	protein_coding	28	0	5645	1	1
C1orf61	89.3096	31	10485	HGNC:30780			protein_coding	28	0	8026	1	1
IQGAP3	89.3096	48	128239	HGNC:20669			protein_coding	8	0	6723	1	1
COPA	89.3096	34	1314	HGNC:2230		601924	protein_coding	2	0	5345	1	1
ADAMTS4	178.619	13	9507	HGNC:220		603876	protein_coding	4	0	13062	2	2
LOC105371586	89.3096	3	105371586				lncRNA	1	1	6352	1	1
SCYL3	446.548	29	57147	HGNC:19285		608192	protein_coding	13	1	7934	5	5
LINC01681	11788.9	5	105371609	HGNC:52468			lncRNA	1	1	967	132	132
PRRC2C	89.3096	43	23215	HGNC:24903		617373	protein_coding	20	0	10726	1	1
SNORD74	89.3096	1	619498	HGNC:32734			snoRNA	1	1	72	1	1
CEP350	89.3096	44	9857	HGNC:24238		617870	protein_coding	6	0	13694	1	1
LHX4	357.239	12	89884	HGNC:21734		602146	protein_coding	5	0	7374	4	4
LOC105371657	89.3096	6	105371657				lncRNA	2	1	1571	1	1
BRINP3	178.619	25	339479	HGNC:22393		618390	protein_coding	14	0	7636	2	2
GLRX2	89.3096	6	51022	HGNC:16065		606820	protein_coding	3	0	1349	1	1
CACNA1S	89.3096	46	779	HGNC:1397		114208	protein_coding	2	0	6058	1	1
RPS10P7	267.929	1	376693	HGNC:36423			transcribed_pseudogene	1	1	699	3	3
MGAT4EP	89.3096	3	641515	HGNC:49418			transcribed_pseudogene	1	1	2819	1	1
PPP1R15B	89.3096	5	84919	HGNC:14951		613257	protein_coding	2	1	6917	1	1
MDM4	2143.43	23	4194	HGNC:6974		602704	protein_coding	18	0	10508	24	24
CD34	89.3096	9	947	HGNC:1662		142230	protein_coding	2	1	8164	1	1
VASH2	89.3096	10	79805	HGNC:25723		610471	protein_coding	4	0	4473	1	1
DUSP10	89.3096	9	11221	HGNC:3065		608867	protein_coding	4	0	8420	1	1
AIDA	89.3096	13	64853	HGNC:25761		612375	protein_coding	2	0	3411	1	1
WDR26	89.3096	30	80232	HGNC:21208		617424	protein_coding	12	0	9332	1	1
EXOC8	89.3096	1	149371	HGNC:24659		615283	protein_coding	1	1	5100	1	1
DISC1	89.3096	27	27185	HGNC:2888		605210	protein_coding	23	0	13466	1	1
LOC105373172	89.3096	6	105373172				lncRNA	2	0	4328	1	1
PCNX2	982.406	48	80003	HGNC:8736		617656	protein_coding	12	1	9019	11	11
TBCE	89.3096	22	6905	HGNC:11582		604934	protein_coding	4	0	5698	1	1
EDARADD	89.3096	7	128178	HGNC:14341		606603	protein_coding	2	0	3315	1	1
LOC107985367	89.3096	2	107985367				lncRNA	1	1	2202	1	1
CHRM3	89.3096	18	1131	HGNC:1952		118494	protein_coding	20	0	20554	1	1
CEP170	89.3096	37	9859	HGNC:28920		613023	protein_coding	35	0	10120	1	1
LOC112268257	89.3096	3	112268257				lncRNA	1	1	958	1	1
LOC105373265	89.3096	5	105373265				lncRNA	1	1	7944	1	1
ACP1	89.3096	10	52	HGNC:122		171500	protein_coding	4	1	1883	1	1
PXDN	89.3096	25	7837	HGNC:14966		605158	protein_coding	3	0	6886	1	1
RSAD2	89.3096	7	91543	HGNC:30908		607810	protein_coding	2	0	3720	1	1
RNF144A	89.3096	26	9781	HGNC:20457			protein_coding	15	1	26056	1	1
LOC101929452	267.929	3	101929452				lncRNA	1	1	530	3	3
LINC01814	178.619	6	101929567	HGNC:52618			lncRNA	1	1	8839	2	2
SMC6	89.3096	35	79677	HGNC:20466		609387	protein_coding	9	0	5769	1	1
KLHL29	89.3096	18	114818	HGNC:29404			protein_coding	4	0	6934	1	1
LOC102723401	89.3096	2	102723401				lncRNA	1	1	4025	1	1
WDCP	89.3096	8	80304	HGNC:26157		616234	protein_coding	3	0	3945	1	1
SLC35F6	803.787	6	54978	HGNC:26055			protein_coding	1	1	3902	9	9
TCF23	89.3096	6	150921	HGNC:18602		609635	protein_coding	2	1	4994	1	1
GTF3C2	89.3096	24	2976	HGNC:4665		604883	protein_coding	4	0	4949	1	1
RBKS	89.3096	11	64080	HGNC:30325		611132	protein_coding	2	0	2390	1	1
YIPF4	267.929	9	84272	HGNC:28145		617534	protein_coding	4	1	11955	3	3
TTC27	89.3096	22	55622	HGNC:25986			protein_coding	5	0	2903	1	1
CEBPZOS	5447.89	17	100505876	HGNC:49288			protein_coding	9	0	4306	58	61
RMDN2	89.3096	38	151393	HGNC:26567		611872	protein_coding	20	0	6975	1	1
LOC375196	89.3096	1	375196				lncRNA	1	1	1058	1	1
CDKL4	89.3096	24	344387	HGNC:19287			protein_coding	13	1	6939	1	1
MAP4K3	89.3096	40	8491	HGNC:6865		604921	protein_coding	4	0	4756	1	1
LOC105374506	89.3096	4	105374506				lncRNA	1	1	11601	1	1
LOC102723824	357.239	4	102723824				lncRNA	1	1	1460	4	4
HAAO	178.619	15	23498	HGNC:4796		604521	protein_coding	8	0	10018	2	2
SIX3	89.3096	2	6496	HGNC:10889		603714	protein_coding	1	1	2713	1	1
PRKCE	1161.03	46	5581	HGNC:9401		176975	protein_coding	22	1	25826	13	13
RHOQ	89.3096	12	23433	HGNC:17736		605857	protein_coding	5	0	5108	1	1
MSH2	89.3096	26	4436	HGNC:7325		609309	protein_coding	6	1	12039	1	1
FOXN2	89.3096	16	3344	HGNC:5281		143089	protein_coding	10	0	6457	1	1
FSHR	178.619	17	2492	HGNC:3969		136435	protein_coding	7	0	13493	2	2
NRXN1	89.3096	35	9378	HGNC:8008		600565	protein_coding	25	0	14186	1	1
CCDC85A	89.3096	10	114800	HGNC:29400			protein_coding	7	0	4215	1	1
LOC105374754	89.3096	8	105374754				lncRNA	7	0	2696	1	1
REL	89.3096	14	5966	HGNC:9954		164910	protein_coding	4	0	11393	1	1
USP34	89.3096	80	9736	HGNC:20066		615295	protein_coding	1	1	11675	1	1
LOC100132215	89.3096	6	100132215				lncRNA	2	0	2205	1	1
SERTAD2	89.3096	4	9792	HGNC:30784		617851	protein_coding	3	0	6702	1	1
LOC105369168	89.3096	14	105369168				lncRNA	3	0	3104	1	1
MEIS1	89.3096	13	4211	HGNC:7000		601739	protein_coding	1	1	4566	1	1
LOC105374785	1161.03	5	105374785				lncRNA	2	0	8623	13	13
PNO1	89.3096	10	56902	HGNC:32790			protein_coding	4	1	3237	1	1
FBXO48	89.3096	9	554251	HGNC:33857			protein_coding	4	1	5737	1	1
ARHGAP25	89.3096	24	9938	HGNC:28951		610587	protein_coding	17	0	4971	1	1
PAIP2B	89.3096	9	400961	HGNC:29200		611018	protein_coding	5	0	6519	1	1
LOC107985897	178.619	2	107985897				lncRNA	1	1	3302	2	2
TET3	89.3096	23	200424	HGNC:28313		613555	protein_coding	14	0	14786	1	1
TTC31	89.3096	26	64427	HGNC:25759			protein_coding	12	0	3682	1	1
LOXL3	89.3096	25	84695	HGNC:13869		607163	protein_coding	8	0	5131	1	1
TRABD2A	89.3096	10	129293	HGNC:27013		614912	protein_coding	4	0	4267	1	1
TMSB10	89.3096	3	9168	HGNC:11879		188399	protein_coding	1	1	461	1	1
LOC105374839	89.3096	3	105374839				lncRNA	1	1	6904	1	1
DUSP2	89.3096	6	1844	HGNC:3068		603068	protein_coding	2	0	1800	1	1
LOC100506123	89.3096	4	100506123				lncRNA	1	0	706	0	1
INPP4A	89.3096	49	3631	HGNC:6074		600916	protein_coding	35	0	18385	1	1
MGAT4A	1250.33	18	11320	HGNC:7047		604623	protein_coding	2	0	8521	14	14
EIF5B	89.3096	24	9669	HGNC:30793		606086	protein_coding	1	1	5741	1	1
LOC105373504	178.619	8	105373504				lncRNA	3	0	5608	2	2
RNF149	89.3096	22	284996	HGNC:23137			protein_coding	11	0	9851	1	1
MAP4K4	22416.7	38	9448	HGNC:6866		604666	protein_coding	50	0	7998	241	251
MRPS9	89.3096	14	64965	HGNC:14501		611975	protein_coding	3	0	2746	1	1
LOC105375311	89.3096	3	105375311				lncRNA	1	1	1653	1	1
LOC102724744	625.167	6	102724744				lncRNA	3	0	4510	7	7
RGPD4	89.3096	34	285190	HGNC:32417		612707	protein_coding	7	0	8184	0	1
LINC01123	89.3096	4	440894	HGNC:49269			lncRNA	3	0	2519	1	1
LIMS4	89.3096	18	100288695	HGNC:39941			protein_coding	6	0	4358	0	1
ACOXL	89.3096	44	55289	HGNC:25621			protein_coding	29	1	18039	1	1
FBLN7	89.3096	27	129804	HGNC:26740		611551	protein_coding	14	1	10754	1	1
EN1	267.929	2	2019	HGNC:3342		131290	protein_coding	1	1	2962	3	3
EPB41L5	89.3096	37	57669	HGNC:19819		611730	protein_coding	11	0	11668	1	1
TMEM185B	89.3096	1	79134	HGNC:18896			protein_coding	1	1	5922	1	1
RALB	89.3096	10	5899	HGNC:9840		179551	protein_coding	4	1	2676	1	1
CNTNAP5	89.3096	26	129684	HGNC:18748		610519	protein_coding	3	0	11219	1	1
LINC01889	89.3096	5	105373597	HGNC:52708			lncRNA	2	0	2429	1	1
LOC105373605	89.3096	5	105373605				lncRNA	2	0	2174	1	1
ZNF806	89.3096	6	646915	HGNC:33228			protein_coding	2	0	4573	0	1
LRP1B	89.3096	96	53353	HGNC:6693		608766	protein_coding	4	0	22932	1	1
LOC105373648	89.3096	6	105373648				lncRNA	3	1	10792	1	1
GTDC1	89.3096	66	79712	HGNC:20887		610165	protein_coding	64	0	13157	1	1
MBD5	178.619	26	55777	HGNC:20444		611472	protein_coding	9	0	10736	2	2
NEB	89.3096	193	4703	HGNC:7720		161650	protein_coding	40	0	27184	1	1
LOC101929356	89.3096	8	101929356				lncRNA	4	0	11715	1	1
LOC105373694	89.3096	5	105373694				lncRNA	2	0	1486	1	1
KCNJ3	267.929	7	3760	HGNC:6264		601534	protein_coding	4	0	4887	3	3
FAM133DP	89.3096	1	728066	HGNC:44192			transcribed_pseudogene	1	1	2023	1	1
UPP2	89.3096	17	151531	HGNC:23061		617340	protein_coding	7	0	3627	1	1
LOC107985780	89.3096	2	107985780				lncRNA	1	1	12597	1	1
LOC105373716	89.3096	4	105373716				lncRNA	2	1	3735	1	1
PLA2R1	89.3096	46	22925	HGNC:9042		604939	protein_coding	14	0	15993	1	1
GCA	89.3096	26	25801	HGNC:15990		607030	protein_coding	14	0	10714	1	1
XIRP2	89.3096	15	129446	HGNC:14303		609778	protein_coding	6	0	12969	1	1
MYO3B	89.3096	47	140469	HGNC:15576		610040	protein_coding	12	0	7081	1	1
SP9	89.3096	2	100131390	HGNC:30690			protein_coding	1	1	2554	1	1
GPR155	89.3096	25	151556	HGNC:22951			protein_coding	7	0	7885	1	1
ATP5MC3	89.3096	7	518	HGNC:843		602736	protein_coding	3	1	3430	1	1
HOXD8	89.3096	5	3234	HGNC:5139		142985	protein_coding	3	0	2618	1	1
TTN	89.3096	367	7273	HGNC:12403		188840	protein_coding	19	0	116922	1	1
SESTD1	267.929	25	91404	HGNC:18379			protein_coding	7	0	11036	3	3
NEUROD1	89.3096	5	4760	HGNC:7762		601724	protein_coding	3	1	7065	1	1
DNAJC10	89.3096	27	54431	HGNC:24637		607987	protein_coding	5	0	21076	1	1
FSIP2-AS1	89.3096	5	107985781	HGNC:40978			lncRNA	2	1	880	1	1
PMS1	89.3096	37	5378	HGNC:9121		600258	protein_coding	31	0	5995	0	1
GLS	89.3096	23	2744	HGNC:4331		138280	protein_coding	6	1	11343	1	1
TMEFF2	89.3096	16	23671	HGNC:11867		605734	protein_coding	6	1	8493	1	1
LOC101927366	89.3096	3	101927366				lncRNA	1	1	5107	1	1
HECW2	89.3096	38	57520	HGNC:29853		617245	protein_coding	7	0	13129	1	1
LOC101927687	89.3096	17	101927687				lncRNA	14	1	5227	1	1
ABI2	446.548	32	10152	HGNC:24011		606442	protein_coding	52	0	23146	5	5
LOC105373847	89.3096	6	105373847				lncRNA	3	1	1589	1	1
INO80D	89.3096	19	54891	HGNC:25997			protein_coding	7	0	16488	1	1
STK36	89.3096	42	27148	HGNC:17209		607652	protein_coding	10	0	5353	1	1
CCL20	89.3096	5	6364	HGNC:10619		601960	protein_coding	2	0	834	1	1
PSMD1	89.3096	29	5707	HGNC:9554		617842	protein_coding	4	0	4333	1	1
LOC93463	89.3096	7	93463				lncRNA	1	1	2231	1	1
LRRFIP1	89.3096	47	9208	HGNC:6702		603256	protein_coding	53	0	12257	1	1
RBM44	89.3096	28	375316	HGNC:24756			protein_coding	11	0	5762	1	1
RAMP1	89.3096	11	10267	HGNC:9843		605153	protein_coding	7	1	2686	1	1
PER2	89.3096	26	8864	HGNC:8846		603426	protein_coding	3	0	6761	1	1
CAPN10-DT	89.3096	1	101752400	HGNC:48839			lncRNA	1	1	3567	1	1
AQP12A	89.3096	4	375318	HGNC:19941		609789	protein_coding	1	0	1063	0	1
KIF1A	89.3096	53	547	HGNC:888		601255	protein_coding	5	1	9325	1	1
CHL1	89.3096	38	10752	HGNC:1939		607416	protein_coding	19	0	15340	1	1
SETMAR	178.619	10	6419	HGNC:10762		609834	protein_coding	8	0	6474	2	2
ITPR1	89.3096	72	3708	HGNC:6180		147265	protein_coding	19	0	12284	1	1
GRM7	89.3096	28	2917	HGNC:4599		604101	protein_coding	14	0	20653	1	1
SSUH2	89.3096	62	51066	HGNC:24809		617479	protein_coding	42	0	12138	1	1
TTLL3	89.3096	19	26140	HGNC:24483			protein_coding	3	0	4524	0	1
MKRN2	89.3096	9	23609	HGNC:7113		608426	protein_coding	2	0	2848	1	1
C3orf20	89.3096	27	84077	HGNC:25320			protein_coding	11	1	6083	1	1
RBSN	89.3096	25	64145	HGNC:20759		609511	protein_coding	12	0	7419	1	1
COLQ	89.3096	18	8292	HGNC:2226		603033	protein_coding	3	0	3321	1	1
LOC105376972	89.3096	5	105376972				lncRNA	3	0	4425	1	1
NR1D2	89.3096	13	9975	HGNC:7963		602304	protein_coding	4	0	5498	1	1
AZI2	89.3096	18	64343	HGNC:24002		609916	protein_coding	9	0	5275	1	1
TGFBR2	267.929	12	7048	HGNC:11773		190182	protein_coding	5	0	6673	2	3
LOC105377017	89.3096	3	105377017				lncRNA	1	1	5500	1	1
OSBPL10	89.3096	18	114884	HGNC:16395		606738	protein_coding	7	0	7070	1	1
TRANK1	178.619	33	9881	HGNC:29011			protein_coding	9	0	13247	2	2
DLEC1	89.3096	52	9940	HGNC:2899		604050	protein_coding	11	0	7582	1	1
XIRP1	89.3096	6	165904	HGNC:14301		609777	protein_coding	4	0	6488	1	1
ZNF620	357.239	16	253639	HGNC:28742			protein_coding	11	0	7113	4	4
LOC105377043	89.3096	7	105377043				lncRNA	3	0	6062	1	1
CTNNB1	178.619	30	1499	HGNC:2514		116806	protein_coding	12	0	4287	2	2
LOC107986079	89.3096	5	107986079				lncRNA	2	1	8317	1	1
NCKIPSD	178.619	25	51517	HGNC:15486		606671	protein_coding	10	0	4402	2	2
SEMA3B	178.619	24	7869	HGNC:10724		601281	protein_coding	7	0	3590	2	2
IFRD2	89.3096	12	7866	HGNC:5457		602725	protein_coding	1	1	2109	1	1
NEK4	89.3096	25	6787	HGNC:11399		601959	protein_coding	9	0	8675	1	1
CACNA1D	89.3096	59	776	HGNC:1391		114206	protein_coding	18	0	11136	1	1
LOC105377113	178.619	4	105377113				lncRNA	2	0	7332	2	2
MAGI1	89.3096	28	9223	HGNC:946		602625	protein_coding	6	0	9957	1	1
TAFA4	89.3096	11	151647	HGNC:21591		617498	protein_coding	4	0	2294	1	1
LMOD3	89.3096	6	56203	HGNC:6649		616112	protein_coding	2	1	4115	1	1
FOXP1	625.167	50	27086	HGNC:3823		605515	protein_coding	28	0	15863	7	7
LOC105377156	89.3096	11	105377156				lncRNA	7	0	1329	1	1
LINC00870	89.3096	3	201617	HGNC:27319			lncRNA	1	1	2700	1	1
RYBP	446.548	4	23429	HGNC:10480		607535	protein_coding	1	1	4449	5	5
EPHA6	178.619	47	285220	HGNC:19296		600066	protein_coding	22	0	23038	2	2
ST3GAL6	89.3096	17	10402	HGNC:18080		607156	protein_coding	18	0	4318	1	1
HP09053	89.3096	3	101929357				lncRNA	1	1	2018	1	1
NXPE3	89.3096	15	91775	HGNC:28238			protein_coding	12	0	8877	1	1
LOC105374016	89.3096	30	105374016				lncRNA	10	1	6656	1	1
LOC105374029	178.619	10	105374029				lncRNA	5	0	6446	2	2
CD47	89.3096	19	961	HGNC:1682		601028	protein_coding	14	0	15642	1	1
GCSAM	89.3096	13	257144	HGNC:20253		607792	protein_coding	10	0	6570	1	1
LOC112268447	89.3096	2	112268447				lncRNA	1	1	6161	1	1
NEPRO	89.3096	17	25871	HGNC:24496		617089	protein_coding	15	0	4912	1	1
TIGIT	178.619	10	201633	HGNC:26838		612859	protein_coding	3	0	22610	2	2
ZBTB20	89.3096	26	26137	HGNC:13503		606025	protein_coding	14	0	28505	1	1
LOC105374051	89.3096	3	105374051				lncRNA	1	1	3105	1	1
TMEM39A	625.167	18	55254	HGNC:25600			protein_coding	8	0	5881	7	7
LOC107986119	89.3096	3	107986119				lncRNA	2	0	2156	1	1
LRRC58	89.3096	4	116064	HGNC:26968			protein_coding	1	1	7918	1	1
STXBP5L	89.3096	44	9515	HGNC:30757		609381	protein_coding	16	1	17618	1	1
POLQ	89.3096	30	10721	HGNC:9186		604419	protein_coding	1	1	8757	1	1
FBXO40	89.3096	4	51725	HGNC:29816		609107	protein_coding	1	1	5669	1	1
CCDC58	89.3096	11	131076	HGNC:31136			protein_coding	6	0	1073	1	1
LOC105374071	89.3096	6	105374071				lncRNA	2	0	5889	1	1
PLXNA1	89.3096	34	5361	HGNC:9099		601055	protein_coding	2	0	9168	1	1
EEFSEC	89.3096	17	60678	HGNC:24614		607695	protein_coding	8	0	4064	1	1
MBD4	357.239	16	8930	HGNC:6919		603574	protein_coding	6	0	3570	4	4
RHO	89.3096	5	6010	HGNC:10012		180380	protein_coding	1	1	2768	1	1
COL6A6	89.3096	54	131873	HGNC:27023		616613	protein_coding	16	0	18224	1	1
LOC107986025	89.3096	3	107986025				lncRNA	1	1	4106	1	1
TF	89.3096	24	7018	HGNC:11740		190000	protein_coding	3	0	21225	1	1
SRPRB	178.619	11	58477	HGNC:24085		616883	protein_coding	2	1	6020	1	2
RAB6B	89.3096	11	51560	HGNC:14902		615852	protein_coding	2	0	5727	1	1
KY	89.3096	17	339855	HGNC:26576		605739	protein_coding	10	0	13459	1	1
ARMC8	535.858	41	25852	HGNC:24999			protein_coding	22	0	8754	6	6
LOC105374129	89.3096	2	105374129				lncRNA	1	1	4401	1	1
RNF13	89.3096	23	11342	HGNC:10057		609247	protein_coding	17	0	4046	1	1
ERICH6	89.3096	17	131831	HGNC:28602			protein_coding	3	1	2664	1	1
MBNL1	89.3096	39	4154	HGNC:6923		606516	protein_coding	56	0	9173	1	1
LOC102724289	89.3096	6	102724289				lncRNA	3	1	5566	1	1
LOC105374174	89.3096	4	105374174				lncRNA	2	1	1033	1	1
LOC105374181	89.3096	4	105374181				lncRNA	2	0	8439	1	1
KPNA4	89.3096	17	3840	HGNC:6397		602970	protein_coding	1	1	8952	1	1
LOC105374192	89.3096	9	105374192				lncRNA	8	0	3795	1	1
LRRC77P	89.3096	9	646168	HGNC:50536			transcribed_pseudogene	2	0	2680	1	1
TNIK	89.3096	35	23043	HGNC:30765		610005	protein_coding	9	0	10184	1	1
ECT2	89.3096	38	1894	HGNC:3155		600586	protein_coding	20	0	5543	1	1
NLGN1	89.3096	25	22871	HGNC:14291		600568	protein_coding	27	0	28865	1	1
NAALADL2-AS2	89.3096	3	100874244	HGNC:41015			lncRNA	1	1	807	1	1
KCNMB2	89.3096	8	10242	HGNC:6286		605214	protein_coding	4	0	2797	1	1
MFN1	89.3096	22	55669	HGNC:18262		608506	protein_coding	3	0	5335	0	1
USP13	89.3096	26	8975	HGNC:12611		603591	protein_coding	5	0	8181	1	1
SOX2-OT	178.619	10	347689	HGNC:20209		616338	lncRNA	6	0	4086	2	2
PSMD2	89.3096	23	5708	HGNC:9559		606223	protein_coding	3	0	3018	1	1
EIF4G1	89.3096	40	1981	HGNC:3296		600495	protein_coding	8	0	6297	1	1
LOC101929018	89.3096	7	101929018				lncRNA	1	1	1624	1	1
TMEM41A	535.858	13	90407	HGNC:30544			protein_coding	5	0	3908	6	6
SENP2	89.3096	20	59343	HGNC:23116		608261	protein_coding	4	1	5596	1	1
MASP1	89.3096	29	5648	HGNC:6901		600521	protein_coding	12	0	11898	1	1
LOC105374276	89.3096	5	105374276				lncRNA	2	0	479	1	1
NCBP2	89.3096	13	22916	HGNC:7659		605133	protein_coding	6	0	5532	1	1
BDH1	89.3096	25	622	HGNC:1027		603063	protein_coding	15	0	10936	0	1
ZNF141	178.619	11	7700	HGNC:12926		194648	protein_coding	7	1	17033	2	2
PCGF3	89.3096	12	10336	HGNC:10066		617543	protein_coding	2	0	6057	1	1
UVSSA	89.3096	45	57654	HGNC:29304		614632	protein_coding	23	1	18686	1	1
C4orf48	446.548	12	401115	HGNC:34437		614690	protein_coding	5	0	1955	5	5
MXD4	89.3096	6	10608	HGNC:13906			protein_coding	1	1	3871	1	1
TNIP2	89.3096	7	79155	HGNC:19118		610669	protein_coding	3	0	2011	1	1
MSX1	893.096	2	4487	HGNC:7391		142983	protein_coding	1	1	1940	10	10
AFAP1-AS1	89.3096	2	84740	HGNC:28141			lncRNA	1	1	6795	1	1
HTRA3	89.3096	12	94031	HGNC:30406		608785	protein_coding	3	1	3411	1	1
SLC2A9	89.3096	47	56606	HGNC:13446		606142	protein_coding	27	1	17526	1	1
ZNF518B	89.3096	8	85460	HGNC:29365		617734	protein_coding	6	0	10327	1	1
HS3ST1	89.3096	3	9957	HGNC:5194		603244	protein_coding	2	1	12134	1	1
C1QTNF7	89.3096	10	114905	HGNC:14342			protein_coding	5	0	4939	1	1
FAM200B	89.3096	17	285550	HGNC:27740			protein_coding	18	0	4694	1	1
TAPT1-AS1	89.3096	4	202020	HGNC:26832			lncRNA	2	0	2547	1	1
MED28	89.3096	4	80306	HGNC:24628		610311	protein_coding	1	1	10858	1	1
FAM184B	267.929	18	27146	HGNC:29235			protein_coding	1	1	6731	3	3
SLIT2-IT1	89.3096	4	100505893	HGNC:41383			lncRNA	1	1	601	1	1
LOC112268323	89.3096	2	112268323				lncRNA	1	1	10542	1	1
RBPJ	714.477	26	3516	HGNC:5724		147183	protein_coding	13	0	8011	7	8
LINC02261	89.3096	6	101929199	HGNC:53173			lncRNA	1	1	2802	1	1
TLR1	89.3096	13	7096	HGNC:11847		601194	protein_coding	12	0	8760	1	1
UBE2K	89.3096	8	3093	HGNC:4914		602846	protein_coding	6	0	5153	1	1
N4BP2	89.3096	34	55728	HGNC:29851			protein_coding	13	0	12503	1	1
LIMCH1	89.3096	44	22998	HGNC:29191		617750	protein_coding	45	0	9642	1	1
LOC105374421	89.3096	8	105374421				lncRNA	3	1	4986	1	1
YIPF7	89.3096	9	285525	HGNC:26825			protein_coding	2	1	9037	1	1
GABRB1	89.3096	18	2560	HGNC:4081		137190	protein_coding	6	1	16940	1	1
LNX1	89.3096	21	84708	HGNC:6657		609732	protein_coding	6	0	6552	1	1
TMPRSS11B	89.3096	13	132724	HGNC:25398			protein_coding	3	1	2645	1	1
LOC101927297	89.3096	9	101927297				lncRNA	5	0	757	1	1
CXCL2	89.3096	4	2920	HGNC:4603		139110	protein_coding	1	1	1115	1	1
LOC105377282	89.3096	5	105377282				lncRNA	2	0	758	1	1
LOC105377286	89.3096	7	105377286				lncRNA	4	0	5240	1	1
SHROOM3	89.3096	11	57619	HGNC:30422		604570	protein_coding	1	1	10891	1	1
SOWAHB	89.3096	1	345079	HGNC:32958			protein_coding	1	1	3993	1	1
LOC105377294	89.3096	5	105377294				lncRNA	3	1	3330	1	1
CNOT6L	89.3096	22	246175	HGNC:18042		618069	protein_coding	9	1	10209	1	1
PAQR3	89.3096	25	152559	HGNC:30130		614577	protein_coding	16	0	10533	1	1
LOC105377308	89.3096	6	105377308				lncRNA	4	0	4353	1	1
LOC107986189	89.3096	2	107986189				lncRNA	1	1	3022	1	1
LOC102723458	89.3096	16	102723458				lncRNA	14	1	4728	1	1
PYURF	89.3096	2	100996939	HGNC:44317			protein_coding	1	0	1311	0	1
CCSER1	89.3096	50	401145	HGNC:29349			protein_coding	32	1	36926	1	1
SMARCAD1	89.3096	35	56916	HGNC:18398		612761	protein_coding	11	0	6051	1	1
PDLIM5	89.3096	27	10611	HGNC:17468		605904	protein_coding	10	0	9180	1	1
LOC256880	89.3096	4	256880				lncRNA	1	1	498	1	1
UBE2D3	267.929	22	7323	HGNC:12476		602963	protein_coding	12	0	5718	3	3
CENPE	89.3096	55	1062	HGNC:1856		117143	protein_coding	9	0	8615	1	1
TACR3	89.3096	5	6870	HGNC:11528		162332	protein_coding	1	1	5359	1	1
LOC105377362	89.3096	7	105377362				lncRNA	3	0	2075	1	1
FAM241A	89.3096	2	132720	HGNC:26813			protein_coding	1	1	8844	1	1
AP1AR	89.3096	15	55435	HGNC:28808		610851	protein_coding	6	0	6181	1	1
SYNPO2	89.3096	9	171024	HGNC:17732			protein_coding	5	0	19537	1	1
MYOZ2	89.3096	8	51778	HGNC:1330		605602	protein_coding	2	1	3332	1	1
C4orf3	89.3096	4	401152	HGNC:19225			protein_coding	2	0	2960	1	1
TNIP3	89.3096	25	79931	HGNC:19315		608019	protein_coding	12	0	4519	1	1
CCNA2	89.3096	8	890	HGNC:1578		123835	protein_coding	1	1	2748	1	1
SPRY1	89.3096	8	10252	HGNC:11269		602465	protein_coding	5	0	3524	1	1
JADE1	1339.64	26	79960	HGNC:30027		610514	protein_coding	16	0	9013	15	15
SCLT1	89.3096	37	132320	HGNC:26406		611399	protein_coding	18	0	8712	1	1
SMARCA5	89.3096	26	8467	HGNC:11101		603375	protein_coding	2	0	7885	1	1
LOC100505685	446.548	2	100505685				lncRNA	1	1	2666	5	5
LINC02273	446.548	4	100996286	HGNC:53188			lncRNA	2	0	1657	5	5
PLRG1	89.3096	18	5356	HGNC:9089		605961	protein_coding	2	0	3358	1	1
LOC105377504	89.3096	2	105377504				lncRNA	1	1	2410	1	1
FAM198B-AS1	89.3096	8	285505	HGNC:53132			lncRNA	4	0	4977	1	1
MFAP3L	89.3096	17	9848	HGNC:29083		616523	protein_coding	15	0	11007	1	1
GALNT7	178.619	20	51809	HGNC:4129		605005	protein_coding	5	0	7523	2	2
GPM6A	20809.1	12	2823	HGNC:4460		601275	protein_coding	8	1	4709	233	233
FRG1-DT	89.3096	5	728339	HGNC:51590			lncRNA	2	0	3897	1	1
CLPTM1L	625.167	25	81037	HGNC:24308		612585	protein_coding	6	0	3513	7	7
SDHAP3	89.3096	7	728609	HGNC:18781			transcribed_pseudogene	1	0	1153	0	1
LINC01018	89.3096	6	255167	HGNC:27394		616385	lncRNA	2	0	3366	1	1
SRD5A1	89.3096	7	6715	HGNC:11284		184753	protein_coding	4	0	7727	1	1
TENT4A	178.619	21	11044	HGNC:16705		605198	protein_coding	7	0	7955	2	2
LINC02226	89.3096	6	729506	HGNC:53095			lncRNA	1	1	1591	1	1
MARCH6	89.3096	35	10299	HGNC:30550		613297	protein_coding	9	0	11690	1	1
MYO10	893.096	46	4651	HGNC:7593		601481	protein_coding	5	1	13970	10	10
CDH18	89.3096	36	1016	HGNC:1757		603019	protein_coding	22	0	7960	1	1
LINC02109	89.3096	9	101929660	HGNC:52964			lncRNA	1	1	2057	1	1
NPR3	89.3096	18	4883	HGNC:7945		108962	protein_coding	10	0	8402	1	1
NADK2	89.3096	18	133686	HGNC:26404		615787	protein_coding	6	0	4427	1	1
LOC105374746	89.3096	3	105374746				lncRNA	1	1	3798	1	1
LINC02118	89.3096	4	105378960	HGNC:52974			lncRNA	1	1	407	1	1
ITGA1	89.3096	29	3672	HGNC:6134		192968	protein_coding	1	1	10736	1	1
SNX18	89.3096	7	112574	HGNC:19245			protein_coding	5	0	9038	1	1
LOC105378980	89.3096	3	105378980				lncRNA	1	1	1660	1	1
PDE4D	89.3096	43	5144	HGNC:8783		600129	protein_coding	27	0	19393	1	1
ERBIN	89.3096	37	55914	HGNC:15842		606944	protein_coding	12	0	8954	1	1
MAST4	89.3096	51	375449	HGNC:19037		618002	protein_coding	18	0	31064	1	1
PIK3R1	89.3096	23	5295	HGNC:8979		171833	protein_coding	8	0	9637	1	1
LOC105379012	267.929	5	105379012				lncRNA	2	0	8244	3	3
GUSBP3	89.3096	6	653188	HGNC:37301			transcribed_pseudogene	1	1	1551	1	1
MAP1B	89.3096	8	4131	HGNC:6836		157129	protein_coding	2	0	11911	1	1
ANKRD31	89.3096	36	256006	HGNC:26853		618423	protein_coding	14	0	6506	1	1
POLK	89.3096	31	51426	HGNC:9183		605650	protein_coding	19	0	13302	1	1
LOC107986424	89.3096	3	107986424				lncRNA	1	1	5723	1	1
F2R	89.3096	3	2149	HGNC:3537		187930	protein_coding	2	0	3849	1	1
SERINC5	89.3096	26	256987	HGNC:18825		614551	protein_coding	10	0	7518	1	1
DHFR	89.3096	7	1719	HGNC:2861		126060	protein_coding	4	0	3919	1	1
ATG10	178.619	16	83734	HGNC:20315		610800	protein_coding	8	0	7911	2	2
HAPLN1	89.3096	13	1404	HGNC:2380		115435	protein_coding	6	0	5567	1	1
CCNH	89.3096	23	902	HGNC:1594		601953	protein_coding	12	1	8172	1	1
LOC105379070	146646	3	105379070				lncRNA	1	1	6201	1535	1642
FAM172A	714.477	43	83989	HGNC:25365			protein_coding	33	0	37666	8	8
POU5F2	89.3096	1	134187	HGNC:26367			protein_coding	1	1	8381	1	1
LOC105379090	89.3096	2	105379090				lncRNA	1	1	4754	1	1
PCSK1	89.3096	16	5122	HGNC:8743		162150	protein_coding	2	0	5213	1	1
LNPEP	89.3096	21	4012	HGNC:6656		151300	protein_coding	3	0	13567	1	1
CHD1	89.3096	43	1105	HGNC:1915		602118	protein_coding	11	0	8245	1	1
FBXL17	89.3096	22	64839	HGNC:13615		609083	protein_coding	12	1	19007	1	1
TSLP	89.3096	10	85480	HGNC:30743		607003	protein_coding	4	0	4204	1	1
WDR36	89.3096	23	134430	HGNC:30696		609669	protein_coding	1	1	6592	1	1
EPB41L4A	89.3096	35	64097	HGNC:13278		612141	protein_coding	9	0	8298	1	1
APC	89.3096	21	324	HGNC:583		611731	protein_coding	15	0	11437	1	1
REEP5	89.3096	7	7905	HGNC:30077		125265	protein_coding	2	0	5278	1	1
DCP2	178.619	16	167227	HGNC:24452		609844	protein_coding	5	0	10336	2	2
MCC	89.3096	28	4163	HGNC:6935		159350	protein_coding	9	1	26691	1	1
KCNN2	89.3096	19	3781	HGNC:6291		605879	protein_coding	7	0	5174	1	1
SEMA6A	89.3096	26	57556	HGNC:10738		605885	protein_coding	6	0	8150	1	1
LOC105379133	89.3096	5	105379133				lncRNA	2	1	3109	1	1
SNCAIP	178.619	53	9627	HGNC:11139		603779	protein_coding	39	0	9059	2	2
SNX2	89.3096	17	6643	HGNC:11173		605929	protein_coding	2	0	7114	1	1
FBN2	89.3096	67	2201	HGNC:3604		612570	protein_coding	2	1	10927	1	1
MINAR2	267.929	3	100127206	HGNC:33914			protein_coding	1	1	2339	3	3
CHSY3	89.3096	13	337876	HGNC:24293		609963	protein_coding	8	1	19711	1	1
CXCL14	982.406	4	9547	HGNC:10640		604186	protein_coding	1	1	1975	8	11
LOC100130172	89.3096	2	100130172				lncRNA	1	1	2920	1	1
EGR1	178.619	2	1958	HGNC:3238		128990	protein_coding	1	1	3137	2	2
DNAJC18	89.3096	8	202052	HGNC:28429			protein_coding	1	1	5102	1	1
PCDHA3	89.3096	5	56145	HGNC:8669		606309	protein_coding	2	0	5485	1	1
SPRY4	89.3096	7	81848	HGNC:15533		607984	protein_coding	6	0	7156	1	1
PRELID2	89.3096	22	153768	HGNC:28306			protein_coding	17	0	15475	1	1
SLC36A1	89.3096	42	206358	HGNC:18761		606561	protein_coding	28	0	16719	1	1
G3BP1	178.619	13	10146	HGNC:30292		608431	protein_coding	2	0	10227	2	2
FNDC9	89.3096	2	408263	HGNC:33547			protein_coding	1	1	2083	1	1
LINC02227	89.3096	7	101927697	HGNC:53096			lncRNA	1	1	3748	1	1
EBF1	178.619	39	1879	HGNC:3126		164343	protein_coding	31	0	49819	2	2
PWWP2A	89.3096	22	114825	HGNC:29406		617823	protein_coding	19	0	13122	1	1
TENM2	89.3096	43	57451	HGNC:29943		610119	protein_coding	16	1	16607	1	1
LOC107986470	89.3096	2	107986470				lncRNA	1	1	6189	1	1
LINC01366	89.3096	4	257358	HGNC:27416			lncRNA	3	0	2242	1	1
LOC107986475	89.3096	2	107986475				lncRNA	1	1	5903	1	1
FGF18	89.3096	5	8817	HGNC:3674		603726	protein_coding	1	1	1998	1	1
NEURL1B	89.3096	5	54492	HGNC:35422		615893	protein_coding	3	0	6427	1	1
LOC105377740	89.3096	6	105377740				lncRNA	2	1	5205	1	1
LOC105377744	89.3096	3	105377744				lncRNA	1	1	4258	1	1
ZNF454	89.3096	8	285676	HGNC:21200			protein_coding	8	0	6400	1	1
RUFY1	89.3096	32	80230	HGNC:19760		610327	protein_coding	15	0	4005	1	1
HNRNPH1	446.548	28	3187	HGNC:5041		601035	protein_coding	33	0	3652	5	5
CANX	89.3096	28	821	HGNC:1473		114217	protein_coding	14	0	5951	1	1
LINC00266-3	89.3096	3	441123	HGNC:21112			lncRNA	1	0	442	0	1
LOC107986554	89.3096	7	107986554				protein_coding	5	0	6520	1	1
LOC107986514	89.3096	3	107986514				lncRNA	2	0	1915	1	1
LOC107986556	89.3096	6	107986556				lncRNA	2	1	2803	1	1
LYRM4	89.3096	14	57128	HGNC:21365		613311	protein_coding	10	1	7617	1	1
LOC105374898	89.3096	5	105374898				lncRNA	3	0	9942	1	1
RREB1	89.3096	14	6239	HGNC:10449		602209	protein_coding	4	0	8651	1	1
SSR1	89.3096	10	6745	HGNC:11323		600868	protein_coding	3	0	9776	1	1
DSP	89.3096	26	1832	HGNC:3052		125647	protein_coding	3	0	9697	1	1
MAK	89.3096	33	4117	HGNC:6816		154235	protein_coding	20	1	8227	1	1
LOC105374938	89.3096	6	105374938				lncRNA	3	1	1506	1	1
JARID2	89.3096	28	3720	HGNC:6196		601594	protein_coding	8	0	7229	1	1
ATXN1	89.3096	12	6310	HGNC:10548		601556	protein_coding	7	0	15689	1	1
CDKAL1	89.3096	28	54901	HGNC:21050		611259	protein_coding	15	0	9026	1	1
SOX4	89.3096	1	6659	HGNC:11200		184430	protein_coding	1	1	4869	1	1
LOC105374972	89.3096	4	105374972				lncRNA	2	1	1303	1	1
LOC102724749	89.3096	22	102724749				lncRNA	17	0	14570	1	1
LOC102724765	267.929	4	102724765				lncRNA	3	1	1872	3	3
LOC105374986	38581.8	6	105374986				lncRNA	3	0	5011	414	432
LOC105374988	178.619	2	105374988				lncRNA	1	1	2884	2	2
ZSCAN31	89.3096	26	64288	HGNC:14097		610794	protein_coding	22	0	9514	1	1
TRA-CGC5-1	89.3096	1	100189395	HGNC:34963			tRNA	1	1	72	1	1
TRA-TGC5-1	89.3096	1	100189066	HGNC:34625			tRNA	1	1	72	1	1
ZNRD1ASP	89.3096	10	80862	HGNC:13924		615714	transcribed_pseudogene	4	1	7471	1	1
HCG18	89.3096	8	414777	HGNC:31337			lncRNA	4	1	8894	1	1
EHMT2	89.3096	32	10919	HGNC:14129		604599	protein_coding	9	0	4518	1	1
BTNL2	89.3096	10	56244	HGNC:1142		606000	protein_coding	2	0	3270	1	1
BRD2	89.3096	22	6046	HGNC:1103		601540	protein_coding	7	0	5653	1	1
ITPR3	89.3096	63	3710	HGNC:6182		147267	protein_coding	3	0	9103	1	1
GRM4	89.3096	16	2914	HGNC:4596		604100	protein_coding	6	0	8379	1	1
RPS10-NUDT3	89.3096	9	100529239	HGNC:49181			protein_coding	1	0	2529	0	1
TEAD3	178.619	13	7005	HGNC:11716		603170	protein_coding	1	1	2986	2	2
RNF8	89.3096	18	9025	HGNC:10071		611685	protein_coding	11	0	6044	1	1
MDGA1	89.3096	25	266727	HGNC:19267		609626	protein_coding	6	0	11681	1	1
BTBD9	89.3096	20	114781	HGNC:21228		611237	protein_coding	9	0	12491	1	1
LOC107986594	89.3096	4	107986594				lncRNA	1	1	1989	1	1
LRFN2	89.3096	15	57497	HGNC:21226		612808	protein_coding	9	1	30622	1	1
NFYA	89.3096	10	4800	HGNC:7804		189903	protein_coding	2	0	6209	1	1
ENPP4	89.3096	4	22875	HGNC:3359		617000	protein_coding	1	1	4644	1	1
ADGRF2	89.3096	14	222611	HGNC:18991			protein_coding	2	1	6311	1	1
PTCHD4	89.3096	14	442213	HGNC:21345		616908	protein_coding	9	0	26281	1	1
ZNF451	89.3096	30	26036	HGNC:21091		615708	protein_coding	12	0	18369	1	1
LOC101927268	803.787	6	101927268				lncRNA	2	1	3368	9	9
EYS	89.3096	48	346007	HGNC:21555		612424	protein_coding	4	0	13931	1	1
SMAP1	357.239	22	60682	HGNC:19651		611372	protein_coding	10	0	4770	4	4
LOC112267960	89.3096	5	112267960				lncRNA	3	0	4863	1	1
MTO1	89.3096	14	25821	HGNC:19261		614667	protein_coding	3	0	10893	1	1
LOC100506851	1875.5	13	100506851				lncRNA	7	0	7900	20	21
TENT5A	89.3096	3	55603	HGNC:18345		611357	protein_coding	1	1	5582	1	1
NT5E	267.929	11	4907	HGNC:8021		129190	protein_coding	2	0	4068	3	3
HTR1E	89.3096	4	3354	HGNC:5291		182132	protein_coding	2	1	5885	1	1
ZNF292	178.619	20	23036	HGNC:18410		616213	protein_coding	12	0	22174	2	2
BACH2	89.3096	24	60468	HGNC:14078		605394	protein_coding	11	0	18240	1	1
MANEA	89.3096	6	79694	HGNC:21072		612327	protein_coding	2	0	5113	1	1
LOC105377905	89.3096	3	105377905				lncRNA	1	1	4768	1	1
LOC105377918	89.3096	9	105377918				lncRNA	4	1	5290	1	1
BVES-AS1	89.3096	4	154442	HGNC:21223			lncRNA	1	1	1716	1	1
SNX3	89.3096	5	8724	HGNC:11174		605930	protein_coding	4	0	1535	1	1
MICAL1	89.3096	27	64780	HGNC:20619		607129	protein_coding	3	0	3950	1	1
KPNA5	89.3096	23	3841	HGNC:6398		604545	protein_coding	11	0	16078	1	1
ROS1	89.3096	58	6098	HGNC:10261		165020	protein_coding	14	1	12894	1	1
RNF146	89.3096	17	81847	HGNC:21336		612137	protein_coding	24	1	11550	1	1
LOC112267974	89.3096	6	112267974				lncRNA	2	1	4335	1	1
TMEM200A	89.3096	10	114801	HGNC:21075			protein_coding	7	0	7068	1	1
ENPP3	89.3096	31	5169	HGNC:3358		602182	protein_coding	5	1	3951	1	1
SLC2A12	89.3096	8	154091	HGNC:18067		610372	protein_coding	3	1	8427	1	1
MYB	89.3096	26	4602	HGNC:7545		189990	protein_coding	17	0	4188	1	1
AHI1	89.3096	54	54806	HGNC:21575		608894	protein_coding	29	0	9203	1	1
LINC00271	89.3096	9	100131814	HGNC:32526			lncRNA	5	0	2357	1	1
MAP7	89.3096	33	9053	HGNC:6869		604108	protein_coding	19	0	9196	1	1
HEBP2	89.3096	7	23593	HGNC:15716		605825	protein_coding	3	0	10178	1	1
NHSL1	178.619	28	57224	HGNC:21021			protein_coding	18	0	19986	2	2
LOC105378024	89.3096	2	105378024				lncRNA	1	1	3053	1	1
ADGB	89.3096	36	79747	HGNC:21212		614630	protein_coding	1	1	5318	1	1
STXBP5-AS1	89.3096	11	729178	HGNC:44183			lncRNA	1	1	3073	1	1
UST	89.3096	15	10090	HGNC:17223		610752	protein_coding	4	1	7971	1	1
PLEKHG1	89.3096	28	57480	HGNC:20884			protein_coding	15	0	10067	1	1
AKAP12	89.3096	12	9590	HGNC:370		604698	protein_coding	5	1	10993	1	1
SYNE1	89.3096	170	23345	HGNC:17089		608441	protein_coding	39	0	28798	1	1
ARID1B	178.619	32	57492	HGNC:18040		614556	protein_coding	12	0	10176	2	2
LOC105378077	89.3096	2	105378077				lncRNA	1	1	10409	1	1
PACRG	89.3096	33	135138	HGNC:19152		608427	protein_coding	21	1	28277	1	1
LOC105378120	89.3096	7	105378120				lncRNA	3	0	5960	1	1
LOC105378122	89.3096	8	105378122				lncRNA	4	0	8472	1	1
WDR27	89.3096	58	253769	HGNC:21248			protein_coding	35	0	19637	1	1
C7orf50	89.3096	37	84310	HGNC:22421			protein_coding	24	1	8431	1	1
CHST12	178.619	12	55501	HGNC:17423		610129	protein_coding	6	0	16286	2	2
TTYH3	89.3096	18	80727	HGNC:22222		608919	protein_coding	4	0	4906	1	1
AMZ1	89.3096	13	155185	HGNC:22231		615168	protein_coding	8	0	9941	1	1
FOXK1	89.3096	9	221937	HGNC:23480		616302	protein_coding	1	1	11194	1	1
LOC100129484	178.619	1	100129484				protein_coding	1	1	2647	2	2
FBXL18	178.619	10	80028	HGNC:21874		609084	protein_coding	6	0	9718	2	2
ACTB	2054.12	6	60	HGNC:132		102630	protein_coding	1	1	1812	23	23
OCM	1964.81	6	654231	HGNC:8105		164795	protein_coding	2	0	728	20	22
KDELR2	178.619	5	11014	HGNC:6305		609024	protein_coding	2	0	2786	2	2
ZNF316	89.3096	14	100131017	HGNC:13843			protein_coding	4	1	7906	1	1
ZNF12	89.3096	7	7559	HGNC:12902		194536	protein_coding	2	0	5075	1	1
NXPH1	89.3096	3	30010	HGNC:20693		604639	protein_coding	1	1	3265	1	1
LOC105375149	89.3096	3	105375149				lncRNA	1	1	4191	1	1
NDUFA4	89.3096	4	4697	HGNC:7687		603833	protein_coding	1	1	2035	1	1
LOC105375151	89.3096	6	105375151				lncRNA	2	1	6404	1	1
TMEM106B	89.3096	11	54664	HGNC:22407		613413	protein_coding	3	0	12667	1	1
LOC105375158	89.3096	3	105375158				lncRNA	1	1	2746	1	1
SNX13	89.3096	44	23161	HGNC:21335		606589	protein_coding	19	1	12745	1	1
RPL23P8	89.3096	1	222901	HGNC:36225			transcribed_pseudogene	1	1	523	1	1
LOC107986777	89.3096	17	107986777				lncRNA	12	0	12678	1	1
OSBPL3	89.3096	38	26031	HGNC:16370		606732	protein_coding	21	0	7741	1	1
HOXA-AS2	89.3096	4	285943	HGNC:43745		616068	lncRNA	1	1	1048	1	1
LOC107986699	89.3096	2	107986699				lncRNA	1	1	7493	1	1
CHN2	89.3096	24	1124	HGNC:1944		602857	protein_coding	21	0	5366	1	1
BBS9	89.3096	43	27241	HGNC:30000		607968	protein_coding	28	0	10528	1	1
TRG-AS1	89.3096	4	100506776	HGNC:48974			lncRNA	1	1	3516	1	1
SUGCT	89.3096	25	79783	HGNC:16001		609187	protein_coding	13	1	7905	1	1
LOC105375241	89.3096	4	105375241				lncRNA	1	1	1654	1	1
INHBA	89.3096	8	3624	HGNC:6066		147290	protein_coding	4	0	8111	1	1
URGCP	178.619	9	55665	HGNC:30890		610337	protein_coding	5	0	4465	2	2
CAMK2B	535.858	34	816	HGNC:1461		607707	protein_coding	38	0	5080	6	6
ZNF273	89.3096	14	10793	HGNC:13067		604756	protein_coding	9	0	11401	1	1
TMEM248	89.3096	14	55069	HGNC:25476			protein_coding	6	0	4944	1	1
AUTS2	89.3096	27	26053	HGNC:14262		607270	protein_coding	12	0	21694	1	1
TRIM50	89.3096	12	135892	HGNC:19017		612548	protein_coding	6	0	2342	1	1
LIMK1	1518.26	17	3984	HGNC:6613		601329	protein_coding	2	0	3438	17	17
LOC105375356	89.3096	7	105375356				lncRNA	3	1	4266	1	1
GSAP	89.3096	49	54103	HGNC:28042		613552	protein_coding	27	0	3811	1	1
SEMA3E	1161.03	19	9723	HGNC:10727		608166	protein_coding	2	1	7373	12	13
LOC101927378	89.3096	5	101927378				lncRNA	2	1	4272	1	1
GRM3	89.3096	9	2913	HGNC:4595		601115	protein_coding	3	0	6097	1	1
GATAD1	89.3096	23	57798	HGNC:29941		614518	protein_coding	13	0	9917	1	1
CDK6	178.619	11	1021	HGNC:1777		603368	protein_coding	3	0	12074	2	2
LOC107986820	89.3096	6	107986820				lncRNA	2	1	6620	1	1
LOC112267858	267.929	4	112267858				lncRNA	1	1	4839	2	3
LOC105375405	89.3096	3	105375405				lncRNA	2	0	2267	1	1
ZSCAN25	428240	22	221785	HGNC:21961			protein_coding	15	0	11325	4754	4795
SERPINE1	178.619	9	5054	HGNC:8583		173360	protein_coding	1	1	3190	2	2
RASA4DP	89.3096	12	100133005	HGNC:44226			transcribed_pseudogene	1	1	4793	1	1
LINC01004	89.3096	1	100216546	HGNC:48961			lncRNA	1	1	9419	1	1
PUS7	89.3096	25	54517	HGNC:26033		616261	protein_coding	9	0	3545	1	1
IMMP2L	89.3096	33	83943	HGNC:14598		605977	protein_coding	24	1	36851	1	1
GPR85	5090.65	9	54329	HGNC:4536		605188	protein_coding	6	0	5552	57	57
FOXP2	89.3096	29	93986	HGNC:13875		605317	protein_coding	9	0	8140	1	1
TFEC	89.3096	24	22797	HGNC:11754		604732	protein_coding	15	0	8070	1	1
CFTR	89.3096	27	1080	HGNC:1884		602421	protein_coding	1	1	6132	1	1
CPED1	89.3096	28	79974	HGNC:26159			protein_coding	4	1	6932	1	1
LOC105375481	89.3096	3	105375481				lncRNA	1	1	1684	1	1
LOC105375483	89.3096	5	105375483				lncRNA	1	1	1741	1	1
GPR37	89.3096	2	2861	HGNC:4494		602583	protein_coding	1	1	5298	1	1
KCP	89.3096	57	375616	HGNC:17585		609344	protein_coding	12	0	6387	1	1
TMEM209	89.3096	20	84928	HGNC:21898			protein_coding	5	0	3963	1	1
EXOC4	89.3096	27	60412	HGNC:30389		608185	protein_coding	5	0	9428	1	1
LOC105375513	89.3096	8	105375513				lncRNA	3	0	5198	1	1
ZC3HAV1	89.3096	15	56829	HGNC:23721		607312	protein_coding	3	0	8239	1	1
PARP12	89.3096	19	64761	HGNC:21919		612481	protein_coding	8	1	4109	1	1
TRPV6	89.3096	15	55503	HGNC:14006		606680	protein_coding	1	1	2906	1	1
GHET1	89.3096	1	102723099	HGNC:49425			lncRNA	1	1	1903	1	1
ACTR3C	89.3096	45	653857	HGNC:37282			protein_coding	32	1	30784	1	1
LOC728743	89.3096	3	728743				transcribed_pseudogene	1	1	3369	1	1
PRKAG2	89.3096	35	51422	HGNC:9386		602743	protein_coding	33	0	9620	1	1
HTR5A	89.3096	2	3361	HGNC:5300		601305	protein_coding	1	1	4555	1	1
DLGAP2	89.3096	18	9228	HGNC:2906		605438	protein_coding	2	1	11022	1	1
CSMD1	89.3096	75	64478	HGNC:14026		608397	protein_coding	5	0	15882	1	1
MCPH1-AS1	357.239	5	100507530	HGNC:51655			lncRNA	1	1	4132	4	4
LOC105379225	178.619	3	105379225				lncRNA	1	1	1324	2	2
DLC1	89.3096	26	10395	HGNC:2897		604258	protein_coding	10	0	9183	1	1
TUSC3	89.3096	17	7991	HGNC:30242		601385	protein_coding	5	1	10057	1	1
LOC105379318	89.3096	5	105379318				lncRNA	2	0	998	1	1
FAM160B2	89.3096	31	64760	HGNC:16492			protein_coding	12	0	4848	1	1
PHYHIP	89.3096	13	9796	HGNC:16865		608511	protein_coding	6	0	4528	1	1
ENTPD4	89.3096	16	9583	HGNC:14573		607577	protein_coding	2	0	5897	1	1
SLC25A37	1161.03	14	51312	HGNC:29786		610387	protein_coding	9	0	8026	13	13
CCDC25	89.3096	12	55246	HGNC:25591			protein_coding	9	0	3776	1	1
DUSP4	89.3096	8	1846	HGNC:3070		602747	protein_coding	3	0	9017	1	1
LOC107986935	89.3096	2	107986935				lncRNA	1	1	1757	1	1
RBPMS-AS1	89.3096	3	100128750	HGNC:48721			lncRNA	1	1	909	1	1
TEX15	89.3096	25	56154	HGNC:11738		605795	protein_coding	12	0	13538	1	1
PLPBP	89.3096	13	11212	HGNC:9457		604436	protein_coding	5	1	3933	1	1
LOC102723716	89.3096	2	102723716				lncRNA	1	1	1511	1	1
GPAT4	357.239	17	137964	HGNC:20880		608143	protein_coding	4	0	6527	4	4
CHRNB3	89.3096	9	1142	HGNC:1963		118508	protein_coding	3	1	2721	1	1
HOOK3	89.3096	22	84376	HGNC:23576		607825	protein_coding	1	1	14348	1	1
SNTG1	89.3096	41	54212	HGNC:13740		608714	protein_coding	19	0	11570	1	1
LOC105375857	89.3096	3	105375857				lncRNA	1	1	718	1	1
YTHDF3	89.3096	15	253943	HGNC:26465			protein_coding	10	0	5451	1	1
CYP7B1	89.3096	10	9420	HGNC:2652		603711	protein_coding	3	1	27454	1	1
ARMC1	89.3096	12	55156	HGNC:17684			protein_coding	4	0	3142	1	1
DNAJC5B	89.3096	15	85479	HGNC:24138		613945	protein_coding	6	0	4093	1	1
C8orf34	89.3096	22	116328	HGNC:30905			protein_coding	12	0	11769	1	1
NCOA2	89.3096	42	10499	HGNC:7669		601993	protein_coding	18	1	18279	1	1
LACTB2-AS1	89.3096	4	286190	HGNC:27841			lncRNA	1	1	3716	1	1
EYA1	89.3096	38	2138	HGNC:3519		601653	protein_coding	20	1	11691	1	1
STMN2	89.3096	9	11075	HGNC:10577		600621	protein_coding	3	0	2014	0	1
ZNF704	89.3096	14	619279	HGNC:32291			protein_coding	4	0	15569	1	1
PAG1	89.3096	19	55824	HGNC:30043		605767	protein_coding	6	0	10927	1	1
IMPA1P1	89.3096	8	650747	HGNC:33956			transcribed_pseudogene	1	1	3736	1	1
LRRC69	267.929	13	100130742	HGNC:34303			protein_coding	3	1	2006	3	3
LOC105375686	89.3096	3	105375686				lncRNA	1	1	269	1	1
LOC105375689	178.619	9	105375689				lncRNA	5	0	3505	2	2
ZFPM2-AS1	89.3096	9	102723356	HGNC:50698			lncRNA	2	0	1078	1	1
LOC101927413	89.3096	5	101927413				lncRNA	2	0	1907	1	1
CSMD3	89.3096	79	114788	HGNC:19291		608399	protein_coding	10	0	14196	1	1
TRPS1	89.3096	14	7227	HGNC:12340		604386	protein_coding	9	0	10872	1	1
LOC102723447	89.3096	3	102723447				lncRNA	1	1	733	1	1
RAD21	89.3096	14	5885	HGNC:9811		606462	protein_coding	1	1	3750	1	1
LOC105375724	89.3096	20	105375724				lncRNA	13	1	12673	1	1
ZHX1	178.619	8	11244	HGNC:12871		604764	protein_coding	4	0	5403	2	2
ASAP1-IT1	446.548	1	29065	HGNC:24998			lncRNA	1	1	1179	5	5
LOC105375768	89.3096	2	105375768				lncRNA	1	1	2285	1	1
PTCSC1	89.3096	1	100302522	HGNC:37127		617440	lncRNA	1	1	2809	1	1
ST3GAL1	89.3096	16	6482	HGNC:10862		607187	protein_coding	7	0	10817	1	1
KHDRBS3	89.3096	22	10656	HGNC:18117		610421	protein_coding	16	0	4094	1	1
PEG13	89.3096	1	359809	HGNC:19969			lncRNA	1	1	5642	1	1
LOC105375790	89.3096	9	105375790				lncRNA	4	0	2541	1	1
ADGRB1	89.3096	40	575	HGNC:943		602682	protein_coding	9	0	6274	1	1
NAPRT	89.3096	21	93100	HGNC:30450		611552	protein_coding	11	0	2354	1	1
SPATC1	89.3096	19	375686	HGNC:30510		610874	protein_coding	10	0	5955	1	1
SCRT1	89.3096	3	83482	HGNC:15950		605858	protein_coding	2	0	4278	1	1
ARHGAP39	89.3096	18	80728	HGNC:29351		615880	protein_coding	7	0	7877	1	1
TMED10P1	89.3096	1	286102	HGNC:30754			transcribed_pseudogene	1	1	4033	1	1
RLN1	2143.43	23	6013	HGNC:10026		179730	protein_coding	14	0	6359	24	24
NFIB	89.3096	32	4781	HGNC:7785		600728	protein_coding	39	0	14029	1	1
SH3GL2	89.3096	12	6456	HGNC:10831		604465	protein_coding	3	0	12030	1	1
LOC105375987	89.3096	2	105375987				lncRNA	1	1	4327	1	1
HACD4	89.3096	16	401494	HGNC:20920		615941	protein_coding	7	0	8801	1	1
LOC105375990	89.3096	2	105375990				lncRNA	1	1	5497	1	1
C9orf24	267.929	16	84688	HGNC:19919			protein_coding	8	1	6671	3	3
FAM214B	89.3096	19	80256	HGNC:25666			protein_coding	8	0	3657	1	1
NPR2	89.3096	35	4882	HGNC:7944		108961	protein_coding	8	0	5883	1	1
LOC105376030	89.3096	5	105376030				lncRNA	2	1	3879	1	1
PAX5	178.619	13	5079	HGNC:8619		167414	protein_coding	13	0	8972	2	2
GRHPR	89.3096	19	9380	HGNC:4570		604296	protein_coding	12	0	4857	1	1
ZBTB5	89.3096	4	9925	HGNC:23836		616590	protein_coding	2	0	5981	1	1
TRMT10B	267.929	33	158234	HGNC:26454			protein_coding	20	1	8211	3	3
DCAF10	89.3096	17	79269	HGNC:23686			protein_coding	10	0	8773	1	1
LOC107986997	89.3096	2	107986997				lncRNA	1	1	5603	1	1
FAM74A7	89.3096	2	100996582	HGNC:34037			lncRNA	1	1	1893	1	1
PIP5K1B	89.3096	26	8395	HGNC:8995		602745	protein_coding	13	0	6911	1	1
LOC105376082	89.3096	7	105376082				lncRNA	3	0	2668	1	1
RORB	178.619	11	6096	HGNC:10259		601972	protein_coding	2	0	9687	2	2
PCSK5	89.3096	47	5125	HGNC:8747		600488	protein_coding	9	0	16938	1	1
LOC101927575	625.167	9	101927575				lncRNA	1	1	2031	7	7
SLC28A3	89.3096	32	64078	HGNC:16484		608269	protein_coding	10	0	8629	1	1
SHC3	89.3096	21	53358	HGNC:18181		605263	protein_coding	5	1	21048	1	1
LOC105376139	89.3096	5	105376139				lncRNA	4	0	4194	1	1
SYK	89.3096	21	6850	HGNC:11491		600085	protein_coding	7	0	5535	1	1
SPTLC1	89.3096	25	10558	HGNC:11277		605712	protein_coding	9	0	5008	1	1
OGN	89.3096	11	4969	HGNC:8126		602383	protein_coding	3	0	3810	1	1
FAM120A	89.3096	28	23196	HGNC:13247		612265	protein_coding	9	0	11583	1	1
PHF2	89.3096	25	5253	HGNC:8920		604351	protein_coding	3	0	5395	1	1
LOC105376159	89.3096	2	105376159				lncRNA	1	1	4143	1	1
LOC158434	89.3096	3	158434				lncRNA	1	1	2662	1	1
HABP4	89.3096	12	22927	HGNC:17062		617369	protein_coding	4	1	3118	1	1
LOC112268051	178.619	6	112268051				lncRNA	3	0	3110	2	2
CORO2A	89.3096	15	7464	HGNC:2255		602159	protein_coding	3	0	6165	1	1
ERP44	89.3096	12	23071	HGNC:18311		609170	protein_coding	1	1	4808	1	1
GRIN3A	89.3096	11	116443	HGNC:16767		606650	protein_coding	2	1	11136	1	1
ZNF462	178.619	27	58499	HGNC:21684		617371	protein_coding	12	0	14623	2	2
MUSK	89.3096	22	4593	HGNC:7525		601296	protein_coding	9	0	9035	1	1
ZNF483	89.3096	15	158399	HGNC:23384			protein_coding	6	0	18358	1	1
UGCG	89.3096	13	7357	HGNC:12524		602874	protein_coding	3	0	5040	1	1
KIAA1958	89.3096	10	158405	HGNC:23427		617390	protein_coding	4	1	25715	1	1
ALAD	89.3096	20	210	HGNC:395		125270	protein_coding	6	0	4766	1	1
COL27A1	178.619	83	85301	HGNC:22986		608461	protein_coding	15	0	9065	2	2
LOC107987014	89.3096	4	107987014				misc_RNA	2	0	3678	1	1
CUTALP	178.619	6	253039	HGNC:27367			transcribed_pseudogene	4	1	5347	2	2
CNTRL	89.3096	61	11064	HGNC:1858		605496	protein_coding	23	0	9380	1	1
TTLL11	89.3096	23	158135	HGNC:18113			protein_coding	10	0	17588	1	1
MRRF	89.3096	22	92399	HGNC:7234		604602	protein_coding	17	0	11404	1	1
OR1L8	89.3096	6	138881	HGNC:15110			protein_coding	4	0	2452	1	1
RC3H2	89.3096	24	54542	HGNC:21461		615231	protein_coding	6	0	10754	1	1
RPL35	1964.81	4	11224	HGNC:10344		618315	protein_coding	1	1	452	22	22
MAPKAP1	89.3096	14	79109	HGNC:18752		610558	protein_coding	6	0	3693	1	1
NRON	89.3096	1	641373	HGNC:37079		609618	lncRNA	1	1	2730	1	1
SET	89.3096	18	6418	HGNC:10760		600960	protein_coding	9	0	4295	1	1
PKN3	178.619	29	29941	HGNC:17999		610714	protein_coding	6	0	4772	2	2
NTMT1	89.3096	14	28989	HGNC:23373		613560	protein_coding	12	1	2678	1	1
SURF4	89.3096	20	6836	HGNC:11476		185660	protein_coding	11	0	6016	1	1
LCN1	89.3096	12	3933	HGNC:6525		151675	protein_coding	5	0	1731	1	1
SOHLH1	89.3096	18	402381	HGNC:27845		610224	protein_coding	6	0	5530	1	1
PNPLA7	89.3096	49	375775	HGNC:24768		612122	protein_coding	11	0	8654	1	1
LARP4B	89.3096	36	23185	HGNC:28987		616513	protein_coding	15	0	13323	1	1
LINC00200	89.3096	3	399706	HGNC:30974			lncRNA	1	1	2434	1	1
PFKP	89.3096	36	5214	HGNC:8878		171840	protein_coding	15	1	4124	1	1
UPF2	2143.43	26	26019	HGNC:17854		605529	protein_coding	4	0	6133	24	24
DHTKD1	89.3096	17	55526	HGNC:23537		614984	protein_coding	1	1	5173	1	1
CAMK1D	446.548	27	57118	HGNC:19341		607957	protein_coding	12	0	11717	5	5
FAM107B	89.3096	19	83641	HGNC:23726			protein_coding	20	0	5174	1	1
TRDMT1	89.3096	28	1787	HGNC:2977		602478	protein_coding	26	0	18319	1	1
LOC101928834	89.3096	5	101928834				lncRNA	1	1	1397	1	1
SKIDA1	89.3096	8	387640	HGNC:32697			protein_coding	5	0	9322	1	1
C10orf67	89.3096	32	256815	HGNC:28716			protein_coding	13	1	11172	1	1
ANKRD26	89.3096	56	22852	HGNC:29186		610855	protein_coding	12	0	32656	1	1
WAC-AS1	178.619	3	220906	HGNC:27347			lncRNA	1	1	5376	2	2
JCAD	89.3096	7	57608	HGNC:29283		614398	protein_coding	4	0	9614	1	1
NRP1	89.3096	26	8829	HGNC:8004		602069	protein_coding	16	0	6328	1	1
PCAT5	89.3096	3	102578074	HGNC:48665			lncRNA	1	1	3550	1	1
HNRNPA3P1	89.3096	1	10151	HGNC:13729			transcribed_pseudogene	1	1	3006	1	1
BMS1P1	89.3096	9	399761	HGNC:23649			transcribed_pseudogene	1	1	4235	1	1
LOC102724488	89.3096	24	102724488				protein_coding	15	0	13310	1	1
ANK3	178.619	61	288	HGNC:494		600465	protein_coding	51	0	19351	2	2
TSPAN15	1071.72	22	23555	HGNC:23298		613140	protein_coding	10	0	9722	11	12
LINC02636	89.3096	14	102723350	HGNC:54119			lncRNA	9	0	2804	1	1
PALD1	89.3096	26	27143	HGNC:23530		614656	protein_coding	6	0	6928	1	1
UNC5B	89.3096	27	219699	HGNC:12568		607870	protein_coding	7	0	8519	1	1
SLC29A3	89.3096	12	55315	HGNC:23096		612373	protein_coding	7	0	2694	1	1
NDST2	89.3096	23	8509	HGNC:7681		603268	protein_coding	7	0	5173	1	1
VCL	89.3096	24	7414	HGNC:12665		193065	protein_coding	2	0	6693	1	1
LRMDA	89.3096	12	83938	HGNC:23405		614537	protein_coding	3	0	4409	1	1
KCNMA1	89.3096	59	3778	HGNC:6284		600150	protein_coding	60	0	36874	1	1
SFTPA1	178.619	15	653509	HGNC:10798		178630	protein_coding	8	0	2395	1	2
TSPAN14	446.548	27	81619	HGNC:23303			protein_coding	16	0	16627	5	5
LDB3	89.3096	20	11155	HGNC:15710		605906	protein_coding	12	0	6525	1	1
PTEN	178.619	12	5728	HGNC:9588		601728	protein_coding	3	0	8674	2	2
LIPK	89.3096	26	643414	HGNC:23444		613922	protein_coding	11	0	3461	0	1
STAMBPL1	89.3096	24	57559	HGNC:24105		612352	protein_coding	10	0	5002	1	1
LOC101926887	1161.03	10	101926887				lncRNA	5	0	5631	13	13
IFIT5	89.3096	2	24138	HGNC:13328		616135	protein_coding	1	1	4029	1	1
RPP30	89.3096	16	10556	HGNC:17688		606115	protein_coding	2	1	5795	1	1
CPEB3	89.3096	23	22849	HGNC:21746		610606	protein_coding	19	0	11016	1	1
PLCE1	535.858	47	51196	HGNC:17175		608414	protein_coding	14	0	18197	6	6
NOC3L	714.477	26	64318	HGNC:24034		610769	protein_coding	5	1	4585	8	8
LCOR	89.3096	12	84458	HGNC:29503		607698	protein_coding	4	1	25655	1	1
NKX2-3	89.3096	3	159296	HGNC:7836		606727	protein_coding	2	1	2336	1	1
SLF2	89.3096	26	55719	HGNC:17814		610348	protein_coding	6	1	11199	1	1
NOLC1	89.3096	18	9221	HGNC:15608		602394	protein_coding	4	0	3970	1	1
NRAP	89.3096	47	4892	HGNC:7988		602873	protein_coding	10	0	5645	1	1
PNLIP	89.3096	13	5406	HGNC:9155		246600	protein_coding	1	1	1483	1	1
EMX2	2232.74	4	2018	HGNC:3341		600035	protein_coding	2	0	2896	25	25
GRK5-IT1	89.3096	2	101927868	HGNC:49478			lncRNA	1	1	1892	1	1
ATE1-AS1	89.3096	2	100130887	HGNC:49496			lncRNA	1	1	951	1	1
LINC02641	178.619	22	105378531	HGNC:54125			lncRNA	11	0	21720	2	2
ADAM12	267.929	29	8038	HGNC:190		602714	protein_coding	8	0	10969	3	3
FOXI2	89.3096	2	399823	HGNC:32448		617202	protein_coding	1	1	3264	1	1
MKI67	89.3096	18	4288	HGNC:7107		176741	protein_coding	4	0	13228	1	1
LOC105378560	89.3096	2	105378560				lncRNA	1	1	11757	1	1
STK32C	89.3096	34	282974	HGNC:21332			protein_coding	20	1	5989	1	1
LINC01168	89.3096	3	399829	HGNC:49537			lncRNA	1	1	5397	1	1
FUOM	89.3096	16	282969	HGNC:24733		617725	protein_coding	12	0	3378	0	1
SIGIRR	178.619	18	59307	HGNC:30575		605478	protein_coding	11	0	2242	2	2
TMEM80	89.3096	13	283232	HGNC:27453			protein_coding	6	1	2440	1	1
MUC2	89.3096	60	4583	HGNC:7512		158370	protein_coding	1	1	12648	1	1
IGF2	89.3096	10	3481	HGNC:5466		147470	protein_coding	5	0	6654	0	1
KCNQ1OT1	178.619	1	10984	HGNC:6295		604115	lncRNA	1	1	91671	2	2
SLC22A18AS	89.3096	9	5003	HGNC:10965		603240	protein_coding	7	1	5704	1	1
RHOG	89.3096	4	391	HGNC:672		179505	protein_coding	3	0	1682	1	1
LOC105376528	178.619	4	105376528				lncRNA	2	0	2004	2	2
OR52R1	89.3096	1	119695	HGNC:15235			protein_coding	1	0	948	0	1
ILK	89.3096	29	3611	HGNC:6040		602366	protein_coding	16	0	2398	1	1
PPFIBP2	89.3096	52	8495	HGNC:9250		603142	protein_coding	27	0	8967	1	1
NLRP10	89.3096	5	338322	HGNC:21464		609662	protein_coding	2	0	4436	1	1
MICALCL	89.3096	9	84953	HGNC:25933		612355	protein_coding	1	1	6040	1	1
TEAD1	89.3096	13	7003	HGNC:11714		189967	protein_coding	1	1	9417	1	1
LOC112268084	267.929	2	112268084				lncRNA	1	1	7329	3	3
PLEKHA7	89.3096	43	144100	HGNC:27049		612686	protein_coding	21	0	13758	1	1
USH1C	89.3096	34	10083	HGNC:12597		605242	protein_coding	13	1	9052	1	1
KCNC1	89.3096	8	3746	HGNC:6233		176258	protein_coding	3	1	9504	1	1
NAV2	89.3096	60	89797	HGNC:15997		607026	protein_coding	31	0	22522	1	1
SLC5A12	89.3096	25	159963	HGNC:28750		612455	protein_coding	7	0	7376	1	1
METTL15	89.3096	31	196074	HGNC:26606			protein_coding	15	0	5945	1	1
LOC105376611	89.3096	11	105376611				lncRNA	4	1	5911	1	1
LOC100506675	7502.01	4	100506675				lncRNA	2	1	1133	78	84
EIF3M	89.3096	14	10480	HGNC:24460		609641	protein_coding	3	0	5140	1	1
CD59	89.3096	10	966	HGNC:1689		107271	protein_coding	8	0	8080	1	1
NAT10	89.3096	29	55226	HGNC:29830		609221	protein_coding	2	0	3973	1	1
LOC101928563	89.3096	12	101928563				lncRNA	6	0	4761	1	1
SYT13	89.3096	8	57586	HGNC:14962		607716	protein_coding	2	0	5383	1	1
RAPSN	89.3096	10	5913	HGNC:9863		601592	protein_coding	5	0	1707	1	1
TNKS1BP1	89.3096	15	85456	HGNC:19081		607104	protein_coding	3	0	6202	1	1
SSRP1	89.3096	24	6749	HGNC:11327		604328	protein_coding	6	0	3730	0	1
SLC43A3	89.3096	19	29015	HGNC:17466		618034	protein_coding	5	0	2909	1	1
CNTF	89.3096	2	1270	HGNC:2169		118945	protein_coding	1	0	1902	0	1
TKFC	89.3096	30	26007	HGNC:24552		615844	protein_coding	11	0	7433	1	1
FADS2	89.3096	14	9415	HGNC:3575		606149	protein_coding	3	0	3585	1	1
MARK2	535.858	30	2011	HGNC:3332		600526	protein_coding	20	0	5253	6	6
STIP1	89.3096	17	10963	HGNC:11387		605063	protein_coding	3	0	2848	1	1
NEAT1	267.929	2	283131	HGNC:30815		612769	lncRNA	2	1	22743	3	3
MALAT1	89.3096	5	378938	HGNC:29665		607924	lncRNA	3	0	8779	1	1
SCYL1	89.3096	29	57410	HGNC:14372		607982	protein_coding	10	0	2781	1	1
KAT5	89.3096	22	10524	HGNC:5275		601409	protein_coding	9	1	4101	1	1
SNX32	89.3096	25	254122	HGNC:26423			protein_coding	10	0	4549	1	1
CFL1	178.619	4	1072	HGNC:1874		601442	protein_coding	1	1	1245	2	2
ZDHHC24	89.3096	13	254359	HGNC:27387			protein_coding	7	1	8686	1	1
SPTBN2	89.3096	50	6712	HGNC:11276		604985	protein_coding	12	0	15995	1	1
KDM2A	89.3096	33	22992	HGNC:13606		605657	protein_coding	8	1	8076	1	1
ALDH3B1	89.3096	12	221	HGNC:410		600466	protein_coding	5	0	2957	1	1
PPP6R3	89.3096	46	55291	HGNC:1173		610879	protein_coding	63	0	9871	1	1
FOLR2	89.3096	11	2350	HGNC:3793		136425	protein_coding	6	0	1280	1	1
LOC105369377	89.3096	3	105369377				lncRNA	1	1	1857	1	1
ARAP1-AS2	89.3096	2	100506020	HGNC:39994			lncRNA	1	1	1824	1	1
EMSY	89.3096	32	56946	HGNC:18071		608574	protein_coding	18	0	7392	1	1
RAB30	89.3096	8	27314	HGNC:9770		605693	protein_coding	4	0	10093	1	1
DLG2	89.3096	65	1740	HGNC:2901		603583	protein_coding	52	0	21897	1	1
LOC101929043	89.3096	26	101929043				lncRNA	16	0	14440	1	1
FAT3	178.619	38	120114	HGNC:23112		612483	protein_coding	11	0	27617	2	2
LINC02746	893.096	3	105369431	HGNC:54264			lncRNA	1	1	1764	10	10
CEP295	89.3096	43	85459	HGNC:29366		617728	protein_coding	20	0	9272	1	1
SNORA40	89.3096	1	677822	HGNC:32633			snoRNA	1	1	127	1	1
PGR	89.3096	15	5241	HGNC:8910		607311	protein_coding	9	0	17488	1	1
CEP126	89.3096	12	57562	HGNC:29264		614634	protein_coding	2	0	7730	1	1
LOC105369475	89.3096	2	105369475				lncRNA	1	1	605	1	1
ATM	89.3096	84	472	HGNC:795		607585	protein_coding	17	0	15406	1	1
LOC105369489	89.3096	3	105369489				lncRNA	1	1	1654	1	1
PPP2R1B	89.3096	23	5519	HGNC:9303		603113	protein_coding	10	0	10621	1	1
LOC107984390	89.3096	4	107984390				lncRNA	2	0	4444	1	1
LOC105369505	89.3096	4	105369505				lncRNA	2	0	1084	1	1
SIK3	178.619	41	23387	HGNC:29165		614776	protein_coding	18	0	8443	2	2
PAFAH1B2	89.3096	14	5049	HGNC:8575		602508	protein_coding	9	0	6887	1	1
TAGLN	89.3096	7	6876	HGNC:11553		600818	protein_coding	2	0	4260	1	1
C2CD2L	89.3096	22	9854	HGNC:29000		617582	protein_coding	10	0	6645	1	1
LOC105369536	89.3096	6	105369536				lncRNA	3	0	8278	1	1
UBASH3B	89.3096	17	84959	HGNC:29884		609201	protein_coding	4	1	9636	1	1
ZNF202	89.3096	23	7753	HGNC:12994		603430	protein_coding	14	0	5057	1	1
EI24	89.3096	20	9538	HGNC:13276		605170	protein_coding	7	0	2715	1	1
CDON	89.3096	28	50937	HGNC:17104		608707	protein_coding	9	0	8681	1	1
LOC101929473	89.3096	3	101929473				lncRNA	1	1	2323	1	1
FLI1	89.3096	19	2313	HGNC:3749		193067	protein_coding	8	0	5104	1	1
ARHGAP32	89.3096	33	9743	HGNC:17399		608541	protein_coding	9	0	13335	1	1
LOC107984410	89.3096	2	107984410				lncRNA	1	1	5752	1	1
NTM	89.3096	35	50863	HGNC:17941		607938	protein_coding	40	0	10823	1	1
GLB1L3	89.3096	32	112937	HGNC:25147			protein_coding	15	1	9268	1	1
LINC00940	89.3096	2	100271702	HGNC:48634			lncRNA	1	1	2352	1	1
LOC105369618	89.3096	9	105369618				lncRNA	4	0	5644	1	1
LOC105369625	89.3096	7	105369625				lncRNA	5	0	1681	1	1
LTBR	89.3096	15	4055	HGNC:6718		600979	protein_coding	4	0	2750	1	1
NOP2	178.619	20	4839	HGNC:7867		164031	protein_coding	6	0	2939	2	2
ATN1	89.3096	11	1822	HGNC:3033		607462	protein_coding	2	0	4781	1	1
LOC105369645	178.619	6	105369645				lncRNA	3	1	2373	2	2
KLRD1	178.619	34	3824	HGNC:6378		602894	protein_coding	20	0	17781	2	2
SMIM10L1	89.3096	1	100129361	HGNC:49847			protein_coding	1	1	4823	1	1
LINC01252	89.3096	8	338817	HGNC:27888			lncRNA	1	1	3673	1	1
ETV6	89.3096	20	2120	HGNC:3495		600618	protein_coding	8	0	9689	1	1
GPR19	893.096	12	2842	HGNC:4473		602927	protein_coding	8	0	6943	10	10
LOC107984494	89.3096	3	107984494				lncRNA	2	0	15044	1	1
KRAS	89.3096	7	3845	HGNC:6407		190070	protein_coding	4	0	5430	1	1
SMCO2	89.3096	14	341346	HGNC:34448			protein_coding	7	0	6409	1	1
TMTC1	267.929	30	83857	HGNC:24099		615855	protein_coding	9	1	16495	3	3
DENND5B	89.3096	35	160518	HGNC:28338		617279	protein_coding	15	1	12304	1	1
ALG10B	89.3096	6	144245	HGNC:31088		603313	protein_coding	3	0	10145	1	1
LRRK2	89.3096	65	120892	HGNC:18618		609007	protein_coding	11	0	9589	1	1
ANO6	89.3096	25	196527	HGNC:25240		608663	protein_coding	6	0	7212	1	1
COL2A1	89.3096	59	1280	HGNC:2200		120140	protein_coding	6	0	5923	1	1
PRPF40B	178.619	42	25766	HGNC:25031			protein_coding	17	0	6486	2	2
FMNL3	89.3096	36	91010	HGNC:23698		616288	protein_coding	10	0	13877	1	1
TMBIM6	89.3096	21	7009	HGNC:11723		600748	protein_coding	9	0	3932	1	1
POU6F1	178.619	26	5463	HGNC:9224		618043	protein_coding	27	0	12032	2	2
FIGNL2	89.3096	7	401720	HGNC:13287			protein_coding	5	0	6096	1	1
ESPL1	89.3096	38	9700	HGNC:16856		604143	protein_coding	6	0	6882	1	1
LOC102724050	982.406	7	102724050				lncRNA	3	0	1206	11	11
TESPA1	178.619	36	9840	HGNC:29109		615664	protein_coding	33	0	10806	2	2
ERBB3	89.3096	30	2065	HGNC:3431		190151	protein_coding	2	1	6193	1	1
ESYT1	89.3096	32	23344	HGNC:29534		616670	protein_coding	2	0	4277	1	1
MYL6	89.3096	7	4637	HGNC:7587		609931	protein_coding	2	1	708	1	1
IL23A	89.3096	7	51561	HGNC:15488		605580	protein_coding	2	1	1229	1	1
NAB2	89.3096	7	4665	HGNC:7627		602381	protein_coding	2	0	2491	1	1
AGAP2	89.3096	26	116986	HGNC:16921		605476	protein_coding	5	0	6786	1	1
USP15	89.3096	33	9958	HGNC:12613		604731	protein_coding	16	0	18607	1	1
CAND1	89.3096	18	55832	HGNC:30688		607727	protein_coding	4	0	11413	1	1
CPM	178.619	19	1368	HGNC:2311		114860	protein_coding	11	0	6867	1	2
FRS2	89.3096	18	10818	HGNC:16971		607743	protein_coding	11	0	7306	1	1
GLIPR1	89.3096	9	11010	HGNC:17001		602692	protein_coding	2	0	5884	1	1
PTPRQ	89.3096	56	374462	HGNC:9679		603317	protein_coding	6	0	9175	1	1
LIN7A	89.3096	9	8825	HGNC:17787		603380	protein_coding	5	0	6179	1	1
MGAT4C	89.3096	29	25834	HGNC:30871		607385	protein_coding	18	0	28481	1	1
LOC105369898	89.3096	6	105369898				lncRNA	4	0	5455	1	1
NUDT4	89.3096	13	11163	HGNC:8051		609229	protein_coding	8	0	12001	1	1
PLXNC1	89.3096	37	10154	HGNC:9106		604259	protein_coding	7	0	11226	1	1
CFAP54	89.3096	69	144535	HGNC:26456			protein_coding	2	0	9971	1	1
APAF1	89.3096	33	317	HGNC:576		602233	protein_coding	7	0	7544	1	1
UHRF1BP1L	89.3096	32	23074	HGNC:29102			protein_coding	11	1	8480	1	1
IGF1	89.3096	12	3479	HGNC:5464		147440	protein_coding	8	0	12434	1	1
LOC105369946	89.3096	8	105369946				lncRNA	4	1	4657	1	1
HCFC2	89.3096	22	29915	HGNC:24972		607926	protein_coding	5	1	8645	1	1
RIC8B	89.3096	22	55188	HGNC:25555		609147	protein_coding	25	1	15223	1	1
SART3	89.3096	23	9733	HGNC:16860		611684	protein_coding	3	0	4290	1	1
UBE3B	89.3096	44	89910	HGNC:13478		608047	protein_coding	15	0	7443	1	1
FAM222A	89.3096	7	84915	HGNC:25915			protein_coding	4	0	4277	1	1
NAA25	89.3096	36	80018	HGNC:25783		612755	protein_coding	8	0	7842	1	1
TPCN1	89.3096	44	53373	HGNC:18182		609666	protein_coding	13	0	7616	1	1
KSR2	89.3096	30	283455	HGNC:18610		610737	protein_coding	8	0	20256	1	1
LOC101928274	89.3096	12	101928274				lncRNA	7	0	1530	1	1
RNF10	89.3096	26	9921	HGNC:10055		615998	protein_coding	14	0	4022	0	1
CAMKK2	267.929	27	10645	HGNC:1470		615002	protein_coding	28	0	6361	3	3
LOC105370042	89.3096	4	105370042				lncRNA	2	0	1487	1	1
FZD10	89.3096	1	11211	HGNC:4039		606147	protein_coding	1	1	3282	1	1
RIMBP2	89.3096	41	23504	HGNC:30339		611602	protein_coding	18	0	10150	1	1
LRCOL1	89.3096	15	100507055	HGNC:44160			protein_coding	8	0	2590	1	1
GOLGA3	178.619	38	2802	HGNC:4426		602581	protein_coding	13	1	10720	2	2
LOC107984582	89.3096	4	107984582				lncRNA	2	0	505	1	1
LOC105370108	178.619	9	105370108				lncRNA	4	0	9704	2	2
SACS	89.3096	16	26278	HGNC:10519		604490	protein_coding	6	0	16072	1	1
MIPEP	89.3096	22	4285	HGNC:7104		602241	protein_coding	3	0	3148	1	1
AMER2	89.3096	8	219287	HGNC:26360		614659	protein_coding	5	0	10773	1	1
ATP8A2	178.619	49	51761	HGNC:13533		605870	protein_coding	12	0	19209	2	2
SHISA2	89.3096	2	387914	HGNC:20366		617324	protein_coding	1	1	2889	1	1
MTIF3	89.3096	19	219402	HGNC:29788			protein_coding	15	1	6017	1	1
TEX26	89.3096	24	122046	HGNC:28622			protein_coding	15	0	2890	1	1
NBEA	89.3096	68	26960	HGNC:7648		604889	protein_coding	14	0	13389	1	1
DCLK1	89.3096	24	9201	HGNC:2700		604742	protein_coding	8	0	13878	1	1
KBTBD6	2411.36	1	89890	HGNC:25340		617738	protein_coding	1	1	5234	25	27
NAA16	89.3096	34	79612	HGNC:26164			protein_coding	16	0	12011	1	1
LOC105370174	89.3096	6	105370174				lncRNA	3	0	5383	0	1
EPSTI1	89.3096	22	94240	HGNC:16465		607441	protein_coding	12	1	7363	1	1
ENOX1	446.548	40	55068	HGNC:25474		610914	protein_coding	25	0	18255	4	5
TPT1-AS1	89.3096	11	100190939	HGNC:43686			lncRNA	1	1	1526	1	1
ZC3H13	89.3096	33	23091	HGNC:20368		616453	protein_coding	21	0	13147	1	1
FNDC3A	89.3096	39	22862	HGNC:20296		615794	protein_coding	9	1	8263	1	1
DLEU1	89.3096	8	10301	HGNC:13747		605765	lncRNA	3	1	3963	1	1
WDFY2	89.3096	27	115825	HGNC:20482		610418	protein_coding	13	0	17543	1	1
DIS3	89.3096	22	22894	HGNC:20604		607533	protein_coding	4	0	10639	1	1
TBC1D4	267.929	28	9882	HGNC:19165		612465	protein_coding	10	1	11496	3	3
SLITRK6	89.3096	2	84189	HGNC:23503		609681	protein_coding	1	0	4249	0	1
LOC101927284	2232.74	5	101927284				lncRNA	1	1	2894	25	25
LOC105370346	89.3096	2	105370346				lncRNA	1	1	2723	1	1
IRS2	89.3096	2	8660	HGNC:6126		600797	protein_coding	1	1	8156	1	1
COL4A2	89.3096	48	1284	HGNC:2203		120090	protein_coding	1	1	6446	1	1
LOC101060553	89.3096	2	101060553				lncRNA	1	1	4071	1	1
PROZ	89.3096	19	8858	HGNC:9460		176895	protein_coding	7	1	3633	1	1
OR4K1	89.3096	4	79544	HGNC:14726			protein_coding	2	0	1281	1	1
TEP1	357.239	59	7011	HGNC:11726		601686	protein_coding	6	0	10848	4	4
HOMEZ	178.619	2	57594	HGNC:20164		608119	protein_coding	1	1	4986	2	2
PABPN1	89.3096	10	8106	HGNC:8565		602279	protein_coding	3	0	4234	0	1
THTPA	89.3096	13	79178	HGNC:18987		611612	protein_coding	9	1	3365	1	1
GMPR2	89.3096	18	51292	HGNC:4377		610781	protein_coding	13	0	2609	1	1
HEATR5A	89.3096	36	25938	HGNC:20276			protein_coding	1	1	7811	1	1
NPAS3	89.3096	25	64067	HGNC:19311		609430	protein_coding	18	0	12357	1	1
FBXO33	89.3096	4	254170	HGNC:19833		609103	protein_coding	1	1	5149	1	1
KLHL28	89.3096	14	54813	HGNC:19741			protein_coding	8	0	7709	1	1
FANCM	89.3096	36	57697	HGNC:23168		609644	protein_coding	14	0	7801	1	1
MDGA2	89.3096	30	161357	HGNC:19835		611128	protein_coding	9	0	13754	1	1
LRR1	178.619	8	122769	HGNC:19742		609193	protein_coding	4	0	2073	2	2
ARF6	89.3096	2	382	HGNC:659		600464	protein_coding	1	1	3875	1	1
TRIM9	89.3096	23	114088	HGNC:16288		606555	protein_coding	18	1	10846	1	1
MAPK1IP1L	89.3096	8	93487	HGNC:19840		617226	protein_coding	3	1	7669	1	1
LOC105370516	89.3096	3	105370516				lncRNA	1	1	626	1	1
ACTR10	535.858	17	55860	HGNC:17372			protein_coding	5	0	2429	6	6
KCNH5	178.619	11	27133	HGNC:6254		605716	protein_coding	2	0	11283	2	2
LOC101927971	178.619	9	101927971				lncRNA	5	0	15325	2	2
LOC100506411	89.3096	10	100506411				lncRNA	8	1	3041	1	1
LOC105370557	89.3096	7	105370557				lncRNA	3	0	2033	1	1
ISCA2	89.3096	6	122961	HGNC:19857		615317	protein_coding	2	0	2626	1	1
LOC105370572	89.3096	3	105370572				lncRNA	1	1	3197	1	1
GPATCH2L	89.3096	29	55668	HGNC:20210			protein_coding	23	0	27976	1	1
IRF2BPL	357.239	1	64207	HGNC:14282		611720	protein_coding	1	1	4166	4	4
ZDHHC22	89.3096	5	283576	HGNC:20106			protein_coding	3	0	7668	1	1
LOC105370600	89.3096	6	105370600				lncRNA	3	0	1631	1	1
FLRT2	178.619	20	23768	HGNC:3761		604807	protein_coding	14	0	48146	2	2
LOC107984691	89.3096	2	107984691				lncRNA	1	1	880	1	1
EML5	89.3096	62	161436	HGNC:18197		618119	protein_coding	22	0	12300	1	1
FOXN3	178.619	8	1112	HGNC:1928		602628	protein_coding	2	0	8225	2	2
CALM1	89.3096	9	801	HGNC:1442		114180	protein_coding	3	0	5205	1	1
CPSF2	89.3096	17	53981	HGNC:2325		606028	protein_coding	4	0	13226	1	1
LOC105370707	89.3096	3	105370707				lncRNA	1	1	1948	1	1
ITPK1-AS1	178.619	1	319085	HGNC:20132			lncRNA	1	1	4701	2	2
DICER1	89.3096	42	23405	HGNC:17098		606241	protein_coding	15	0	18393	1	1
LINC02291	89.3096	4	100129345	HGNC:53207			lncRNA	1	1	1670	1	1
LOC105370658	89.3096	8	105370658				lncRNA	1	1	5411	1	1
MEG9	89.3096	2	100507257	HGNC:43874			lncRNA	1	1	2641	1	1
DYNC1H1	803.787	78	1778	HGNC:2961		600112	protein_coding	1	1	19940	9	9
CDC42BPB	89.3096	42	9578	HGNC:1738		614062	protein_coding	7	0	7340	1	1
MARK3	89.3096	31	4140	HGNC:6897		602678	protein_coding	31	0	3645	1	1
LOC105370708	803.787	3	105370708				lncRNA	1	1	1866	9	9
LINC02280	89.3096	2	101929634	HGNC:53196			lncRNA	1	1	3816	1	1
CDCA4	89.3096	4	55038	HGNC:14625		612270	protein_coding	2	0	2448	1	1
CRIP1	89.3096	6	1396	HGNC:2360		123875	protein_coding	1	1	672	1	1
SNORD116-10	89.3096	1	100033422	HGNC:33076			snoRNA	1	1	104	1	1
UBE3A	178.619	36	7337	HGNC:12496		601623	protein_coding	35	0	13218	2	2
LINC02248	178.619	13	107984780	HGNC:53147			lncRNA	8	0	4714	2	2
GABRA5	89.3096	19	2558	HGNC:4079		137142	protein_coding	6	1	7596	1	1
LOC105370741	89.3096	2	105370741				lncRNA	1	1	598	1	1
TRPM1	89.3096	31	4308	HGNC:7146		603576	protein_coding	4	0	6800	1	1
GREM1	20451.9	6	26585	HGNC:2001		603054	protein_coding	4	0	14794	218	229
PGBD4	89.3096	1	161779	HGNC:19401			protein_coding	1	1	6604	1	1
GOLGA8A	89.3096	29	23015	HGNC:31972		616180	protein_coding	5	0	6526	0	1
RASGRP1	178.619	20	10125	HGNC:9878		603962	protein_coding	6	0	5037	2	2
IVD	357.239	36	3712	HGNC:6186		607036	protein_coding	18	0	5817	4	4
OIP5-AS1	267.929	9	729082	HGNC:43563			lncRNA	4	0	10670	3	3
MAPKBP1	89.3096	34	23005	HGNC:29536		616786	protein_coding	5	0	7250	1	1
TTBK2	89.3096	26	146057	HGNC:19141		611695	protein_coding	9	0	13524	1	1
LCMT2	89.3096	1	9836	HGNC:17558		611246	protein_coding	1	1	6925	1	1
SERF2	1964.81	11	10169	HGNC:10757		605054	protein_coding	6	0	3801	17	22
DUOX2	89.3096	38	50506	HGNC:13273		606759	protein_coding	2	0	6365	1	1
DUOXA1	89.3096	34	90527	HGNC:26507		612771	protein_coding	21	0	3717	1	1
SHF	89.3096	17	90525	HGNC:25116		617313	protein_coding	13	0	3890	1	1
FBN1	89.3096	66	2200	HGNC:3603		134797	protein_coding	1	1	11695	1	1
USP8	89.3096	34	9101	HGNC:12631		603158	protein_coding	12	0	19350	1	1
GNB5	267.929	21	10681	HGNC:4401		604447	protein_coding	6	1	11721	3	3
ARPP19	89.3096	10	10776	HGNC:16967		605487	protein_coding	6	0	6198	1	1
LINC02490	89.3096	3	105370822	HGNC:53471			lncRNA	1	1	601	1	1
RAB27A	89.3096	16	5873	HGNC:9766		603868	protein_coding	10	0	5573	1	1
LOC105370833	2411.36	2	105370833				lncRNA	1	1	1865	27	27
ADAM10	982.406	18	102	HGNC:188		602192	protein_coding	3	0	11330	10	11
LOC107984803	89.3096	3	107984803				lncRNA	1	1	1767	1	1
LOC107984805	89.3096	16	107984805				lncRNA	10	0	24426	1	1
LOC105370841	89.3096	3	105370841				lncRNA	1	1	1388	1	1
FBXL22	89.3096	11	283807	HGNC:27537		609088	protein_coding	8	0	6046	1	1
INTS14	89.3096	24	81556	HGNC:25372			protein_coding	12	0	2874	1	1
SLC24A1	89.3096	26	9187	HGNC:10975		603617	protein_coding	19	0	10734	1	1
MAP2K5	89.3096	29	5607	HGNC:6845		602520	protein_coding	8	1	9715	1	1
RPLP1	714.477	4	6176	HGNC:10372		180520	protein_coding	2	1	1174	8	8
LINC02204	89.3096	2	101929151	HGNC:53070			lncRNA	1	1	3206	1	1
GRAMD2A	89.3096	26	196996	HGNC:27287			protein_coding	11	0	4968	1	1
NPTN	89.3096	16	27020	HGNC:17867		612820	protein_coding	14	0	3176	1	1
LOC102723657	89.3096	13	102723657				lncRNA	7	0	2830	1	1
STOML1	357.239	17	9399	HGNC:14560		608326	protein_coding	14	0	7886	4	4
LOC283731	89.3096	4	283731				lncRNA	2	1	2566	1	1
PPCDC	89.3096	19	60490	HGNC:28107		609854	protein_coding	12	0	5441	1	1
DNM1P35	89.3096	5	100128285	HGNC:35182			transcribed_pseudogene	1	1	3567	1	1
NRG4	89.3096	27	145957	HGNC:29862		610894	protein_coding	15	0	24216	1	1
ADAMTS7	89.3096	28	11173	HGNC:223		605009	protein_coding	3	0	5937	1	1
RASGRF1	178.619	33	5923	HGNC:9875		606600	protein_coding	10	0	10041	2	2
ST20-AS1	89.3096	1	283687	HGNC:27521			lncRNA	1	1	2084	1	1
LOC101929586	178.619	3	101929586				lncRNA	1	1	2520	2	2
LOC102724001	89.3096	9	102724001				lncRNA	6	0	3830	1	1
CPEB1	1964.81	24	64506	HGNC:21744		607342	protein_coding	17	0	4721	22	22
WHAMM	89.3096	19	123720	HGNC:30493		612393	protein_coding	8	0	6423	1	1
ADAMTSL3	89.3096	42	57188	HGNC:14633		609199	protein_coding	10	0	10170	1	1
EFL1P1	89.3096	10	648809	HGNC:31739			transcribed_pseudogene	1	1	1167	1	1
ZNF592	89.3096	18	9640	HGNC:28986		613624	protein_coding	7	0	8565	1	1
ACAN	89.3096	22	176	HGNC:319		155760	protein_coding	5	0	8961	1	1
MFGE8	89.3096	15	4240	HGNC:7036		602281	protein_coding	8	0	5060	1	1
NGRN	89.3096	4	51335	HGNC:18077		616718	protein_coding	2	1	1760	1	1
LOC105370998	89.3096	5	105370998				lncRNA	2	0	7099	1	1
LRRC28	89.3096	26	123355	HGNC:28355			protein_coding	21	0	13845	1	1
LOC107984751	89.3096	4	107984751				protein_coding	2	0	12336	1	1
PDIA2	89.3096	11	64714	HGNC:14180		608012	protein_coding	1	1	1713	1	1
MRPL28	89.3096	9	10573	HGNC:14484		604853	protein_coding	3	0	1579	1	1
PRR25	89.3096	3	388199	HGNC:37230			protein_coding	1	1	1209	1	1
CASKIN1	89.3096	22	57524	HGNC:20879		612184	protein_coding	2	0	5839	1	1
MTRNR2L4	89.3096	1	100463285	HGNC:37161			protein_coding	1	1	1690	1	1
LOC105371060	89.3096	4	105371060				lncRNA	2	1	2645	1	1
DNASE1	89.3096	32	1773	HGNC:2956		125505	protein_coding	20	0	9746	1	1
CREBBP	89.3096	36	1387	HGNC:2348		600140	protein_coding	8	0	11406	1	1
EMP2	357.239	7	2013	HGNC:3334		602334	protein_coding	2	0	5259	4	4
MRTFB	89.3096	41	57496	HGNC:29819		609463	protein_coding	26	0	22932	1	1
MYH11	89.3096	48	4629	HGNC:7569		160745	protein_coding	6	0	6949	1	1
IQCK	89.3096	12	124152	HGNC:28556			protein_coding	6	0	3697	1	1
PRKCB	89.3096	18	5579	HGNC:9395		176970	protein_coding	2	1	8010	1	1
CACNG3	89.3096	4	10368	HGNC:1407		606403	protein_coding	1	1	2703	1	1
TNRC6A	178.619	38	27327	HGNC:11969		610739	protein_coding	15	0	9036	2	2
LOC105371153	89.3096	6	105371153				lncRNA	4	0	2302	1	1
SMG1P6	89.3096	19	100422558	HGNC:49863			transcribed_pseudogene	1	0	3132	0	1
SEZ6L2	89.3096	20	26470	HGNC:30844		616667	protein_coding	6	0	3843	1	1
ZNF688	89.3096	10	146542	HGNC:30489			protein_coding	6	0	2356	1	1
TMEM265	89.3096	3	100862671	HGNC:51241			protein_coding	1	1	1649	1	1
CCDC189	89.3096	23	90835	HGNC:28078		618318	protein_coding	22	0	2764	1	1
TGFB1I1	89.3096	15	7041	HGNC:11767		602353	protein_coding	4	0	1946	1	1
VPS35	178.619	22	55737	HGNC:13487		601501	protein_coding	3	0	7629	2	2
ABCC11	89.3096	48	85320	HGNC:14639		607040	protein_coding	16	0	10265	1	1
LOC105371267	89.3096	4	105371267				lncRNA	2	1	3244	1	1
LPCAT2	89.3096	20	54947	HGNC:26032		612040	protein_coding	4	0	5624	1	1
LOC283856	89.3096	5	283856				lncRNA	1	1	2678	1	1
DKFZP434H168	89.3096	1	26077				lncRNA	1	1	1909	1	1
NLRC5	89.3096	62	84166	HGNC:29933		613537	protein_coding	23	0	7744	1	1
CDH8	178.619	17	1006	HGNC:1767		603008	protein_coding	6	1	16283	2	2
CDH11	89.3096	20	1009	HGNC:1750		600023	protein_coding	7	0	7538	1	1
PDP2	89.3096	7	57546	HGNC:30263		615499	protein_coding	8	0	7226	1	1
NFATC3	1964.81	12	4775	HGNC:7777		602698	protein_coding	3	0	6521	22	22
CDH3	89.3096	20	1001	HGNC:1762		114021	protein_coding	4	0	5559	1	1
PDF	178.619	2	64146	HGNC:30012			protein_coding	1	1	2859	2	2
COG8	89.3096	6	84342	HGNC:18623		606979	protein_coding	1	1	2495	1	1
EXOSC6	89.3096	1	118460	HGNC:19055		606490	protein_coding	1	1	5163	1	1
SF3B3	89.3096	26	23450	HGNC:10770		605592	protein_coding	1	1	9692	1	1
VAC14	178.619	27	55697	HGNC:25507		604632	protein_coding	9	0	18159	2	2
ZNF821	89.3096	37	55565	HGNC:28043			protein_coding	34	0	3173	1	1
ZFHX3	178.619	15	463	HGNC:777		104155	protein_coding	5	0	16507	2	2
CLEC18B	89.3096	20	497190	HGNC:33849		616572	protein_coding	7	0	3318	0	1
CHST6	89.3096	8	4166	HGNC:6938		605294	protein_coding	5	1	9240	1	1
MON1B	178.619	6	22879	HGNC:25020		608954	protein_coding	3	0	5813	2	2
MAF	89.3096	14	4094	HGNC:6776		177075	protein_coding	10	1	33616	1	1
BCO1	89.3096	16	53630	HGNC:13815		605748	protein_coding	7	0	2670	1	1
CMIP	89.3096	28	80790	HGNC:24319		610112	protein_coding	8	1	11403	1	1
GSE1	89.3096	33	23199	HGNC:28979		616886	protein_coding	15	0	14850	1	1
MTHFSD	89.3096	26	64779	HGNC:25778		616820	protein_coding	23	0	6651	1	1
LOC101928708	89.3096	3	101928708				lncRNA	1	1	1454	1	1
CYBA	89.3096	8	1535	HGNC:2577		608508	protein_coding	2	1	2564	1	1
LOC101930112	357.239	2	101930112				lncRNA	1	1	1854	4	4
LOC107984817	89.3096	2	107984817				protein_coding	1	1	2629	1	1
CRK	89.3096	4	1398	HGNC:2362		164762	protein_coding	2	0	3850	1	1
SLC43A2	89.3096	24	124935	HGNC:23087		610791	protein_coding	9	0	9245	1	1
METTL16	178.619	12	79066	HGNC:28484			protein_coding	4	0	5914	2	2
SPATA22	178.619	15	84690	HGNC:30705		617673	protein_coding	8	0	2160	2	2
MINK1	89.3096	41	50488	HGNC:17565		609426	protein_coding	15	0	5276	1	1
CHRNE	89.3096	16	1145	HGNC:1966		100725	protein_coding	3	0	3368	1	1
C17orf107	89.3096	3	100130311	HGNC:37238			protein_coding	1	1	3201	1	1
ZNF594	89.3096	9	84622	HGNC:29392			protein_coding	5	1	8153	1	1
DHX33	89.3096	17	56919	HGNC:16718		614405	protein_coding	5	0	5608	1	1
PITPNM3	89.3096	27	83394	HGNC:21043		608921	protein_coding	5	0	9634	1	1
TXNDC17	2322.05	4	84817	HGNC:28218		616967	protein_coding	1	1	1917	26	26
NLGN2	89.3096	9	57555	HGNC:14290		606479	protein_coding	3	0	5099	1	1
ZBTB4	89.3096	9	57659	HGNC:23847		612308	protein_coding	5	0	6821	1	1
LINC00324	178.619	3	284029	HGNC:26628			lncRNA	1	1	2094	2	2
CTC1	178.619	38	80169	HGNC:26169		613129	protein_coding	16	0	7953	2	2
ARHGEF15	89.3096	21	22899	HGNC:15590		608504	protein_coding	6	0	4424	1	1
KRBA2	89.3096	16	124751	HGNC:26989			protein_coding	8	0	3964	1	1
NTN1	89.3096	9	9423	HGNC:8029		601614	protein_coding	2	0	6130	1	1
GAS7	89.3096	29	8522	HGNC:4169		603127	protein_coding	14	0	9443	1	1
NCOR1	89.3096	80	9611	HGNC:7672		600849	protein_coding	46	0	13132	1	1
CCDC144NL-AS1	178.619	7	440416	HGNC:51340			lncRNA	3	1	4857	2	2
LOC105371589	89.3096	16	105371589				lncRNA	12	0	10084	1	1
LINC02693	178.619	2	339263	HGNC:27904			lncRNA	1	1	7912	2	2
FLJ36000	89.3096	2	284124			605160	lncRNA	1	1	3798	1	1
PIGS	89.3096	12	94005	HGNC:14937		610271	protein_coding	1	1	2529	1	1
TAOK1	50459.9	22	57551	HGNC:29259		610266	protein_coding	3	0	12204	558	565
CRLF3	89.3096	10	51379	HGNC:17177		614853	protein_coding	3	0	2941	1	1
ADAP2	89.3096	20	55803	HGNC:16487		608635	protein_coding	10	0	3132	1	1
SUZ12	178.619	20	23512	HGNC:17101		606245	protein_coding	5	0	4497	2	2
SLFN5	89.3096	5	162394	HGNC:28286		614952	protein_coding	2	0	10555	1	1
RPL23	357.239	5	9349	HGNC:10316		603662	protein_coding	1	1	2706	4	4
NEUROD2	446.548	2	4761	HGNC:7763		601725	protein_coding	1	1	3030	5	5
MSL1	89.3096	12	339287	HGNC:27905		614801	protein_coding	4	0	5722	1	1
WIPF2	89.3096	11	147179	HGNC:30923		609692	protein_coding	5	0	7648	1	1
JUP	89.3096	30	3728	HGNC:6207		173325	protein_coding	14	0	4185	1	1
EZH1	178.619	25	2145	HGNC:3526		601674	protein_coding	9	0	4671	2	2
RAMP2-AS1	89.3096	8	100190938	HGNC:44358			lncRNA	2	0	3272	1	1
CNTD1	89.3096	17	124817	HGNC:26847		618166	protein_coding	9	0	3387	1	1
VAT1	89.3096	6	10493	HGNC:16919		604631	protein_coding	1	1	2699	1	1
TMEM101	89.3096	10	84336	HGNC:28653			protein_coding	5	0	4941	1	1
ATXN7L3	89.3096	13	56970	HGNC:25416			protein_coding	2	0	3614	1	1
GPATCH8	267.929	26	23131	HGNC:29066		614396	protein_coding	20	0	17002	3	3
ADAM11	89.3096	31	4185	HGNC:189		155120	protein_coding	4	0	5113	1	1
PLCD3	89.3096	19	113026	HGNC:9061		608795	protein_coding	3	0	6355	1	1
HEXIM2	89.3096	15	124790	HGNC:28591		615695	protein_coding	19	0	2941	1	1
NPEPPS	89.3096	31	9520	HGNC:7900		606793	protein_coding	6	1	5204	1	1
NFE2L1	89.3096	11	4779	HGNC:7781		163260	protein_coding	7	0	4923	1	1
IGF2BP1	89.3096	19	10642	HGNC:28866		608288	protein_coding	5	0	9089	1	1
ZNF652	89.3096	19	22834	HGNC:29147		613907	protein_coding	8	0	12015	1	1
ABCC3	89.3096	32	8714	HGNC:54		604323	protein_coding	2	1	5798	1	1
ANKFN1	89.3096	37	162282	HGNC:26766			protein_coding	17	0	22351	1	1
MSX2P1	89.3096	1	55545	HGNC:24976			transcribed_pseudogene	1	0	2162	0	1
TLK2	89.3096	44	11011	HGNC:11842		608439	protein_coding	37	0	7430	1	1
AXIN2	89.3096	16	8313	HGNC:904		604025	protein_coding	7	0	5378	1	1
FAM20A	178.619	25	54757	HGNC:23015		611062	protein_coding	11	0	10686	2	2
MAP2K6	89.3096	18	5608	HGNC:6846		601254	protein_coding	6	0	14299	1	1
SSTR2	714.477	2	6752	HGNC:11331		182452	protein_coding	1	1	7685	8	8
RPL38	89.3096	6	6169	HGNC:10349		604182	protein_coding	2	0	1145	1	1
CD300E	89.3096	6	342510	HGNC:28874		609801	protein_coding	2	1	4043	1	1
SLC9A3R1	89.3096	7	9368	HGNC:11075		604990	protein_coding	2	0	3119	1	1
UNK	89.3096	27	85451	HGNC:29369		616375	protein_coding	10	0	8545	1	1
RHBDF2	89.3096	30	79651	HGNC:20788		614404	protein_coding	9	0	5743	1	1
RBFOX3	89.3096	30	146713	HGNC:27097		616999	protein_coding	25	0	6470	1	1
CBX2	89.3096	11	84733	HGNC:1552		602770	protein_coding	4	0	6501	1	1
LINC01979	89.3096	6	101928766	HGNC:52807			lncRNA	1	1	5271	1	1
LOC100129503	89.3096	1	100129503				lncRNA	1	1	1660	1	1
BAIAP2	178.619	33	10458	HGNC:947		605475	protein_coding	21	0	8752	2	2
LOC107987250	89.3096	2	107987250				lncRNA	1	1	5125	1	1
LOC100130370	89.3096	21	100130370				protein_coding	10	0	10453	1	1
MAFG	89.3096	4	4097	HGNC:6781		602020	protein_coding	2	0	5175	1	1
RAB12	89.3096	12	201475	HGNC:31332		616448	protein_coding	4	1	8255	1	1
LDLRAD4	89.3096	48	753	HGNC:1224		606571	protein_coding	48	0	40752	1	1
RNMT	89.3096	19	8731	HGNC:10075		603514	protein_coding	11	0	7040	1	1
SNRPD1	267.929	5	6632	HGNC:11158		601063	protein_coding	2	0	4858	3	3
ZNF521	89.3096	19	25925	HGNC:24605		610974	protein_coding	9	0	9370	1	1
TAF4B	89.3096	27	6875	HGNC:11538		601689	protein_coding	8	0	5572	1	1
LOC112268208	89.3096	3	112268208				lncRNA	1	1	5625	1	1
LOC105372055	267.929	2	105372055				lncRNA	1	1	8683	3	3
ZNF396	89.3096	15	252884	HGNC:18824		609600	protein_coding	9	0	4788	1	1
ELP2	89.3096	28	55250	HGNC:18248		616054	protein_coding	15	0	8652	1	1
FHOD3	89.3096	37	80206	HGNC:26178		609691	protein_coding	19	0	7931	1	1
CELF4	267.929	26	56853	HGNC:14015		612679	protein_coding	95	0	5823	3	3
LOC105372072	89.3096	6	105372072				lncRNA	1	1	2285	1	1
ATP5F1A	89.3096	20	498	HGNC:823		164360	protein_coding	6	0	6464	1	1
LOC105372097	89.3096	11	105372097				lncRNA	6	0	5578	1	1
PIAS2	89.3096	44	9063	HGNC:17311		603567	protein_coding	42	0	22516	1	1
RPL17	178.619	17	6139	HGNC:10307		603661	protein_coding	16	0	1119	1	2
LIPG	89.3096	15	9388	HGNC:6623		603684	protein_coding	6	0	11722	1	1
MYO5B	89.3096	40	4645	HGNC:7603		606540	protein_coding	1	1	9583	1	1
CXXC1	89.3096	18	30827	HGNC:24343		609150	protein_coding	6	0	3052	1	1
ME2	803.787	18	4200	HGNC:6984		154270	protein_coding	3	0	9447	9	9
TCF4	714.477	53	6925	HGNC:11634		602272	protein_coding	58	1	12040	8	8
LINC01415	89.3096	4	100132501	HGNC:50709			lncRNA	3	0	6537	1	1
LOC100505549	89.3096	3	100505549				protein_coding	1	1	1960	1	1
NEDD4L	178.619	56	23327	HGNC:7728		606384	protein_coding	35	0	11629	2	2
CDH20	89.3096	19	28316	HGNC:1760		605807	protein_coding	4	1	10417	1	1
RNF152	89.3096	8	220441	HGNC:26811		616512	protein_coding	7	0	9495	1	1
KDSR	178.619	14	2531	HGNC:4021		136440	protein_coding	3	0	5638	2	2
CDH7	89.3096	16	1005	HGNC:1766		605806	protein_coding	4	0	14275	1	1
DSEL	89.3096	2	92126	HGNC:18144		611125	protein_coding	1	1	9266	1	1
LOC105372173	89.3096	9	105372173				lncRNA	5	0	8690	1	1
CCDC102B	89.3096	24	79839	HGNC:26295			protein_coding	13	0	16707	1	1
LOC107985166	89.3096	4	107985166				lncRNA	2	0	906	1	1
ZNF407	89.3096	19	55628	HGNC:19904		615894	protein_coding	9	1	23144	1	1
LOC102723506	178.619	7	102723506				lncRNA	4	0	5044	2	2
CTDP1	89.3096	20	9150	HGNC:2498		604927	protein_coding	6	0	6075	1	1
HCN2	89.3096	8	610	HGNC:4846		602781	protein_coding	1	1	3420	1	1
FSTL3	178.619	5	10272	HGNC:3973		605343	protein_coding	1	1	2501	2	2
ARID3A	357.239	15	1820	HGNC:3031		603265	protein_coding	6	0	7345	4	4
ARHGAP45	1428.95	31	23526	HGNC:17102		601155	protein_coding	8	0	7560	16	16
ONECUT3	89.3096	2	390874	HGNC:13399		611294	protein_coding	1	1	7185	1	1
LOC101928543	89.3096	20	101928543				lncRNA	9	0	5824	1	1
REXO1	178.619	28	57455	HGNC:24616		609614	protein_coding	11	0	5747	2	2
CELF5	893.096	27	60680	HGNC:14058		612680	protein_coding	13	0	6062	10	10
FEM1A	89.3096	1	55527	HGNC:16934		613538	protein_coding	1	1	9540	1	1
PRR36	89.3096	9	80164	HGNC:26172			protein_coding	2	1	4518	1	1
ZNF699	89.3096	6	374879	HGNC:24750		609571	protein_coding	1	1	6758	1	1
LOC105372269	89.3096	6	105372269				protein_coding	4	1	5063	1	1
ZNF121	89.3096	8	7675	HGNC:12904		194628	protein_coding	3	0	7240	1	1
COL5A3	89.3096	71	50509	HGNC:14864		120216	protein_coding	3	0	6235	1	1
KRI1	267.929	20	65095	HGNC:25769			protein_coding	2	0	3010	3	3
EPOR	89.3096	11	2057	HGNC:3416		133171	protein_coding	2	0	2691	1	1
PRKCSH	89.3096	25	5589	HGNC:9411		177060	protein_coding	10	0	2779	1	1
ELAVL3	267.929	10	1995	HGNC:3314		603458	protein_coding	7	0	4913	3	3
ZNF441	89.3096	4	126068	HGNC:20875			protein_coding	1	1	4448	1	1
ZNF491	89.3096	5	126069	HGNC:23706			protein_coding	2	0	4007	1	1
LOC107984139	89.3096	3	107984139				protein_coding	1	1	1320	1	1
ZNF44	89.3096	28	51710	HGNC:13110		194542	protein_coding	14	0	16502	1	1
CACNA1A	267.929	53	773	HGNC:1388		601011	protein_coding	5	0	8762	3	3
DCAF15	89.3096	13	90379	HGNC:25095			protein_coding	1	1	2296	1	1
PALM3	178.619	9	342979	HGNC:33274			protein_coding	3	0	2669	2	2
ADGRL1	357.239	37	22859	HGNC:20973		616416	protein_coding	14	0	8564	4	4
CYP4F12	89.3096	30	66002	HGNC:18857		611485	protein_coding	10	1	5317	1	1
CHERP	89.3096	17	10523	HGNC:16930			protein_coding	1	1	4075	1	1
PDE4C	89.3096	23	5143	HGNC:8782		600128	protein_coding	8	0	6148	1	1
IQCN	89.3096	10	80726	HGNC:29350			protein_coding	5	0	4388	1	1
PGPEP1	89.3096	10	54858	HGNC:13568		610694	protein_coding	8	0	7215	1	1
ZNF714	89.3096	10	148206	HGNC:27124			protein_coding	4	0	8830	0	1
LOC105372358	89.3096	6	105372358				lncRNA	2	1	3725	1	1
TSHZ3	89.3096	8	57616	HGNC:30700		614119	protein_coding	4	1	7719	1	1
LOC105376899	1161.03	3	105376899				lncRNA	1	1	1069	10	13
ZNF507	89.3096	7	22847	HGNC:23783			protein_coding	2	0	7716	1	1
DPY19L3	89.3096	31	147991	HGNC:27120		613894	protein_coding	11	0	10817	1	1
UBA2	89.3096	23	10054	HGNC:30661		613295	protein_coding	8	0	4596	1	1
ZNF302	4554.79	28	55900	HGNC:13848			protein_coding	30	0	3626	51	51
TMEM147	89.3096	8	10430	HGNC:30414		613585	protein_coding	3	1	939	1	1
NPHS1	89.3096	29	4868	HGNC:7908		602716	protein_coding	1	1	5024	1	1
LOC105372383	178.619	5	105372383				lncRNA	1	1	2426	2	2
ZNF527	89.3096	11	84503	HGNC:29385			protein_coding	5	0	5464	1	1
ZNF607	89.3096	12	84775	HGNC:28192			protein_coding	4	0	4993	1	1
ECH1	89.3096	13	1891	HGNC:3149		600696	protein_coding	4	0	1411	1	1
MRPS12	89.3096	5	6183	HGNC:10380		603021	protein_coding	3	0	1324	1	1
LRFN1	89.3096	7	57622	HGNC:29290		612807	protein_coding	3	0	3522	1	1
TIMM50	89.3096	13	92609	HGNC:23656		607381	protein_coding	3	0	5136	1	1
SHKBP1	89.3096	24	92799	HGNC:19214		617322	protein_coding	7	0	2413	1	1
POU2F2	89.3096	35	5452	HGNC:9213		164176	protein_coding	27	0	9719	1	1
CEACAM20	89.3096	21	125931	HGNC:24879			protein_coding	9	1	5523	1	1
CEACAM22P	89.3096	8	388550	HGNC:38029			transcribed_pseudogene	1	1	3016	1	1
PVR	89.3096	11	5817	HGNC:9705		173850	protein_coding	4	0	6098	1	1
PPM1N	446.548	8	147699	HGNC:26845			protein_coding	3	0	2948	5	5
GPR4	89.3096	4	2828	HGNC:4497		600551	protein_coding	3	1	4353	1	1
SNRPD2	89.3096	9	6633	HGNC:11159		601061	protein_coding	4	0	948	1	1
NOVA2	89.3096	10	4858	HGNC:7887		601991	protein_coding	5	0	8902	0	1
PPP5D1	89.3096	8	100506012	HGNC:44209			protein_coding	5	0	3058	1	1
ZC3H4	89.3096	27	23211	HGNC:17808			protein_coding	11	0	11970	1	1
LOC107984140	89.3096	6	107984140				lncRNA	3	0	2124	1	1
FTL	178.619	6	2512	HGNC:3999		134790	protein_coding	2	0	1182	2	2
CD37	89.3096	15	951	HGNC:1666		151523	protein_coding	8	0	2299	1	1
RPS11	1696.88	5	6205	HGNC:10384		180471	protein_coding	1	1	573	19	19
IRF3	89.3096	27	3661	HGNC:6118		603734	protein_coding	26	0	2688	1	1
EMC10	89.3096	11	284361	HGNC:27609		614545	protein_coding	4	0	10672	1	1
GPR32	89.3096	1	2854	HGNC:4487		603195	protein_coding	1	1	1269	1	1
KLK1	89.3096	7	3816	HGNC:6357		147910	protein_coding	2	0	1857	1	1
CTU1	89.3096	3	90353	HGNC:29590		612694	protein_coding	1	1	2126	1	1
CD33	89.3096	18	945	HGNC:1659		159590	protein_coding	8	0	2829	1	1
SIGLEC14	89.3096	11	100049587	HGNC:32926		618132	protein_coding	3	1	5380	1	1
ZNF615	89.3096	18	284370	HGNC:24740			protein_coding	15	0	4614	1	1
LOC112268244	89.3096	2	112268244				lncRNA	1	1	4426	1	1
ZNF816	89.3096	6	125893	HGNC:26995			protein_coding	3	1	2716	1	1
ZNF331	89.3096	35	55422	HGNC:15489		606043	protein_coding	29	1	9022	1	1
LILRA6	178.619	13	79168	HGNC:15495			protein_coding	2	0	2554	2	2
LOC105372460	803.787	4	105372460				lncRNA	1	1	1595	9	9
LOC105372462	89.3096	5	105372462				lncRNA	2	0	2452	1	1
ZNF71	89.3096	7	58491	HGNC:13141		194545	protein_coding	3	0	3564	1	1
ZNF419	267.929	11	79744	HGNC:20648		617410	protein_coding	11	0	3802	3	3
ZNF544	89.3096	26	27300	HGNC:16759			protein_coding	30	0	9978	1	1
LOC105372485	89.3096	2	105372485				lncRNA	1	1	2546	1	1
NRSN2	89.3096	24	80023	HGNC:16229		610666	protein_coding	17	1	4446	1	1
NSFL1C	89.3096	21	55968	HGNC:15912		606610	protein_coding	16	0	6033	1	1
LOC388780	89.3096	2	388780				lncRNA	1	1	835	1	1
MAVS	89.3096	9	57506	HGNC:29233		609676	protein_coding	3	0	11771	1	1
ADRA1D	89.3096	2	146	HGNC:280		104219	protein_coding	1	1	2942	1	1
CDS2	89.3096	18	8760	HGNC:1801		603549	protein_coding	4	0	10051	1	1
LOC105372513	89.3096	10	105372513				lncRNA	9	0	4119	1	1
GPCPD1	89.3096	31	56261	HGNC:26957		614124	protein_coding	7	0	6849	1	1
MCM8	267.929	32	84515	HGNC:16147		608187	protein_coding	11	1	11042	3	3
CRLS1	89.3096	20	54675	HGNC:16148		608188	protein_coding	11	0	4709	1	1
LRRN4	89.3096	7	164312	HGNC:16208			protein_coding	2	1	5619	1	1
SLX4IP	89.3096	17	128710	HGNC:16225		615958	protein_coding	9	1	13119	1	1
PCSK2	89.3096	14	5126	HGNC:8744		162151	protein_coding	3	0	4964	1	1
NINL	89.3096	40	22981	HGNC:29163		609580	protein_coding	18	1	11271	1	1
ZNF337-AS1	89.3096	10	102724826	HGNC:40759			lncRNA	3	1	2474	1	1
FOXS1	89.3096	1	2307	HGNC:3735		602939	protein_coding	1	1	1302	1	1
KIF3B	178.619	10	9371	HGNC:6320		603754	protein_coding	2	0	6290	2	2
CEP250	89.3096	53	11190	HGNC:1859		609689	protein_coding	17	0	16264	1	1
FER1L4	89.3096	43	80307	HGNC:15801			transcribed_pseudogene	1	1	6717	1	1
CTNNBL1	89.3096	24	56259	HGNC:15879		611537	protein_coding	4	0	2289	1	1
SRSF6	89.3096	11	6431	HGNC:10788		601944	protein_coding	3	0	5003	1	1
OSER1	267.929	10	51526	HGNC:16105			protein_coding	5	1	6294	3	3
PKIG	89.3096	12	11142	HGNC:9019		604932	protein_coding	8	1	2151	1	1
LOC105372630	89.3096	12	105372630				lncRNA	7	1	4096	1	1
SYS1	89.3096	7	90196	HGNC:16162		612979	protein_coding	3	0	5314	1	1
CD40	89.3096	19	958	HGNC:11919		109535	protein_coding	12	1	2879	1	1
KCNB1	89.3096	6	3745	HGNC:6231		600397	protein_coding	3	0	12084	1	1
MOCS3	89.3096	1	27304	HGNC:15765		609277	protein_coding	1	1	5112	1	1
NFATC2	535.858	19	4773	HGNC:7776		600490	protein_coding	13	0	10362	6	6
CTCFL	89.3096	24	140690	HGNC:16234		607022	protein_coding	17	0	7950	1	1
LOC105372718	89.3096	2	105372718				lncRNA	1	1	2225	1	1
LOC102724701	89.3096	23	102724701				lncRNA	15	1	15692	1	1
RNA18SN2	535.858	1	109864280	HGNC:53519			rRNA	1	0	1869	0	6
RNA18SN3	446.548	1	109910380	HGNC:53523			rRNA	1	0	1869	0	5
LOC112268284	89.3096	5	112268284				protein_coding	1	1	1689	1	1
RNA18SN1	267.929	1	106631781	HGNC:53515			rRNA	1	0	1869	0	3
TMPRSS15	89.3096	33	5651	HGNC:9490		606635	protein_coding	7	0	4241	1	1
LINC01673	267.929	10	105372763	HGNC:52461			lncRNA	7	0	11012	3	3
LOC105372774	89.3096	3	105372774				lncRNA	1	1	354	1	1
SCAF4	89.3096	27	57466	HGNC:19304		616023	protein_coding	9	0	6282	1	1
TCP10L	89.3096	5	140290	HGNC:11657		608365	protein_coding	1	0	3805	0	1
SON	89.3096	16	6651	HGNC:11183		182465	protein_coding	5	0	10808	1	1
CLDN14	89.3096	7	23562	HGNC:2035		605608	protein_coding	5	0	2592	1	1
RIPPLY3	89.3096	7	53820	HGNC:3047		609892	protein_coding	3	0	2183	1	1
PLAC4	267.929	1	191585	HGNC:14616		613770	lncRNA	1	1	10009	3	3
LOC107985502	89.3096	2	107985502				lncRNA	1	1	5585	1	1
PDXK	89.3096	24	8566	HGNC:8819		179020	protein_coding	11	0	9961	1	1
PWP2	89.3096	23	5822	HGNC:9711		601475	protein_coding	2	0	3550	0	1
DIP2A	89.3096	61	23181	HGNC:17217		607711	protein_coding	26	0	10312	1	1
OR11H1	89.3096	1	81061	HGNC:15404			protein_coding	1	0	981	0	1
ADA2	89.3096	21	51816	HGNC:1839		607575	protein_coding	8	1	6426	1	1
PPIL2	89.3096	37	23759	HGNC:9261		607588	protein_coding	17	0	7152	1	1
POM121L10P	178.619	6	646074	HGNC:35448			transcribed_pseudogene	1	1	9547	2	2
SEZ6L	89.3096	23	23544	HGNC:10763		607021	protein_coding	14	0	6585	1	1
TPST2	89.3096	11	8459	HGNC:12021		603126	protein_coding	5	0	5947	1	1
TTC28	89.3096	31	23331	HGNC:29179		615098	protein_coding	9	0	24707	1	1
CABP7	89.3096	8	164633	HGNC:20834			protein_coding	2	0	3334	1	1
HORMAD2	89.3096	20	150280	HGNC:28383			protein_coding	11	0	4070	1	1
INPP5J	89.3096	21	27124	HGNC:8956		606481	protein_coding	8	1	4411	1	1
RASD2	89.3096	9	23551	HGNC:18229		612842	protein_coding	5	1	7424	1	1
SSTR3	89.3096	12	6753	HGNC:11332		182453	protein_coding	7	0	7464	1	1
ELFN2	89.3096	6	114794	HGNC:29396			protein_coding	2	1	8799	1	1
POLR2F	1339.64	12	5435	HGNC:9193		604414	protein_coding	6	0	3354	15	15
MAFF	89.3096	7	23764	HGNC:6780		604877	protein_coding	4	0	2531	1	1
CSNK1E	89.3096	12	1454	HGNC:2453		600863	protein_coding	2	0	2916	0	1
TNRC6B	178.619	27	23112	HGNC:29190		610740	protein_coding	3	0	18695	1	2
KIAA0930	89.3096	14	23313	HGNC:1314			protein_coding	4	0	6756	1	1
SMC1B	89.3096	29	27127	HGNC:11112		608685	protein_coding	5	0	4327	1	1
WNT7B	178.619	6	7477	HGNC:12787		601967	protein_coding	2	0	4162	2	2
MIRLET7BHG	89.3096	7	400931	HGNC:37189		618216	lncRNA	2	0	4717	1	1
LOC112268288	89.3096	6	112268288				lncRNA	2	0	4254	1	1
GTSE1	89.3096	16	51512	HGNC:13698		607477	protein_coding	4	0	6706	1	1
IL17REL	1518.26	22	400935	HGNC:33808		613414	protein_coding	4	1	5231	17	17
MIOX	89.3096	17	55586	HGNC:14522		606774	protein_coding	4	0	4467	1	1
ZBED1_1	535.858	5	9189	HGNC:447		300178	protein_coding	3	0	4748	6	6
ARSD	178.619	13	414	HGNC:717		300002	protein_coding	4	0	6663	2	2
ANOS1	89.3096	16	3730	HGNC:6211		300836	protein_coding	2	1	6672	1	1
HCCS	89.3096	12	3052	HGNC:4837		300056	protein_coding	4	1	4986	1	1
FANCB	803.787	26	2187	HGNC:3583		300515	protein_coding	10	0	9526	9	9
RAI2	89.3096	12	10742	HGNC:9835		300217	protein_coding	11	0	2894	1	1
KLHL34	89.3096	1	257240	HGNC:26634			protein_coding	1	1	3641	1	1
SMS	89.3096	20	6611	HGNC:11123		300105	protein_coding	8	0	3147	1	1
SAT1	89.3096	10	6303	HGNC:10540		313020	protein_coding	3	1	2521	1	1
IL1RAPL1	89.3096	14	11141	HGNC:5996		300206	protein_coding	3	1	9182	1	1
RPGR	89.3096	31	6103	HGNC:10295		312610	protein_coding	15	1	6797	1	1
GPR82	178.619	3	27197	HGNC:4533		300748	protein_coding	1	1	3318	2	2
SLC35A2	89.3096	12	7355	HGNC:11022		314375	protein_coding	8	0	2959	1	1
OTUD5	89.3096	25	55593	HGNC:25402		300713	protein_coding	15	0	6324	1	1
AKAP4	982.406	7	8852	HGNC:374		300185	protein_coding	2	1	3009	11	11
BMP15	89.3096	2	9210	HGNC:1068		300247	protein_coding	1	1	1262	1	1
ITIH6	89.3096	13	347365	HGNC:28907			protein_coding	1	1	4964	1	1
LOC101928692	89.3096	2	101928692				lncRNA	1	1	1736	1	1
LOC105377212	89.3096	12	105377212				lncRNA	6	0	3849	1	1
ARHGEF9-IT1	89.3096	2	100874355	HGNC:41401			lncRNA	1	1	400	1	1
PJA1	89.3096	9	64219	HGNC:16648		300420	protein_coding	5	0	2866	1	1
ZMYM3	89.3096	33	9203	HGNC:13054		300061	protein_coding	7	1	6528	1	1
FLJ44635	89.3096	2	392490				protein_coding	1	0	2269	0	1
XIST	178.619	6	7503	HGNC:12810		314670	lncRNA	1	1	19280	2	2
ZDHHC15	178.619	24	158866	HGNC:20342		300576	protein_coding	11	0	9866	2	2
LPAR4	267.929	12	2846	HGNC:4478		300086	protein_coding	6	0	5879	3	3
RPS6KA6	89.3096	36	27330	HGNC:10435		300303	protein_coding	9	0	10088	1	1
APOOL	178.619	18	139322	HGNC:24009		300955	protein_coding	5	1	6696	2	2
SYTL4	89.3096	28	94121	HGNC:15588		300723	protein_coding	18	0	6867	1	1
ARMCX4	89.3096	25	100131755	HGNC:28615			protein_coding	6	1	15203	1	1
ARMCX3	89.3096	11	51566	HGNC:24065		300364	protein_coding	4	1	7618	1	1
BEX5	89.3096	5	340542	HGNC:27990		300693	protein_coding	2	0	980	1	1
NRK	89.3096	34	203447	HGNC:25391		300791	protein_coding	5	0	8182	1	1
FRMPD3	89.3096	24	84443	HGNC:29382		301005	protein_coding	7	0	7922	1	1
COL4A6	89.3096	58	1288	HGNC:2208		303631	protein_coding	10	0	8435	1	1
PAK3	357.239	39	5063	HGNC:8592		300142	protein_coding	41	0	18735	4	4
LRCH2	89.3096	28	57631	HGNC:29292			protein_coding	4	0	6215	1	1
LONRF3	267.929	20	79836	HGNC:21152			protein_coding	10	0	10522	3	3
NKAP	89.3096	11	79576	HGNC:29873		300766	protein_coding	2	1	6032	1	1
LAMP2	178.619	11	3920	HGNC:6501		309060	protein_coding	3	0	9388	2	2
GRIA3	89.3096	20	2892	HGNC:4573		305915	protein_coding	3	0	5729	1	1
STAG2	5805.13	53	10735	HGNC:11355		300826	protein_coding	21	1	6869	64	65
FAM45BP	89.3096	1	55855	HGNC:30886			transcribed_pseudogene	1	1	2508	1	1
MBNL3	89.3096	30	55796	HGNC:20564		300413	protein_coding	24	0	15166	1	1
FAM122C	89.3096	36	159091	HGNC:25202			protein_coding	33	0	7624	1	1
ZNF75D	89.3096	23	7626	HGNC:13145		314997	protein_coding	14	0	10146	1	1
ARHGEF6	89.3096	31	9459	HGNC:685		300267	protein_coding	9	0	6019	1	1
ATP11C	89.3096	49	286410	HGNC:13554		300516	protein_coding	18	0	7677	1	1
CD99L2	89.3096	20	83692	HGNC:18237		300846	protein_coding	8	1	5520	1	1
MAGEA10	89.3096	7	4109	HGNC:6797		300343	protein_coding	3	0	2744	1	1
MECP2	89.3096	19	4204	HGNC:6990		300005	protein_coding	10	0	11471	1	1
LOC107987350	178.619	4	107987350				lncRNA	2	0	5096	0	2
LOC107987375	89.3096	2	107987375				lncRNA	1	1	2137	1	1
LOC105369189	89.3096	8	105369189				protein_coding	1	1	2334	1	1
RNA45SN4	178.619	1	109864271	HGNC:53526			rRNA	1	1	13373	1	2
RNA18SN4	178.619	1	109864273	HGNC:53528			rRNA	1	0	1869	0	2
RNA18SN5	446.548	1	100008588	HGNC:53531			rRNA	1	0	1869	0	5
TRNV	89.3096	1	4577	HGNC:7500		590105	tRNA	1	1	69	1	1
