# Supplementary material for: Transcriptomic profiling of circulating tumor cells from metastatic breast cancer patients reveals new hints in their biological features and phenotypic heterogeneity
Source: Exp Hematol Oncol. 2025 May 6;14:67. doi: 10.1186/s40164-025-00659-y (PMC12054220; doi:10.1186/s40164-025-00659-y)
Supplement: Supplementary file 5 — Additional file 5: Table S6. Transcripts detected by 3' RNA sequencing of circulating tumor cells (CTCs) characterized by the phenotypic expression of epithelial (EpCAM, E-cadherin) and leukocyte (CD45) markers as assessed by DEPArray NxT platform, herein referred to as double-positive CTCs (dpCTCs). Reads from a total of 12 dpCTCs isolated from 3 patients with metastatic breast cancer were analyzed in batch. The table lists all identified transcripts along with their normalized expression levels, reported in transcripts per million (TPM). [file 40164_2025_659_MOESM5_ESM.xlsx]

## Sheet: Tmp export tabular
Name	TPM	Exons	GeneID	HGNC	IMGT/GENE-DB	MIM	Biotype	Transcripts annotated	Uniquely identified transcripts	Exon length	Unique exon reads	Total exon reads
LINC01128	121.655	8	643837	HGNC:49377			lncRNA	6	0	9233	1	1
LOC107984868	121.655	2	107984868				lncRNA	1	1	3854	1	1
LOC112268219	121.655	1	112268219				protein_coding	1	1	2671	1	1
NPHP4	121.655	52	261734	HGNC:19104		607215	protein_coding	22	0	8406	1	1
CASZ1	121.655	30	54897	HGNC:26002		609895	protein_coding	7	0	9164	1	1
AADACL3	121.655	6	126767	HGNC:32037			protein_coding	2	1	4055	1	1
PRDM2	121.655	26	7799	HGNC:9347		601196	protein_coding	14	0	12003	1	1
PAX7	121.655	11	5081	HGNC:8621		167410	protein_coding	3	1	6473	1	1
SLC66A1	121.655	22	54896	HGNC:26001		614760	protein_coding	11	0	6567	1	1
LOC112268222	121.655	2	112268222				lncRNA	1	1	6244	1	1
E2F2	243.309	14	1870	HGNC:3114		600426	protein_coding	6	1	5970	2	2
LOC101928163	121.655	3	101928163				lncRNA	1	1	1212	1	1
RUNX3	121.655	12	864	HGNC:10473		600210	protein_coding	5	0	4903	1	1
LOC105376878	121.655	14	105376878				lncRNA	11	0	15846	1	1
AHDC1	121.655	18	27245	HGNC:25230		615790	protein_coding	11	0	8542	1	1
THEMIS2	121.655	16	9473	HGNC:16839		617856	protein_coding	8	0	2736	1	1
NKAIN1	121.655	9	79570	HGNC:25743		612871	protein_coding	2	1	3397	1	1
SPOCD1	851.582	25	90853	HGNC:26338			protein_coding	11	0	4179	7	7
SYNC	121.655	11	81493	HGNC:28897		611750	protein_coding	7	0	5965	1	1
CLSPN	121.655	30	63967	HGNC:19715		605434	protein_coding	7	0	9287	1	1
AGO3	2311.44	33	192669	HGNC:18421		607355	protein_coding	12	0	27993	19	19
SH3D21	121.655	28	79729	HGNC:26236			protein_coding	10	0	4222	1	1
OXCT2P1	121.655	1	192217	HGNC:21627			transcribed_pseudogene	1	0	1804	0	1
MYCL	364.964	5	4610	HGNC:7555		164850	protein_coding	3	0	4849	3	3
CAP1	121.655	23	10487	HGNC:20040		617801	protein_coding	17	0	3673	1	1
LOC112268225	121.655	2	112268225				lncRNA	1	1	4375	1	1
LINC01398	121.655	3	101929651	HGNC:50678			lncRNA	1	1	1129	1	1
MKNK1	243.309	33	8569	HGNC:7110		606724	protein_coding	27	0	11466	2	2
ELAVL4	121.655	28	1996	HGNC:3315		168360	protein_coding	30	0	8209	1	1
LOC107984955	121.655	2	107984955				lncRNA	1	1	2243	1	1
RAB3B	121.655	7	5865	HGNC:9778		179510	protein_coding	2	1	13142	1	1
TUT4	121.655	47	23318	HGNC:28981		613692	protein_coding	36	1	8470	1	1
PODN	243.309	19	127435	HGNC:23174		608661	protein_coding	7	0	4130	2	2
LINC02812	121.655	2	107984957	HGNC:54344			lncRNA	1	1	3768	1	1
DMRTB1	121.655	4	63948	HGNC:13913		614805	protein_coding	1	1	1910	1	1
FYB2	121.655	37	199920	HGNC:27295			protein_coding	17	1	5946	1	1
NFIA	608.273	20	4774	HGNC:7784		600727	protein_coding	9	0	10583	5	5
MGC34796	243.309	1	414927				transcribed_pseudogene	1	1	1887	2	2
ROR1	121.655	16	4919	HGNC:10256		602336	protein_coding	5	0	10058	1	1
ROR1-AS1	121.655	8	101927034	HGNC:40508			lncRNA	2	1	3455	1	1
PDE4B	121.655	29	5142	HGNC:8781		600127	protein_coding	11	0	6281	1	1
CTH	121.655	17	1491	HGNC:2501		607657	protein_coding	5	0	4822	1	1
ST6GALNAC3	364.964	23	256435	HGNC:19343		610133	protein_coding	16	0	15676	3	3
ZZZ3	121.655	26	26009	HGNC:24523			protein_coding	11	0	7876	1	1
NEXN	121.655	18	91624	HGNC:29557		613121	protein_coding	8	0	8139	1	1
WDR63	121.655	24	126820	HGNC:30711		617968	protein_coding	2	0	3019	1	1
LOC112268267	121.655	2	112268267				lncRNA	1	1	6620	1	1
GBP1P1	121.655	5	400759	HGNC:39561			transcribed_pseudogene	1	1	1234	1	1
EVI5	121.655	42	7813	HGNC:3501		602942	protein_coding	26	0	8916	1	1
CCDC18	121.655	48	343099	HGNC:30370			protein_coding	25	1	11730	1	1
ALG14	121.655	15	199857	HGNC:28287		612866	protein_coding	8	0	11324	1	1
NTNG1	121.655	21	22854	HGNC:23319		608818	protein_coding	14	1	13210	1	1
ATXN7L2	121.655	27	127002	HGNC:28713			protein_coding	13	0	4690	1	1
ST7L	121.655	38	54879	HGNC:18441		617640	protein_coding	22	0	9787	1	1
LOC105378910	121.655	4	105378910				lncRNA	2	0	1699	1	1
LRIG2	121.655	24	9860	HGNC:20889		608869	protein_coding	6	1	12109	1	1
TRIM33	243.309	28	51592	HGNC:16290		605769	protein_coding	7	1	9917	2	2
CSDE1	121.655	23	7812	HGNC:29905		191510	protein_coding	6	0	4313	1	1
HSD3BP4	121.655	1	128102	HGNC:5222			transcribed_pseudogene	1	1	8697	1	1
TRV-CAC8-1	121.655	1	100189142	HGNC:34704			tRNA	1	0	71	0	1
LOC199882	121.655	18	199882				transcribed_pseudogene	8	0	5036	0	1
LINC02802	121.655	9	100996732	HGNC:54326			lncRNA	5	1	5155	1	1
LOC105373467	121.655	2	105373467				lncRNA	1	1	1007	1	1
HYDIN2	121.655	56	100288805	HGNC:33129		610813	transcribed_pseudogene	1	1	10510	1	1
PRKAB2	121.655	13	5565	HGNC:9379		602741	protein_coding	7	0	6724	1	1
GJA5	121.655	6	2702	HGNC:4279		121013	protein_coding	4	1	5684	1	1
LINC01138	121.655	6	388685	HGNC:49454			lncRNA	2	0	2052	0	1
MINDY1	243.309	32	55793	HGNC:25648		618407	protein_coding	21	0	4905	2	2
C1orf56	121.655	2	54964	HGNC:26045			protein_coding	1	1	2085	1	1
GABPB2	121.655	20	126626	HGNC:28441			protein_coding	16	0	9587	1	1
POGZ	121.655	33	23126	HGNC:18801		614787	protein_coding	18	0	20214	0	1
THEM4	121.655	9	117145	HGNC:17947		606388	protein_coding	2	1	4884	1	1
LINC01527	121.655	2	101927988	HGNC:51266			lncRNA	1	1	2036	1	1
SLC39A1	121.655	11	27173	HGNC:12876		604740	protein_coding	6	1	3092	1	1
THBS3	121.655	44	7059	HGNC:11787		188062	protein_coding	28	0	5645	1	1
MEX3A	121.655	2	92312	HGNC:33482		611007	protein_coding	1	1	6591	1	1
KIRREL1	121.655	18	55243	HGNC:15734		607428	protein_coding	3	0	7868	1	1
SLAMF1	121.655	13	6504	HGNC:10903		603492	protein_coding	9	0	4105	1	1
ADAMTS4	243.309	13	9507	HGNC:220		603876	protein_coding	4	0	13062	2	2
ATF6	121.655	19	22926	HGNC:791		605537	protein_coding	5	0	7890	1	1
FAM78B	121.655	8	149297	HGNC:13495			protein_coding	5	0	10687	1	1
POU2F1	243.309	28	5451	HGNC:9212		164175	protein_coding	11	0	14812	2	2
CCDC181	121.655	14	57821	HGNC:28051			protein_coding	8	0	4106	1	1
SCYL3	486.618	29	57147	HGNC:19285		608192	protein_coding	13	1	7934	4	4
LINC01681	6934.31	5	105371609	HGNC:52468			lncRNA	1	1	967	57	57
GORAB	121.655	15	92344	HGNC:25676		607983	protein_coding	10	1	3832	1	1
RASAL2	121.655	30	9462	HGNC:9874		606136	protein_coding	12	0	21106	1	1
CEP350	121.655	44	9857	HGNC:24238		617870	protein_coding	6	0	13694	1	1
LHX4	364.964	12	89884	HGNC:21734		602146	protein_coding	5	0	7374	3	3
XPR1	121.655	17	9213	HGNC:12827		605237	protein_coding	4	0	10650	1	1
LOC107985232	121.655	3	107985232				lncRNA	1	1	4295	1	1
GLUL	243.309	13	2752	HGNC:4341		138290	protein_coding	4	0	8767	2	2
RGS16	121.655	6	6004	HGNC:9997		602514	protein_coding	2	0	2408	1	1
NMNAT2	243.309	13	23057	HGNC:16789		608701	protein_coding	3	0	5888	2	2
LOC105371657	121.655	6	105371657				lncRNA	2	1	1571	1	1
BRINP3	121.655	25	339479	HGNC:22393		618390	protein_coding	14	0	7636	1	1
GLRX2	121.655	6	51022	HGNC:16065		606820	protein_coding	3	0	1349	1	1
CACNA1S	121.655	46	779	HGNC:1397		114208	protein_coding	2	0	6058	1	1
RPS10P7	243.309	1	376693	HGNC:36423			transcribed_pseudogene	1	1	699	2	2
MGAT4EP	121.655	3	641515	HGNC:49418			transcribed_pseudogene	1	1	2819	1	1
PRELP	121.655	4	5549	HGNC:9357		601914	protein_coding	2	0	5769	1	1
MDM4	1094.89	23	4194	HGNC:6974		602704	protein_coding	18	0	10508	9	9
CD34	121.655	9	947	HGNC:1662		142230	protein_coding	2	1	8164	1	1
TRAF5	121.655	22	7188	HGNC:12035		602356	protein_coding	9	0	8284	1	1
RPS6KC1	121.655	28	26750	HGNC:10439		617517	protein_coding	37	0	6421	1	1
USH2A	243.309	74	7399	HGNC:12601		608400	protein_coding	2	1	20244	2	2
DUSP10	364.964	9	11221	HGNC:3065		608867	protein_coding	4	1	8420	3	3
WDR26	121.655	30	80232	HGNC:21208		617424	protein_coding	12	0	9332	1	1
SNAP47	3041.36	20	116841	HGNC:30669			protein_coding	14	0	7264	25	25
TSNAX	121.655	6	7257	HGNC:12380		602964	protein_coding	1	1	2634	1	1
LOC105373172	121.655	6	105373172				lncRNA	2	0	4328	1	1
PCNX2	851.582	48	80003	HGNC:8736		617656	protein_coding	12	1	9019	7	7
TBCE	243.309	22	6905	HGNC:11582		604934	protein_coding	4	0	5698	2	2
CHRM3	121.655	18	1131	HGNC:1952		118494	protein_coding	20	0	20554	1	1
GREM2	121.655	5	64388	HGNC:17655		608832	protein_coding	3	1	4636	1	1
LOC107985369	121.655	2	107985369				lncRNA	1	1	2558	1	1
CEP170	121.655	37	9859	HGNC:28920		613023	protein_coding	35	0	10120	1	1
LOC101928068	121.655	2	101928068				lncRNA	1	1	4834	1	1
CNST	243.309	27	163882	HGNC:26486		613439	protein_coding	13	1	6702	2	2
AHCTF1	121.655	43	25909	HGNC:24618		610853	protein_coding	9	0	9281	1	1
ACP1	121.655	10	52	HGNC:122		171500	protein_coding	4	1	1883	1	1
MYT1L	121.655	49	23040	HGNC:7623		613084	protein_coding	36	0	14952	1	1
RSAD2	121.655	7	91543	HGNC:30908		607810	protein_coding	2	0	3720	1	1
RNF144A	121.655	26	9781	HGNC:20457			protein_coding	15	0	26056	1	1
LOC107985851	121.655	2	107985851				lncRNA	1	1	3533	1	1
FAM49A	121.655	22	81553	HGNC:25373			protein_coding	7	0	5207	1	1
SMC6	121.655	35	79677	HGNC:20466		609387	protein_coding	9	0	5769	1	1
KLHL29	121.655	18	114818	HGNC:29404			protein_coding	4	0	6934	1	1
LOC102723401	121.655	2	102723401				lncRNA	1	1	4025	1	1
SLC35F6	1094.89	6	54978	HGNC:26055			protein_coding	1	1	3902	9	9
YIPF4	486.618	9	84272	HGNC:28145		617534	protein_coding	4	1	11955	4	4
TTC27	121.655	22	55622	HGNC:25986			protein_coding	5	0	2903	1	1
CEBPZOS	5596.11	17	100505876	HGNC:49288			protein_coding	9	0	4306	43	46
RMDN2	121.655	38	151393	HGNC:26567		611872	protein_coding	20	0	6975	1	1
ATL2	121.655	21	64225	HGNC:24047		609368	protein_coding	10	0	6721	1	1
CDKL4	121.655	24	344387	HGNC:19287			protein_coding	13	1	6939	1	1
MAP4K3	121.655	40	8491	HGNC:6865		604921	protein_coding	4	0	4756	1	1
LOC105374506	121.655	4	105374506				lncRNA	1	1	11601	1	1
LOC102723824	608.273	4	102723824				lncRNA	1	1	1460	4	5
MTA3	121.655	35	57504	HGNC:23784		609050	protein_coding	13	1	17492	1	1
HAAO	121.655	15	23498	HGNC:4796		604521	protein_coding	8	0	10018	1	1
PRKCE	1459.85	46	5581	HGNC:9401		176975	protein_coding	22	2	25826	12	12
RHOQ	121.655	12	23433	HGNC:17736		605857	protein_coding	5	0	5108	1	1
MSH2	121.655	26	4436	HGNC:7325		609309	protein_coding	6	1	12039	1	1
FOXN2	121.655	16	3344	HGNC:5281		143089	protein_coding	10	0	6457	1	1
FSHR	243.309	17	2492	HGNC:3969		136435	protein_coding	7	0	13493	2	2
NRXN1	121.655	35	9378	HGNC:8008		600565	protein_coding	25	0	14186	1	1
SPTBN1	121.655	46	6711	HGNC:11275		182790	protein_coding	9	1	16493	1	1
RPL23AP32	121.655	1	56969	HGNC:25345			transcribed_pseudogene	1	1	620	1	1
BCL11A	121.655	18	53335	HGNC:13221		606557	protein_coding	12	0	9133	1	1
REL	121.655	14	5966	HGNC:9954		164910	protein_coding	4	0	11393	1	1
USP34	121.655	80	9736	HGNC:20066		615295	protein_coding	1	1	11675	1	1
LOC105369168	121.655	14	105369168				lncRNA	3	0	3104	1	1
LOC105374785	1581.51	5	105374785				lncRNA	2	0	8623	13	13
TET3	608.273	23	200424	HGNC:28313		613555	protein_coding	14	0	14786	5	5
TTC31	121.655	26	64427	HGNC:25759			protein_coding	12	0	3682	1	1
HK2	121.655	20	3099	HGNC:4923		601125	protein_coding	4	0	7156	1	1
ELMOD3	121.655	23	84173	HGNC:26158		615427	protein_coding	15	0	3808	1	1
REEP1	121.655	16	65055	HGNC:25786		609139	protein_coding	11	0	4585	1	1
DUSP2	121.655	6	1844	HGNC:3068		603068	protein_coding	2	0	1800	1	1
MGAT4A	486.618	18	11320	HGNC:7047		604623	protein_coding	2	0	8521	4	4
C2orf15	121.655	5	150590	HGNC:28436			protein_coding	2	0	1635	1	1
LOC105373504	486.618	8	105373504				lncRNA	3	0	5608	4	4
MAP4K4	16058.4	38	9448	HGNC:6866		604666	protein_coding	50	0	7998	127	132
LOC105375311	121.655	3	105375311				lncRNA	1	1	1653	1	1
RGPD4	121.655	34	285190	HGNC:32417		612707	protein_coding	7	0	8184	0	1
LIMS4	121.655	18	100288695	HGNC:39941			protein_coding	6	0	4358	0	1
ACOXL	121.655	44	55289	HGNC:25621			protein_coding	29	1	18039	1	1
FBLN7	121.655	27	129804	HGNC:26740		611551	protein_coding	14	1	10754	1	1
CCDC93	121.655	31	54520	HGNC:25611			protein_coding	6	0	9208	1	1
LOC105373578	121.655	7	105373578				lncRNA	3	1	1242	1	1
EN1	364.964	2	2019	HGNC:3342		131290	protein_coding	1	1	2962	3	3
EPB41L5	121.655	37	57669	HGNC:19819		611730	protein_coding	11	0	11668	1	1
TMEM185B	121.655	1	79134	HGNC:18896			protein_coding	1	1	5922	1	1
CNTNAP5	121.655	26	129684	HGNC:18748		610519	protein_coding	3	0	11219	1	1
LINC01889	121.655	5	105373597	HGNC:52708			lncRNA	2	0	2429	1	1
LOC105373605	121.655	5	105373605				lncRNA	2	0	2174	1	1
CYP27C1	121.655	13	339761	HGNC:33480			protein_coding	4	0	5191	1	1
FAR2P2	121.655	6	100216479	HGNC:49279			transcribed_pseudogene	3	0	2858	1	1
AMER3	121.655	7	205147	HGNC:26771			protein_coding	5	1	7503	1	1
ZNF806	121.655	6	646915	HGNC:33228			protein_coding	2	0	4573	0	1
RAB3GAP1	121.655	31	22930	HGNC:17063		602536	protein_coding	5	0	5607	1	1
THSD7B	121.655	30	80731	HGNC:29348			protein_coding	2	0	6473	1	1
LRP1B	121.655	96	53353	HGNC:6693		608766	protein_coding	4	1	22932	1	1
LOC105373648	121.655	6	105373648				lncRNA	3	1	10792	1	1
NEB	243.309	193	4703	HGNC:7720		161650	protein_coding	40	0	27184	2	2
LOC101929356	121.655	8	101929356				lncRNA	4	0	11715	1	1
LOC105373694	121.655	5	105373694				lncRNA	2	0	1486	1	1
KCNJ3	851.582	7	3760	HGNC:6264		601534	protein_coding	4	0	4887	7	7
UPP2	121.655	17	151531	HGNC:23061		617340	protein_coding	7	0	3627	1	1
PLA2R1	121.655	46	22925	HGNC:9042		604939	protein_coding	14	0	15993	1	1
RBMS1	121.655	20	5937	HGNC:9907		602310	protein_coding	11	0	4945	1	1
GCA	121.655	26	25801	HGNC:15990		607030	protein_coding	14	0	10714	1	1
SCN2A	121.655	37	6326	HGNC:10588		182390	protein_coding	9	1	11049	1	1
MYO3B	121.655	47	140469	HGNC:15576		610040	protein_coding	12	0	7081	1	1
RAPGEF4	121.655	39	11069	HGNC:16626		606058	protein_coding	10	0	5869	1	1
SP9	121.655	2	100131390	HGNC:30690			protein_coding	1	1	2554	1	1
HOXD8	121.655	5	3234	HGNC:5139		142985	protein_coding	3	0	2618	1	1
PDE11A	121.655	26	50940	HGNC:8773		604961	protein_coding	4	0	9834	1	1
OSBPL6	121.655	40	114880	HGNC:16388		606734	protein_coding	21	0	12305	1	1
TTN	121.655	367	7273	HGNC:12403		188840	protein_coding	19	0	116922	1	1
CCDC141	243.309	39	285025	HGNC:26821		616031	protein_coding	11	1	18675	2	2
SESTD1	364.964	25	91404	HGNC:18379			protein_coding	7	0	11036	3	3
UBE2E3	121.655	16	10477	HGNC:12479		604151	protein_coding	8	0	7527	1	1
NEUROD1	121.655	5	4760	HGNC:7762		601724	protein_coding	3	1	7065	1	1
FSIP2-AS1	121.655	5	107985781	HGNC:40978			lncRNA	2	1	880	1	1
COL3A1	121.655	51	1281	HGNC:2201		120180	protein_coding	1	1	5490	1	1
PMS1	121.655	37	5378	HGNC:9121		600258	protein_coding	31	0	5995	0	1
HECW2	121.655	38	57520	HGNC:29853		617245	protein_coding	7	0	13129	1	1
SATB2	121.655	27	23314	HGNC:21637		608148	protein_coding	9	1	8979	1	1
CFLAR	121.655	46	8837	HGNC:1876		603599	protein_coding	40	0	23460	1	1
ABI2	608.273	32	10152	HGNC:24011		606442	protein_coding	52	0	23146	5	5
LOC105373847	121.655	6	105373847				lncRNA	3	1	1589	1	1
IKZF2	364.964	29	22807	HGNC:13177		606234	protein_coding	25	1	20084	3	3
SPAG16	121.655	45	79582	HGNC:23225		612173	protein_coding	27	1	16621	1	1
CFAP65	121.655	50	255101	HGNC:25325		614270	protein_coding	20	0	10791	1	1
LINC02832	121.655	2	105373886	HGNC:54366			lncRNA	1	1	556	1	1
MRPL44	121.655	6	65080	HGNC:16650		611849	protein_coding	2	0	1908	1	1
NYAP2	121.655	11	57624	HGNC:29291		615478	protein_coding	3	1	14129	1	1
COPS7B	121.655	21	64708	HGNC:16760		616010	protein_coding	14	0	5416	1	1
LOC105373943	121.655	3	105373943				lncRNA	1	1	6123	1	1
LOC105373947	121.655	5	105373947				lncRNA	2	1	1786	1	1
LOC93463	121.655	7	93463				lncRNA	1	1	2231	1	1
LRRFIP1	121.655	47	9208	HGNC:6702		603256	protein_coding	53	0	12257	1	1
RBM44	121.655	28	375316	HGNC:24756			protein_coding	11	0	5762	1	1
RAMP1	121.655	11	10267	HGNC:9843		605153	protein_coding	7	1	2686	1	1
CAPN10-DT	121.655	1	101752400	HGNC:48839			lncRNA	1	1	3567	1	1
AQP12A	121.655	4	375318	HGNC:19941		609789	protein_coding	1	0	1063	0	1
KIF1A	121.655	53	547	HGNC:888		601255	protein_coding	5	0	9325	1	1
CHL1	121.655	38	10752	HGNC:1939		607416	protein_coding	19	0	15340	1	1
LOC102723512	121.655	8	102723512				lncRNA	1	1	8382	1	1
SETMAR	243.309	10	6419	HGNC:10762		609834	protein_coding	8	0	6474	2	2
ITPR1	121.655	72	3708	HGNC:6180		147265	protein_coding	19	0	12284	1	1
SSUH2	121.655	62	51066	HGNC:24809		617479	protein_coding	42	0	12138	1	1
OGG1	121.655	20	4968	HGNC:8125		601982	protein_coding	24	0	5072	1	1
TTLL3	121.655	19	26140	HGNC:24483			protein_coding	3	0	4524	0	1
MKRN2	121.655	9	23609	HGNC:7113		608426	protein_coding	2	0	2848	1	1
RBSN	121.655	25	64145	HGNC:20759		609511	protein_coding	12	0	7419	1	1
COLQ	121.655	18	8292	HGNC:2226		603033	protein_coding	3	0	3321	1	1
GALNT15	121.655	19	117248	HGNC:21531		615131	protein_coding	7	0	17617	1	1
ZNF385D	121.655	31	79750	HGNC:26191			protein_coding	18	0	24004	1	1
NR1D2	121.655	13	9975	HGNC:7963		602304	protein_coding	4	0	5498	1	1
CMC1	243.309	23	152100	HGNC:28783		615166	protein_coding	20	0	16346	2	2
LOC107986012	121.655	3	107986012				lncRNA	1	1	2155	1	1
TGFBR2	243.309	12	7048	HGNC:11773		190182	protein_coding	5	0	6673	2	2
LOC105377017	121.655	3	105377017				lncRNA	1	1	5500	1	1
OSBPL10	121.655	18	114884	HGNC:16395		606738	protein_coding	7	0	7070	1	1
CRTAP	243.309	7	10491	HGNC:2379		605497	protein_coding	1	1	6651	2	2
TRANK1	243.309	33	9881	HGNC:29011			protein_coding	9	0	13247	2	2
EPM2AIP1	121.655	1	9852	HGNC:19735		607911	protein_coding	1	1	8089	1	1
GOLGA4	243.309	35	2803	HGNC:4427		602509	protein_coding	19	0	9219	2	2
DLEC1	121.655	52	9940	HGNC:2899		604050	protein_coding	11	0	7582	1	1
XIRP1	121.655	6	165904	HGNC:14301		609777	protein_coding	4	0	6488	1	1
ZNF620	243.309	16	253639	HGNC:28742			protein_coding	11	0	7113	2	2
LOC105377043	121.655	7	105377043				lncRNA	3	0	6062	1	1
ZBTB47	121.655	6	92999	HGNC:26955			protein_coding	1	1	5494	1	1
KIAA1143	121.655	4	57456	HGNC:29198			protein_coding	2	0	5134	1	1
IFRD2	121.655	12	7866	HGNC:5457		602725	protein_coding	1	1	2109	1	1
PBRM1	121.655	66	55193	HGNC:30064		606083	protein_coding	59	0	9271	1	1
RFT1	121.655	28	91869	HGNC:30220		611908	protein_coding	9	0	13741	1	1
CACNA1D	121.655	59	776	HGNC:1391		114206	protein_coding	18	0	11136	1	1
LOC105377100	121.655	4	105377100				lncRNA	3	0	3358	1	1
LOC105377113	121.655	4	105377113				lncRNA	2	0	7332	1	1
MAGI1	121.655	28	9223	HGNC:946		602625	protein_coding	6	0	9957	1	1
LMOD3	121.655	6	56203	HGNC:6649		616112	protein_coding	2	1	4115	1	1
FOXP1	364.964	50	27086	HGNC:3823		605515	protein_coding	28	0	15863	3	3
LINC00870	121.655	3	201617	HGNC:27319			lncRNA	1	1	2700	1	1
RYBP	486.618	4	23429	HGNC:10480		607535	protein_coding	1	1	4449	4	4
EPHA6	243.309	47	285220	HGNC:19296		600066	protein_coding	22	0	23038	2	2
CPOX	243.309	17	1371	HGNC:2321		612732	protein_coding	6	1	9349	2	2
COL8A1	121.655	5	1295	HGNC:2215		120251	protein_coding	2	0	5577	1	1
HP09053	121.655	3	101929357				lncRNA	1	1	2018	1	1
LOC105374013	121.655	2	105374013				protein_coding	1	1	3999	1	1
NXPE3	121.655	15	91775	HGNC:28238			protein_coding	12	0	8877	1	1
LOC105374016	121.655	30	105374016				lncRNA	10	1	6656	1	1
LOC105374029	121.655	10	105374029				lncRNA	5	0	6446	1	1
CD47	121.655	19	961	HGNC:1682		601028	protein_coding	14	0	15642	1	1
LOC151760	121.655	4	151760				lncRNA	2	1	6135	1	1
GCSAM	121.655	13	257144	HGNC:20253		607792	protein_coding	10	0	6570	1	1
LOC112268447	121.655	2	112268447				lncRNA	1	1	6161	1	1
NEPRO	121.655	17	25871	HGNC:24496		617089	protein_coding	15	0	4912	1	1
TIGIT	364.964	10	201633	HGNC:26838		612859	protein_coding	3	0	22610	3	3
LOC107986119	121.655	3	107986119				lncRNA	2	0	2156	1	1
LRRC58	121.655	4	116064	HGNC:26968			protein_coding	1	1	7918	1	1
STXBP5L	121.655	44	9515	HGNC:30757		609381	protein_coding	16	1	17618	1	1
FBXO40	121.655	4	51725	HGNC:29816		609107	protein_coding	1	1	5669	1	1
PLXNA1	121.655	34	5361	HGNC:9099		601055	protein_coding	2	0	9168	1	1
RHO	121.655	5	6010	HGNC:10012		180380	protein_coding	1	1	2768	1	1
COL6A6	121.655	54	131873	HGNC:27023		616613	protein_coding	16	0	18224	1	1
LOC107986024	121.655	2	107986024				lncRNA	1	1	2453	1	1
LOC107986025	121.655	3	107986025				lncRNA	1	1	4106	1	1
DNAJC13	121.655	59	23317	HGNC:30343		614334	protein_coding	3	1	7813	1	1
TF	364.964	24	7018	HGNC:11740		190000	protein_coding	3	0	21225	3	3
SRPRB	121.655	11	58477	HGNC:24085		616883	protein_coding	2	1	6020	1	1
RAB6B	121.655	11	51560	HGNC:14902		615852	protein_coding	2	0	5727	1	1
ARMC8	121.655	41	25852	HGNC:24999			protein_coding	22	0	8754	1	1
XRN1	121.655	51	54464	HGNC:30654		607994	protein_coding	11	0	10927	1	1
TRPC1	121.655	23	7220	HGNC:12333		602343	protein_coding	7	1	9702	1	1
LOC105374144	121.655	5	105374144				lncRNA	2	0	560	1	1
LOC102724289	121.655	6	102724289				lncRNA	3	0	5566	1	1
LOC105374181	121.655	4	105374181				lncRNA	2	0	8439	1	1
LOC105374192	121.655	9	105374192				lncRNA	8	0	3795	1	1
LRRC77P	121.655	9	646168	HGNC:50536			transcribed_pseudogene	2	0	2680	1	1
EIF5A2	121.655	5	56648	HGNC:3301		605782	protein_coding	1	1	5534	1	1
TNIK	121.655	35	23043	HGNC:30765		610005	protein_coding	9	0	10184	1	1
ECT2	121.655	38	1894	HGNC:3155		600586	protein_coding	20	0	5543	1	1
NLGN1	121.655	25	22871	HGNC:14291		600568	protein_coding	27	0	28865	1	1
USP13	121.655	26	8975	HGNC:12611		603591	protein_coding	5	0	8181	1	1
SOX2-OT	121.655	10	347689	HGNC:20209		616338	lncRNA	6	0	4086	1	1
TMEM41A	243.309	13	90407	HGNC:30544			protein_coding	5	0	3908	2	2
IGF2BP2	121.655	39	10644	HGNC:28867		608289	protein_coding	20	0	6701	1	1
MASP1	121.655	29	5648	HGNC:6901		600521	protein_coding	12	0	11898	1	1
FGF12	121.655	12	2257	HGNC:3668		601513	protein_coding	5	0	6785	1	1
LOC107986028	121.655	3	107986028				lncRNA	1	1	6599	1	1
LINC00887	243.309	3	100131551	HGNC:48574			lncRNA	1	1	3014	2	2
TNK2-AS1	121.655	2	100128262	HGNC:49093			lncRNA	1	1	4103	1	1
LINC02012	121.655	1	100129516	HGNC:52847			lncRNA	1	1	4400	1	1
RPL35A	608.273	6	6165	HGNC:10345		180468	protein_coding	2	0	1312	5	5
MYL5	121.655	14	4636	HGNC:7586		160782	protein_coding	5	1	2677	1	1
C4orf48	121.655	12	401115	HGNC:34437		614690	protein_coding	5	0	1955	1	1
MXD4	121.655	6	10608	HGNC:13906			protein_coding	1	1	3871	1	1
ZFYVE28	243.309	39	57732	HGNC:29334		614176	protein_coding	22	0	13944	2	2
SH3BP2	121.655	16	6452	HGNC:10825		602104	protein_coding	4	0	9671	1	1
MSX1	1581.51	2	4487	HGNC:7391		142983	protein_coding	1	1	1940	13	13
LOC105374364	121.655	3	105374364				lncRNA	2	0	328	1	1
PPP2R2C	121.655	19	5522	HGNC:9306		605997	protein_coding	8	0	6223	1	1
AFAP1-AS1	121.655	2	84740	HGNC:28141			lncRNA	1	1	6795	1	1
LOC389199	121.655	1	389199				protein_coding	1	0	1296	0	1
HTRA3	121.655	12	94031	HGNC:30406		608785	protein_coding	3	1	3411	1	1
HS3ST1	121.655	3	9957	HGNC:5194		603244	protein_coding	2	1	12134	1	1
C1QTNF7	243.309	10	114905	HGNC:14342			protein_coding	5	0	4939	2	2
TAPT1-AS1	121.655	4	202020	HGNC:26832			lncRNA	2	0	2547	1	1
MED28	121.655	4	80306	HGNC:24628		610311	protein_coding	1	1	10858	1	1
FAM184B	243.309	18	27146	HGNC:29235			protein_coding	1	1	6731	2	2
LOC112268323	121.655	2	112268323				lncRNA	1	1	10542	1	1
RBPJ	486.618	26	3516	HGNC:5724		147183	protein_coding	13	0	8011	4	4
LINC02261	121.655	6	101929199	HGNC:53173			lncRNA	1	1	2802	1	1
TLR1	121.655	13	7096	HGNC:11847		601194	protein_coding	12	0	8760	1	1
KLB	121.655	5	152831	HGNC:15527		611135	protein_coding	1	1	6002	1	1
UBE2K	121.655	8	3093	HGNC:4914		602846	protein_coding	6	0	5153	1	1
LIMCH1	121.655	44	22998	HGNC:29191		617750	protein_coding	45	0	9642	1	1
LOC105374426	121.655	5	105374426				lncRNA	2	1	1518	1	1
GABRB1	121.655	18	2560	HGNC:4081		137190	protein_coding	6	1	16940	1	1
LINC02480	121.655	3	105377652	HGNC:53454			lncRNA	1	1	577	1	1
TMPRSS11B	121.655	13	132724	HGNC:25398			protein_coding	3	1	2645	1	1
LOC105377286	121.655	7	105377286				lncRNA	4	0	5240	1	1
STBD1	121.655	2	8987	HGNC:24854		607406	protein_coding	1	0	2951	0	1
SHROOM3	121.655	11	57619	HGNC:30422		604570	protein_coding	1	1	10891	1	1
LOC105377294	121.655	5	105377294				lncRNA	3	1	3330	1	1
LINC01094	121.655	6	100505702	HGNC:49219			lncRNA	6	0	4286	1	1
ANTXR2	121.655	22	118429	HGNC:21732		608041	protein_coding	5	0	10021	1	1
RASGEF1B	486.618	16	153020	HGNC:24881		614532	protein_coding	5	0	3188	4	4
LOC105377308	121.655	6	105377308				lncRNA	4	0	4353	1	1
HSD17B11	121.655	9	51170	HGNC:22960		612831	protein_coding	2	0	1867	1	1
LOC102723458	121.655	16	102723458				lncRNA	14	0	4728	1	1
PYURF	121.655	2	100996939	HGNC:44317			protein_coding	1	0	1311	0	1
FAM13A	121.655	41	10144	HGNC:19367		613299	protein_coding	26	0	11648	1	1
CCSER1	121.655	50	401145	HGNC:29349			protein_coding	32	1	36926	1	1
GRID2	121.655	34	2895	HGNC:4576		602368	protein_coding	17	0	20234	1	1
PDLIM5	121.655	27	10611	HGNC:17468		605904	protein_coding	10	0	9180	1	1
MANBA	243.309	24	4126	HGNC:6831		609489	protein_coding	6	1	7698	2	2
LINC02173	121.655	4	105377355	HGNC:53035			lncRNA	1	1	521	1	1
ARSJ	121.655	20	79642	HGNC:26286		610010	protein_coding	16	0	6788	1	1
SYNPO2	121.655	9	171024	HGNC:17732			protein_coding	5	1	19537	1	1
MYOZ2	121.655	8	51778	HGNC:1330		605602	protein_coding	2	1	3332	1	1
C4orf3	121.655	4	401152	HGNC:19225			protein_coding	2	0	2960	1	1
CCNA2	121.655	8	890	HGNC:1578		123835	protein_coding	1	1	2748	1	1
TRPC3	121.655	17	7222	HGNC:12335		602345	protein_coding	6	0	8520	1	1
SPRY1	121.655	8	10252	HGNC:11269		602465	protein_coding	5	0	3524	1	1
HSPA4L	121.655	25	22824	HGNC:17041			protein_coding	5	1	12191	1	1
ABHD18	121.655	28	80167	HGNC:26111			protein_coding	27	0	8557	1	1
JADE1	1094.89	26	79960	HGNC:30027		610514	protein_coding	16	0	9013	9	9
LRBA	121.655	69	987	HGNC:1742		606453	protein_coding	10	1	12454	1	1
LOC100505685	364.964	2	100505685				lncRNA	1	1	2666	3	3
LINC02273	364.964	4	100996286	HGNC:53188			lncRNA	2	0	1657	3	3
LOC105377504	121.655	2	105377504				lncRNA	1	1	2410	1	1
FAM198B-AS1	121.655	8	285505	HGNC:53132			lncRNA	4	0	4977	1	1
LOC107986324	121.655	5	107986324				lncRNA	2	1	900	1	1
GALNT7	243.309	20	51809	HGNC:4129		605005	protein_coding	5	0	7523	2	2
HAND2-AS1	121.655	15	79804	HGNC:48872		617240	lncRNA	11	0	7239	1	1
GPM6A	24817.5	12	2823	HGNC:4460		601275	protein_coding	8	1	4709	204	204
LOC107986329	121.655	3	107986329				lncRNA	1	1	273	1	1
LOC105377607	243.309	3	105377607				lncRNA	1	1	1641	2	2
DBET	486.618	1	100419743	HGNC:43904		614865	lncRNA	1	1	3363	4	4
CLPTM1L	243.309	25	81037	HGNC:24308		612585	protein_coding	6	0	3513	2	2
MARCH6	121.655	35	10299	HGNC:30550		613297	protein_coding	9	0	11690	1	1
LOC107986406	121.655	7	107986406				lncRNA	4	0	6843	1	1
RETREG1	121.655	16	54463	HGNC:25964		613114	protein_coding	7	0	4343	1	1
MYO10	1216.55	46	4651	HGNC:7593		601481	protein_coding	5	1	13970	10	10
CDH18	121.655	36	1016	HGNC:1757		603019	protein_coding	22	0	7960	1	1
LINC02109	121.655	9	101929660	HGNC:52964			lncRNA	1	1	2057	1	1
NPR3	121.655	18	4883	HGNC:7945		108962	protein_coding	10	0	8402	1	1
LOC105374746	121.655	3	105374746				lncRNA	1	1	3798	1	1
HMGCS1	121.655	18	3157	HGNC:5007		142940	protein_coding	11	0	6458	1	1
ITGA1	121.655	29	3672	HGNC:6134		192968	protein_coding	1	1	10736	1	1
MIER3	121.655	18	166968	HGNC:26678			protein_coding	6	0	5337	1	1
PDE4D	121.655	43	5144	HGNC:8783		600129	protein_coding	27	0	19393	1	1
PIK3R1	121.655	23	5295	HGNC:8979		171833	protein_coding	8	0	9637	1	1
LOC105379012	364.964	5	105379012				lncRNA	2	0	8244	3	3
GUSBP3	121.655	6	653188	HGNC:37301			transcribed_pseudogene	1	1	1551	1	1
F2R	121.655	3	2149	HGNC:3537		187930	protein_coding	2	0	3849	1	1
SERINC5	121.655	26	256987	HGNC:18825		614551	protein_coding	10	0	7518	1	1
DHFR	121.655	7	1719	HGNC:2861		126060	protein_coding	4	0	3919	1	1
HAPLN1	121.655	13	1404	HGNC:2380		115435	protein_coding	6	0	5567	1	1
LOC105379070	145620	3	105379070				lncRNA	1	1	6201	1140	1197
TMEM161B	121.655	45	153396	HGNC:28483			protein_coding	28	0	15976	1	1
LOC105379077	121.655	3	105379077				lncRNA	1	0	3822	0	1
LOC105379080	121.655	11	105379080				lncRNA	5	1	17383	1	1
FAM172A	121.655	43	83989	HGNC:25365			protein_coding	33	0	37666	1	1
PCSK1	121.655	16	5122	HGNC:8743		162150	protein_coding	2	0	5213	1	1
LOC105379094	121.655	4	105379094				lncRNA	2	1	2535	1	1
CHD1	121.655	43	1105	HGNC:1915		602118	protein_coding	11	0	8245	1	1
FBXL17	243.309	22	64839	HGNC:13615		609083	protein_coding	12	1	19007	2	2
TSLP	121.655	10	85480	HGNC:30743		607003	protein_coding	4	0	4204	1	1
EPB41L4A	121.655	35	64097	HGNC:13278		612141	protein_coding	9	0	8298	1	1
DCP2	364.964	16	167227	HGNC:24452		609844	protein_coding	5	0	10336	3	3
MCC	121.655	28	4163	HGNC:6935		159350	protein_coding	9	1	26691	1	1
KCNN2	121.655	19	3781	HGNC:6291		605879	protein_coding	7	0	5174	1	1
SNCAIP	121.655	53	9627	HGNC:11139		603779	protein_coding	39	0	9059	1	1
SNX2	121.655	17	6643	HGNC:11173		605929	protein_coding	2	0	7114	1	1
MINAR2	608.273	3	100127206	HGNC:33914			protein_coding	1	1	2339	5	5
LOC105379171	121.655	4	105379171				lncRNA	1	1	2569	1	1
LYRM7	121.655	5	90624	HGNC:28072		615831	protein_coding	3	0	6219	1	1
IRF1	121.655	13	3659	HGNC:6116		147575	protein_coding	6	0	4291	1	1
SHROOM1	121.655	20	134549	HGNC:24084		611179	protein_coding	8	0	5169	1	1
UQCRQ	121.655	3	27089	HGNC:29594		612080	protein_coding	1	1	1573	1	1
CXCL14	608.273	4	9547	HGNC:10640		604186	protein_coding	1	1	1975	4	5
LOC100130172	121.655	2	100130172				lncRNA	1	1	2920	1	1
LRRTM2	121.655	2	26045	HGNC:19409		610868	protein_coding	1	1	6064	1	1
NRG2	121.655	25	9542	HGNC:7998		603818	protein_coding	13	0	8798	1	1
PCDHA3	243.309	5	56145	HGNC:8669		606309	protein_coding	2	0	5485	1	2
PCDHA9	121.655	5	9752	HGNC:8675		606315	protein_coding	2	1	9254	1	1
NR3C1	121.655	27	2908	HGNC:7978		138040	protein_coding	25	1	20396	1	1
FNDC9	121.655	2	408263	HGNC:33547			protein_coding	1	1	2083	1	1
LINC02227	121.655	7	101927697	HGNC:53096			lncRNA	1	1	3748	1	1
EBF1	121.655	39	1879	HGNC:3126		164343	protein_coding	31	0	49819	1	1
PWWP2A	121.655	22	114825	HGNC:29406		617823	protein_coding	19	0	13122	1	1
LINC02159	121.655	4	285629	HGNC:27749			lncRNA	2	0	2323	1	1
TENM2	121.655	43	57451	HGNC:29943		610119	protein_coding	16	0	16607	1	1
NEURL1B	121.655	5	54492	HGNC:35422		615893	protein_coding	3	0	6427	1	1
LOC105377743	121.655	7	105377743				lncRNA	3	0	5013	1	1
LOC107986485	121.655	2	107986485				lncRNA	1	1	12248	1	1
ZNF454	121.655	8	285676	HGNC:21200			protein_coding	8	0	6400	1	1
RUFY1	121.655	32	80230	HGNC:19760		610327	protein_coding	15	0	4005	1	1
CANX	121.655	28	821	HGNC:1473		114217	protein_coding	14	0	5951	1	1
BTNL9	121.655	25	153579	HGNC:24176			protein_coding	13	1	7757	1	1
TRIM7	121.655	16	81786	HGNC:16278		609315	protein_coding	9	0	8151	1	1
EXOC2	364.964	43	55770	HGNC:24968		615329	protein_coding	11	1	11575	3	3
LOC107986514	121.655	3	107986514				lncRNA	2	0	1915	1	1
LOC107986556	121.655	6	107986556				lncRNA	2	1	2803	1	1
LINC02533	121.655	5	105374895	HGNC:53566			lncRNA	1	1	2600	1	1
RREB1	121.655	14	6239	HGNC:10449		602209	protein_coding	4	0	8651	1	1
SSR1	121.655	10	6745	HGNC:11323		600868	protein_coding	3	0	9776	1	1
DSP	121.655	26	1832	HGNC:3052		125647	protein_coding	3	0	9697	1	1
MAK	121.655	33	4117	HGNC:6816		154235	protein_coding	20	1	8227	1	1
LOC105374925	121.655	12	105374925				lncRNA	7	1	4208	1	1
LOC107986577	121.655	2	107986577				lncRNA	1	1	1569	1	1
SOX4	243.309	1	6659	HGNC:11200		184430	protein_coding	1	1	4869	2	2
LOC102724765	243.309	4	102724765				lncRNA	3	1	1872	2	2
LOC105374986	33698.3	6	105374986				lncRNA	3	0	5011	262	277
LOC105374988	364.964	2	105374988				lncRNA	1	1	2884	3	3
ZNF184	121.655	16	7738	HGNC:12975		602277	protein_coding	7	0	6591	1	1
ZSCAN31	121.655	26	64288	HGNC:14097		610794	protein_coding	22	0	9514	1	1
TRA-TGC5-1	121.655	1	100189066	HGNC:34625			tRNA	1	1	72	1	1
HLA-F	121.655	21	3134	HGNC:4963		143110	protein_coding	13	0	6026	1	1
BTNL2	121.655	10	56244	HGNC:1142		606000	protein_coding	2	0	3270	1	1
BRD2	121.655	22	6046	HGNC:1103		601540	protein_coding	7	0	5653	1	1
ITPR3	121.655	63	3710	HGNC:6182		147267	protein_coding	3	0	9103	1	1
RPS10-NUDT3	121.655	9	100529239	HGNC:49181			protein_coding	1	0	2529	0	1
LOC107986594	121.655	4	107986594				lncRNA	1	1	1989	1	1
LRFN2	243.309	15	57497	HGNC:21226		612808	protein_coding	9	1	30622	2	2
ENPP4	121.655	4	22875	HGNC:3359		617000	protein_coding	1	1	4644	1	1
ELOVL5	121.655	13	60481	HGNC:21308		611805	protein_coding	5	0	3952	1	1
LOC105375100	121.655	3	105375100				lncRNA	1	1	725	1	1
DST	243.309	133	667	HGNC:1090		113810	protein_coding	39	0	33813	2	2
LOC101927268	729.927	6	101927268				lncRNA	2	1	3368	6	6
EYS	243.309	48	346007	HGNC:21555		612424	protein_coding	4	0	13931	2	2
COL19A1	121.655	57	1310	HGNC:2196		120165	protein_coding	10	0	13552	1	1
COL9A1	121.655	46	1297	HGNC:2217		120210	protein_coding	6	0	5367	1	1
LOC100506851	3406.33	13	100506851				lncRNA	7	0	7900	27	28
TENT5A	121.655	3	55603	HGNC:18345		611357	protein_coding	1	1	5582	1	1
NT5E	364.964	11	4907	HGNC:8021		129190	protein_coding	2	0	4068	3	3
HTR1E	121.655	4	3354	HGNC:5291		182132	protein_coding	2	1	5885	1	1
ZNF292	121.655	20	23036	HGNC:18410		616213	protein_coding	12	0	22174	1	1
CNR1	121.655	13	1268	HGNC:2159		114610	protein_coding	13	0	6766	1	1
BACH2	121.655	24	60468	HGNC:14078		605394	protein_coding	11	0	18240	1	1
MANEA	121.655	6	79694	HGNC:21072		612327	protein_coding	2	0	5113	1	1
LOC105377918	121.655	9	105377918				lncRNA	4	1	5290	1	1
BVES-AS1	121.655	4	154442	HGNC:21223			lncRNA	1	1	1716	1	1
SNX3	121.655	5	8724	HGNC:11174		605930	protein_coding	4	0	1535	1	1
SMPD2	121.655	19	6610	HGNC:11121		603498	protein_coding	6	0	2161	1	1
LOC100287467	121.655	1	100287467				lncRNA	1	1	4295	1	1
RSPH4A	121.655	9	345895	HGNC:21558		612647	protein_coding	3	1	6473	1	1
ROS1	121.655	58	6098	HGNC:10261		165020	protein_coding	14	1	12894	1	1
LOC105377973	121.655	2	105377973				lncRNA	1	1	4294	1	1
TBC1D32	121.655	60	221322	HGNC:21485		615867	protein_coding	24	1	12271	1	1
TRDN	121.655	47	10345	HGNC:12261		603283	protein_coding	5	1	10990	1	1
RNF146	121.655	17	81847	HGNC:21336		612137	protein_coding	24	1	11550	1	1
SOGA3	121.655	12	387104	HGNC:21494			protein_coding	1	1	11487	1	1
LOC112267974	121.655	6	112267974				lncRNA	2	1	4335	1	1
TMEM200A	121.655	10	114801	HGNC:21075			protein_coding	7	0	7068	1	1
ENPP3	121.655	31	5169	HGNC:3358		602182	protein_coding	5	1	3951	1	1
STX7	121.655	15	8417	HGNC:11442		603217	protein_coding	5	0	16627	1	1
SLC2A12	121.655	8	154091	HGNC:18067		610372	protein_coding	3	1	8427	1	1
AHI1	121.655	54	54806	HGNC:21575		608894	protein_coding	29	0	9203	1	1
LOC101928373	121.655	8	101928373				lncRNA	4	0	5574	1	1
HEBP2	121.655	7	23593	HGNC:15716		605825	protein_coding	3	0	10178	1	1
NHSL1	121.655	28	57224	HGNC:21021			protein_coding	18	0	19986	1	1
HIVEP2	121.655	16	3097	HGNC:4921		143054	protein_coding	6	0	10964	1	1
ADGB	121.655	36	79747	HGNC:21212		614630	protein_coding	1	1	5318	1	1
UST	121.655	15	10090	HGNC:17223		610752	protein_coding	4	1	7971	1	1
PLEKHG1	121.655	28	57480	HGNC:20884			protein_coding	15	0	10067	1	1
AKAP12	121.655	12	9590	HGNC:370		604698	protein_coding	5	1	10993	1	1
SYNE1	121.655	170	23345	HGNC:17089		608441	protein_coding	39	0	28798	1	1
OPRM1	243.309	35	4988	HGNC:8156		600018	protein_coding	32	0	22874	2	2
PACRG	243.309	33	135138	HGNC:19152		608427	protein_coding	21	1	28277	2	2
LOC105378120	121.655	7	105378120				lncRNA	3	0	5960	1	1
LOC105378122	121.655	8	105378122				lncRNA	4	0	8472	1	1
FRMD1	121.655	30	79981	HGNC:21240			protein_coding	13	0	8191	1	1
WDR27	243.309	58	253769	HGNC:21248			protein_coding	35	0	19637	2	2
LOC107986674	121.655	6	107986674				lncRNA	2	1	5619	1	1
FAM120B	121.655	29	84498	HGNC:21109		612266	protein_coding	17	0	8548	1	1
DNAAF5	121.655	19	54919	HGNC:26013		614864	protein_coding	4	0	3902	1	1
C7orf50	121.655	37	84310	HGNC:22421			protein_coding	24	1	8431	1	1
LOC105375127	121.655	3	105375127				lncRNA	2	1	5494	1	1
CHST12	364.964	12	55501	HGNC:17423		610129	protein_coding	6	0	16286	3	3
TTYH3	121.655	18	80727	HGNC:22222		608919	protein_coding	4	0	4906	1	1
AMZ1	121.655	13	155185	HGNC:22231		615168	protein_coding	8	0	9941	1	1
TNRC18	243.309	43	84629	HGNC:11962			protein_coding	13	1	14003	2	2
FBXL18	243.309	10	80028	HGNC:21874		609084	protein_coding	6	0	9718	2	2
ACTB	364.964	6	60	HGNC:132		102630	protein_coding	1	1	1812	3	3
OCM	2189.78	6	654231	HGNC:8105		164795	protein_coding	2	0	728	17	18
RAC1	121.655	7	5879	HGNC:9801		602048	protein_coding	2	0	2366	1	1
KDELR2	121.655	5	11014	HGNC:6305		609024	protein_coding	2	0	2786	1	1
ZNF316	121.655	14	100131017	HGNC:13843			protein_coding	4	1	7906	1	1
LOC105375149	121.655	3	105375149				lncRNA	1	1	4191	1	1
NDUFA4	121.655	4	4697	HGNC:7687		603833	protein_coding	1	1	2035	1	1
LOC105375151	121.655	6	105375151				lncRNA	2	1	6404	1	1
TMEM106B	243.309	11	54664	HGNC:22407		613413	protein_coding	3	0	12667	2	2
LOC105375158	121.655	3	105375158				lncRNA	1	1	2746	1	1
DGKB	121.655	40	1607	HGNC:2850		604070	protein_coding	24	0	10632	1	1
SNX13	243.309	44	23161	HGNC:21335		606589	protein_coding	19	1	12745	2	2
HDAC9	121.655	46	9734	HGNC:14065		606543	protein_coding	40	0	14393	1	1
RPL23P8	121.655	1	222901	HGNC:36225			transcribed_pseudogene	1	1	523	1	1
LOC107986777	121.655	17	107986777				lncRNA	12	0	12678	1	1
HOXA-AS2	121.655	4	285943	HGNC:43745		616068	lncRNA	1	1	1048	1	1
CHN2	121.655	24	1124	HGNC:1944		602857	protein_coding	21	0	5366	1	1
TRG-AS1	121.655	4	100506776	HGNC:48974			lncRNA	1	1	3516	1	1
SUGCT	121.655	25	79783	HGNC:16001		609187	protein_coding	13	1	7905	1	1
INHBA	364.964	8	3624	HGNC:6066		147290	protein_coding	4	0	8111	3	3
CAMK2B	608.273	34	816	HGNC:1461		607707	protein_coding	38	0	5080	5	5
LOC105375336	121.655	9	105375336				lncRNA	5	1	2340	1	1
AUTS2	121.655	27	26053	HGNC:14262		607270	protein_coding	12	0	21694	1	1
GTF2IRD1	243.309	35	9569	HGNC:4661		604318	protein_coding	10	0	5186	2	2
LOC105375356	121.655	7	105375356				lncRNA	3	1	4266	1	1
LOC102723791	121.655	9	102723791				lncRNA	4	1	3058	1	1
SEMA3E	973.236	19	9723	HGNC:10727		608166	protein_coding	2	1	7373	7	8
LOC101927378	121.655	5	101927378				lncRNA	2	1	4272	1	1
GRM3	243.309	9	2913	HGNC:4595		601115	protein_coding	3	0	6097	1	2
AKAP9	121.655	63	10142	HGNC:379		604001	protein_coding	22	0	17429	1	1
LOC107986820	121.655	6	107986820				lncRNA	2	1	6620	1	1
LOC112267858	486.618	4	112267858				lncRNA	1	1	4839	4	4
ZSCAN25	386131	22	221785	HGNC:21961			protein_coding	15	0	11325	3157	3174
ZKSCAN1	364.964	16	7586	HGNC:13101		601260	protein_coding	10	0	11769	3	3
TRIM56	121.655	5	81844	HGNC:19028		616996	protein_coding	2	0	10967	1	1
SERPINE1	243.309	9	5054	HGNC:8583		173360	protein_coding	1	1	3190	2	2
ORAI2	121.655	7	80228	HGNC:21667		610929	protein_coding	4	0	10815	1	1
RASA4DP	121.655	12	100133005	HGNC:44226			transcribed_pseudogene	1	1	4793	1	1
IMMP2L	121.655	33	83943	HGNC:14598		605977	protein_coding	24	1	36851	1	1
GPR85	9489.05	9	54329	HGNC:4536		605188	protein_coding	6	0	5552	77	78
FOXP2	121.655	29	93986	HGNC:13875		605317	protein_coding	9	0	8140	1	1
CFTR	121.655	27	1080	HGNC:1884		602421	protein_coding	1	1	6132	1	1
CPED1	121.655	28	79974	HGNC:26159			protein_coding	4	1	6932	1	1
LOC105375481	121.655	3	105375481				lncRNA	1	1	1684	1	1
GPR37	121.655	2	2861	HGNC:4494		602583	protein_coding	1	1	5298	1	1
CEP41	121.655	19	95681	HGNC:12370		610523	protein_coding	8	1	9934	1	1
EXOC4	121.655	27	60412	HGNC:30389		608185	protein_coding	5	0	9428	1	1
LOC105375513	243.309	8	105375513				lncRNA	3	0	5198	2	2
CREB3L2	121.655	16	64764	HGNC:23720		608834	protein_coding	5	1	9508	1	1
ZC3HAV1	121.655	15	56829	HGNC:23721		607312	protein_coding	3	0	8239	1	1
UBN2	121.655	24	254048	HGNC:21931		613841	protein_coding	6	1	17809	1	1
HIPK2	121.655	22	28996	HGNC:14402		606868	protein_coding	9	0	16857	1	1
PARP12	121.655	19	64761	HGNC:21919		612481	protein_coding	8	1	4109	1	1
TAS2R3	121.655	1	50831	HGNC:14910		604868	protein_coding	1	1	1101	1	1
GHET1	121.655	1	102723099	HGNC:49425			lncRNA	1	1	1903	1	1
LOC105375566	486.618	17	105375566				lncRNA	9	0	6604	4	4
HTR5A	121.655	2	3361	HGNC:5300		601305	protein_coding	1	1	4555	1	1
DLGAP2	121.655	18	9228	HGNC:2906		605438	protein_coding	2	1	11022	1	1
CSMD1	121.655	75	64478	HGNC:14026		608397	protein_coding	5	0	15882	1	1
LOC105377795	121.655	11	105377795				lncRNA	6	0	3670	1	1
MCPH1-AS1	973.236	5	100507530	HGNC:51655			lncRNA	1	1	4132	8	8
DLC1	121.655	26	10395	HGNC:2897		604258	protein_coding	10	0	9183	1	1
ZDHHC2	121.655	27	51201	HGNC:18469			protein_coding	9	1	12729	1	1
LOC105379318	121.655	5	105379318				lncRNA	2	0	998	1	1
PHYHIP	121.655	13	9796	HGNC:16865		608511	protein_coding	6	0	4528	1	1
SLC25A37	2554.74	14	51312	HGNC:29786		610387	protein_coding	9	0	8026	20	21
GNRH1	121.655	5	2796	HGNC:4419		152760	protein_coding	2	0	2150	1	1
ADRA1A	121.655	21	148	HGNC:277		104221	protein_coding	17	0	28731	1	1
CCDC25	121.655	12	55246	HGNC:25591			protein_coding	9	0	3776	1	1
DUSP4	121.655	8	1846	HGNC:3070		602747	protein_coding	3	0	9017	1	1
PLPBP	243.309	13	11212	HGNC:9457		604436	protein_coding	5	1	3933	2	2
ADGRA2	121.655	21	25960	HGNC:17849		606823	protein_coding	4	0	7013	1	1
LOC102723716	121.655	2	102723716				lncRNA	1	1	1511	1	1
HOOK3	121.655	22	84376	HGNC:23576		607825	protein_coding	1	1	14348	1	1
CEBPD	121.655	1	1052	HGNC:1835		116898	protein_coding	1	1	1252	1	1
PLAG1	121.655	10	5324	HGNC:9045		603026	protein_coding	6	0	7493	1	1
LOC105375857	121.655	3	105375857				lncRNA	1	1	718	1	1
YTHDF3	121.655	15	253943	HGNC:26465			protein_coding	10	0	5451	1	1
C8orf34	121.655	22	116328	HGNC:30905			protein_coding	12	0	11769	1	1
SLCO5A1	121.655	16	81796	HGNC:19046		613543	protein_coding	10	0	11283	0	1
LACTB2-AS1	121.655	4	286190	HGNC:27841			lncRNA	1	1	3716	1	1
ZFHX4	121.655	19	79776	HGNC:30939		606940	protein_coding	8	0	14409	1	1
TPD52	121.655	16	7163	HGNC:12005		604068	protein_coding	12	0	4953	1	1
ZNF704	121.655	14	619279	HGNC:32291			protein_coding	4	0	15569	1	1
PAG1	121.655	19	55824	HGNC:30043		605767	protein_coding	6	0	10927	1	1
IMPA1P1	121.655	8	650747	HGNC:33956			transcribed_pseudogene	1	1	3736	1	1
LOC105375928	364.964	8	105375928				lncRNA	4	1	3555	3	3
LRRC69	243.309	13	100130742	HGNC:34303			protein_coding	3	1	2006	2	2
FAM92A	243.309	19	137392	HGNC:30452		617273	protein_coding	10	0	5519	2	2
CPQ	121.655	8	10404	HGNC:16910			protein_coding	1	1	1932	1	1
LOC105375689	243.309	9	105375689				lncRNA	5	0	3505	2	2
DPYS	121.655	17	1807	HGNC:3013		613326	protein_coding	8	0	8356	1	1
TRPS1	121.655	14	7227	HGNC:12340		604386	protein_coding	9	0	10872	1	1
LOC102723447	121.655	3	102723447				lncRNA	1	0	733	0	1
RAD21	121.655	14	5885	HGNC:9811		606462	protein_coding	1	1	3750	1	1
PCAT1	243.309	2	100750225	HGNC:43022		616043	lncRNA	1	1	1992	1	2
ASAP1-IT1	243.309	1	29065	HGNC:24998			lncRNA	1	1	1179	2	2
PHF20L1	243.309	33	51105	HGNC:24280			protein_coding	24	0	11278	2	2
PEG13	121.655	1	359809	HGNC:19969			lncRNA	1	1	5642	1	1
ADGRB1	121.655	40	575	HGNC:943		602682	protein_coding	9	0	6274	1	1
CYHR1	121.655	11	50626	HGNC:17806		616635	protein_coding	4	0	3556	1	1
ARHGAP39	121.655	18	80728	HGNC:29351		615880	protein_coding	7	0	7877	1	1
RLN1	1338.2	23	6013	HGNC:10026		179730	protein_coding	14	0	6359	11	11
ZDHHC21	121.655	33	340481	HGNC:20750		614605	protein_coding	28	0	26855	1	1
BNC2	121.655	9	54796	HGNC:30988		608669	protein_coding	3	0	12952	1	1
SH3GL2	121.655	12	6456	HGNC:10831		604465	protein_coding	3	0	12030	1	1
C9orf72	121.655	14	203228	HGNC:28337		614260	protein_coding	3	0	4562	1	1
C9orf24	364.964	16	84688	HGNC:19919			protein_coding	8	1	6671	3	3
DNAI1	121.655	23	27019	HGNC:2954		604366	protein_coding	2	0	2599	1	1
RUSC2	121.655	16	9853	HGNC:23625		611053	protein_coding	4	0	5976	1	1
PAX5	121.655	13	5079	HGNC:8619		167414	protein_coding	13	0	8972	1	1
ZCCHC7	121.655	20	84186	HGNC:26209			protein_coding	14	0	9572	1	1
GRHPR	121.655	19	9380	HGNC:4570		604296	protein_coding	12	0	4857	1	1
TRMT10B	608.273	33	158234	HGNC:26454			protein_coding	20	1	8211	5	5
DCAF10	121.655	17	79269	HGNC:23686			protein_coding	10	0	8773	1	1
FAM74A7	121.655	2	100996582	HGNC:34037			lncRNA	1	1	1893	1	1
PIP5K1B	121.655	26	8395	HGNC:8995		602745	protein_coding	13	0	6911	1	1
TRPM3	121.655	40	80036	HGNC:17992		608961	protein_coding	38	0	13204	1	1
LOC105376082	121.655	7	105376082				lncRNA	3	0	2668	1	1
GNAQ	243.309	9	2776	HGNC:4390		600998	protein_coding	2	1	6961	2	2
LOC112268046	121.655	3	112268046				lncRNA	1	1	1312	1	1
GAS1	121.655	1	2619	HGNC:4165		139185	protein_coding	1	1	3145	1	1
SHC3	121.655	21	53358	HGNC:18181		605263	protein_coding	5	1	21048	1	1
LOC105376139	121.655	5	105376139				lncRNA	4	0	4194	1	1
LOC100129316	121.655	4	100129316				lncRNA	1	1	5249	1	1
NOL8	121.655	32	55035	HGNC:23387		611534	protein_coding	21	0	7607	1	1
FAM120AOS	608.273	12	158293	HGNC:23389			protein_coding	12	0	6933	5	5
FAM120A	121.655	28	23196	HGNC:13247		612265	protein_coding	9	0	11583	1	1
LINC02603	121.655	5	158257	HGNC:37186			lncRNA	3	0	1551	1	1
LOC107987100	121.655	4	107987100				lncRNA	2	0	2301	1	1
AOPEP	121.655	43	84909	HGNC:1361			protein_coding	33	0	18442	0	1
LOC112268051	121.655	6	112268051				lncRNA	3	0	3110	1	1
CORO2A	121.655	15	7464	HGNC:2255		602159	protein_coding	3	0	6165	1	1
GABBR2	121.655	23	9568	HGNC:4507		607340	protein_coding	4	0	6144	1	1
NR4A3	121.655	13	8013	HGNC:7982		600542	protein_coding	4	0	6972	1	1
ERP44	121.655	12	23071	HGNC:18311		609170	protein_coding	1	1	4808	1	1
ZNF462	121.655	27	58499	HGNC:21684		617371	protein_coding	12	0	14623	1	1
ZNF483	121.655	15	158399	HGNC:23384			protein_coding	6	0	18358	1	1
UGCG	121.655	13	7357	HGNC:12524		602874	protein_coding	3	0	5040	1	1
KIAA1958	243.309	10	158405	HGNC:23427		617390	protein_coding	4	1	25715	2	2
COL27A1	121.655	83	85301	HGNC:22986		608461	protein_coding	15	0	9065	1	1
CDK5RAP2	121.655	49	55755	HGNC:18672		608201	protein_coding	16	0	6451	1	1
CNTRL	121.655	61	11064	HGNC:1858		605496	protein_coding	23	0	9380	1	1
RC3H2	121.655	24	54542	HGNC:21461		615231	protein_coding	6	0	10754	1	1
MAPKAP1	121.655	14	79109	HGNC:18752		610558	protein_coding	6	0	3693	1	1
NRON	121.655	1	641373	HGNC:37079		609618	lncRNA	1	1	2730	1	1
SET	121.655	18	6418	HGNC:10760		600960	protein_coding	9	0	4295	1	1
PKN3	243.309	29	29941	HGNC:17999		610714	protein_coding	6	0	4772	2	2
SPOUT1	121.655	14	51490	HGNC:26933		617614	protein_coding	2	0	4553	1	1
GPR107	243.309	26	57720	HGNC:17830			protein_coding	5	0	8341	2	2
LOC101928384	121.655	2	101928384				lncRNA	1	1	958	1	1
LCN1	121.655	12	3933	HGNC:6525		151675	protein_coding	5	0	1731	1	1
SOHLH1	121.655	18	402381	HGNC:27845		610224	protein_coding	6	0	5530	1	1
TMEM141	121.655	5	85014	HGNC:28211			protein_coding	1	1	839	1	1
TRAF2	121.655	16	7186	HGNC:12032		601895	protein_coding	4	0	3375	1	1
FAM166A	121.655	22	401565	HGNC:33818			protein_coding	9	0	1689	1	1
PNPLA7	121.655	49	375775	HGNC:24768		612122	protein_coding	11	0	8654	1	1
ARRDC1	121.655	18	92714	HGNC:28633			protein_coding	9	0	4561	1	1
DIP2C	121.655	51	22982	HGNC:29150		611380	protein_coding	12	0	10156	1	1
LARP4B	121.655	36	23185	HGNC:28987		616513	protein_coding	15	0	13323	1	1
IDI1	121.655	13	3422	HGNC:5387		604055	protein_coding	9	1	6531	1	1
LINC02645	121.655	3	105376351	HGNC:54129			lncRNA	1	1	851	1	1
PITRM1	121.655	37	10531	HGNC:17663		618211	protein_coding	19	0	4327	1	1
LOC107984192	121.655	2	107984192				lncRNA	1	1	7759	1	1
AKR1C1	121.655	10	1645	HGNC:384		600449	protein_coding	2	0	6543	1	1
AKR1C3	121.655	11	8644	HGNC:386		603966	protein_coding	3	1	1942	1	1
TASOR2	121.655	39	54906	HGNC:23484			protein_coding	25	0	20833	1	1
PRKCQ-AS1	121.655	3	439949	HGNC:44689			lncRNA	2	0	2253	1	1
LOC105376387	121.655	17	105376387				lncRNA	9	1	3190	1	1
LINC02642	121.655	6	105376388	HGNC:54124			lncRNA	3	0	3336	0	1
NSUN6	121.655	33	221078	HGNC:23529		617199	protein_coding	20	0	7965	1	1
LOC101928834	121.655	5	101928834				lncRNA	1	1	1397	1	1
SKIDA1	121.655	8	387640	HGNC:32697			protein_coding	5	0	9322	1	1
C10orf67	121.655	32	256815	HGNC:28716			protein_coding	13	1	11172	1	1
GPR158	121.655	15	57512	HGNC:23689		614573	protein_coding	3	0	7545	1	1
ANKRD26	243.309	56	22852	HGNC:29186		610855	protein_coding	12	1	32656	2	2
WAC-AS1	121.655	3	220906	HGNC:27347			lncRNA	1	1	5376	1	1
LINC00837	121.655	4	100507605	HGNC:27436			lncRNA	3	0	4014	1	1
PCAT5	243.309	3	102578074	HGNC:48665			lncRNA	1	1	3550	2	2
ZNF485	121.655	11	220992	HGNC:23440			protein_coding	6	0	5895	1	1
HNRNPA3P1	121.655	1	10151	HGNC:13729			transcribed_pseudogene	1	1	3006	1	1
VSTM4	121.655	18	196740	HGNC:26470			protein_coding	7	0	8927	1	1
ANK3	121.655	61	288	HGNC:494		600465	protein_coding	51	0	19351	1	1
LOC107987153	121.655	2	107987153				lncRNA	1	1	5676	1	1
TSPAN15	1459.85	22	23555	HGNC:23298		613140	protein_coding	10	0	9722	11	12
LINC02636	121.655	14	102723350	HGNC:54119			lncRNA	9	0	2804	1	1
UNC5B	121.655	27	219699	HGNC:12568		607870	protein_coding	7	0	8519	1	1
VCL	121.655	24	7414	HGNC:12665		193065	protein_coding	2	0	6693	1	1
KAT6B	243.309	29	23522	HGNC:17582		605880	protein_coding	19	0	9162	2	2
KCNMA1	121.655	59	3778	HGNC:6284		600150	protein_coding	60	0	36874	1	1
DYDC1	121.655	17	143241	HGNC:23460		615154	protein_coding	10	0	3448	1	1
TSPAN14	364.964	27	81619	HGNC:23303			protein_coding	16	0	16627	3	3
LDB3	121.655	20	11155	HGNC:15710		605906	protein_coding	12	0	6525	1	1
STAMBPL1	121.655	24	57559	HGNC:24105		612352	protein_coding	10	0	5002	1	1
LOC101926887	973.236	10	101926887				lncRNA	5	0	5631	8	8
IFIT5	121.655	2	24138	HGNC:13328		616135	protein_coding	1	1	4029	1	1
LOC105378433	121.655	7	105378433				lncRNA	3	0	5571	1	1
PLCE1	973.236	47	51196	HGNC:17175		608414	protein_coding	14	0	18197	8	8
NOC3L	729.927	26	64318	HGNC:24034		610769	protein_coding	5	1	4585	6	6
SORBS1	121.655	42	10580	HGNC:14565		605264	protein_coding	59	0	8322	1	1
ZNF518A	121.655	28	9849	HGNC:29009		617733	protein_coding	31	0	14783	1	1
NKX2-3	121.655	3	159296	HGNC:7836		606727	protein_coding	2	1	2336	1	1
ABCC2	121.655	42	1244	HGNC:53		601107	protein_coding	7	1	7293	1	1
NRAP	121.655	47	4892	HGNC:7988		602873	protein_coding	10	0	5645	1	1
EMX2	2433.09	4	2018	HGNC:3341		600035	protein_coding	2	0	2896	19	20
PRLHR	121.655	2	2834	HGNC:4464		600895	protein_coding	1	1	5387	1	1
INPP5F	243.309	37	22876	HGNC:17054		609389	protein_coding	11	1	8440	2	2
SEC23IP	121.655	28	11196	HGNC:17018		617852	protein_coding	7	0	10394	1	1
CUZD1	121.655	11	50624	HGNC:17937		616644	protein_coding	2	0	2279	0	1
LINC02641	121.655	22	105378531	HGNC:54125			lncRNA	11	0	21720	1	1
ADAM12	364.964	29	8038	HGNC:190		602714	protein_coding	8	0	10969	3	3
LOC112267914	243.309	3	112267914				lncRNA	1	1	6370	2	2
FOXI2	121.655	2	399823	HGNC:32448		617202	protein_coding	1	1	3264	1	1
MKI67	121.655	18	4288	HGNC:7107		176741	protein_coding	4	0	13228	1	1
LOC105378560	121.655	2	105378560				lncRNA	1	1	11757	1	1
NKX6-2	121.655	6	84504	HGNC:19321		605955	protein_coding	2	1	3720	1	1
KNDC1	121.655	37	85442	HGNC:29374		616237	protein_coding	7	0	12692	1	1
ADAM8	243.309	30	101	HGNC:215		602267	protein_coding	6	0	3791	2	2
MUC2	121.655	60	4583	HGNC:7512		158370	protein_coding	1	1	12648	1	1
IGF2	121.655	10	3481	HGNC:5466		147470	protein_coding	5	0	6654	0	1
KCNQ1OT1	243.309	1	10984	HGNC:6295		604115	lncRNA	1	1	91671	2	2
LOC105376528	121.655	4	105376528				lncRNA	2	0	2004	1	1
MICALCL	121.655	9	84953	HGNC:25933		612355	protein_coding	1	1	6040	1	1
PARVA	364.964	15	55742	HGNC:14652		608120	protein_coding	2	0	8921	3	3
KCNC1	121.655	8	3746	HGNC:6233		176258	protein_coding	3	1	9504	1	1
LOC105376611	121.655	11	105376611				lncRNA	4	1	5911	1	1
LOC100506675	4744.53	4	100506675				lncRNA	2	1	1133	36	39
TCP11L1	121.655	20	55346	HGNC:25655			protein_coding	11	0	9346	1	1
CD59	121.655	10	966	HGNC:1689		107271	protein_coding	8	0	8080	1	1
LINC02721	121.655	5	105376620	HGNC:54238			lncRNA	2	1	5342	1	1
NAT10	121.655	29	55226	HGNC:29830		609221	protein_coding	2	0	3973	1	1
SYT13	121.655	8	57586	HGNC:14962		607716	protein_coding	2	0	5383	1	1
LOC105369309	121.655	12	105369309				lncRNA	3	1	4523	1	1
LRRC55	121.655	2	219527	HGNC:32324		615213	protein_coding	1	1	5204	1	1
TNKS1BP1	121.655	15	85456	HGNC:19081		607104	protein_coding	3	0	6202	1	1
SLC43A3	121.655	19	29015	HGNC:17466		618034	protein_coding	5	0	2909	1	1
CNTF	121.655	2	1270	HGNC:2169		118945	protein_coding	1	0	1902	0	1
LOC105369315	121.655	11	105369315				lncRNA	9	1	18069	1	1
CPSF7	121.655	25	79869	HGNC:30098			protein_coding	14	0	3912	1	1
NEAT1	1946.47	2	283131	HGNC:30815		612769	lncRNA	2	1	22743	16	16
MALAT1	851.582	5	378938	HGNC:29665		607924	lncRNA	3	0	8779	7	7
KAT5	121.655	22	10524	HGNC:5275		601409	protein_coding	9	1	4101	1	1
RAB1B	973.236	8	81876	HGNC:18370		612565	protein_coding	2	0	2122	8	8
ZDHHC24	121.655	13	254359	HGNC:27387			protein_coding	7	1	8686	1	1
SPTBN2	121.655	50	6712	HGNC:11276		604985	protein_coding	12	0	15995	1	1
KDM2A	121.655	33	22992	HGNC:13606		605657	protein_coding	8	1	8076	1	1
UNC93B1	121.655	14	81622	HGNC:13481		608204	protein_coding	3	0	2366	1	1
IGHMBP2	121.655	25	3508	HGNC:5542		600502	protein_coding	9	1	7284	1	1
FOLR2	121.655	11	2350	HGNC:3793		136425	protein_coding	6	0	1280	1	1
LOC105369377	608.273	3	105369377				lncRNA	1	1	1857	5	5
ARHGEF17	121.655	27	9828	HGNC:21726		617043	protein_coding	6	0	10919	1	1
ACER3	121.655	21	55331	HGNC:16066		617036	protein_coding	11	0	9350	1	1
INTS4	121.655	35	92105	HGNC:25048		611348	protein_coding	11	0	6668	1	1
PCF11	121.655	21	51585	HGNC:30097		608876	protein_coding	6	0	8016	1	1
CREBZF	121.655	16	58487	HGNC:24905		606444	protein_coding	14	0	7585	1	1
FAT3	973.236	38	120114	HGNC:23112		612483	protein_coding	11	0	27617	8	8
LINC02746	608.273	3	105369431	HGNC:54264			lncRNA	1	1	1764	5	5
MED17	121.655	12	9440	HGNC:2375		603810	protein_coding	1	1	5087	1	1
MTMR2	121.655	22	8898	HGNC:7450		603557	protein_coding	6	0	5036	1	1
DYNC2H1	121.655	95	79659	HGNC:2962		603297	protein_coding	6	0	13722	1	1
LOC105369475	121.655	2	105369475				lncRNA	1	1	605	1	1
LOC105369477	121.655	12	105369477				lncRNA	6	0	11482	1	1
ATM	121.655	84	472	HGNC:795		607585	protein_coding	17	0	15406	1	1
PPP2R1B	121.655	23	5519	HGNC:9303		603113	protein_coding	10	0	10621	1	1
LINC02763	121.655	5	101928823	HGNC:54282			lncRNA	2	1	1309	1	1
CADM1	243.309	15	23705	HGNC:5951		605686	protein_coding	7	0	8898	2	2
TAGLN	121.655	7	6876	HGNC:11553		600818	protein_coding	2	0	4260	1	1
HMBS	121.655	23	3145	HGNC:4982		609806	protein_coding	10	0	2269	0	1
C2CD2L	121.655	22	9854	HGNC:29000		617582	protein_coding	10	0	6645	1	1
SORL1	121.655	48	6653	HGNC:11185		602005	protein_coding	1	1	10863	1	1
UBASH3B	121.655	17	84959	HGNC:29884		609201	protein_coding	4	0	9636	1	1
HEPN1	121.655	1	641654	HGNC:34400		611641	protein_coding	1	1	1428	1	1
PATE3	121.655	4	100169851	HGNC:35426			protein_coding	2	0	4636	1	1
LOC105369561	121.655	5	105369561				lncRNA	2	1	12071	1	1
KCNJ5	121.655	7	3762	HGNC:6266		600734	protein_coding	4	0	6184	1	1
LINC02551	121.655	6	100507431	HGNC:53586			lncRNA	1	1	1453	1	1
LOC101929653	243.309	8	101929653				lncRNA	1	1	4335	2	2
CACNA1C-IT1	121.655	3	107984540	HGNC:41312			lncRNA	1	1	8374	1	1
TSPAN9	121.655	18	10867	HGNC:21640		613137	protein_coding	5	1	6401	1	1
LOC105369625	121.655	7	105369625				lncRNA	5	0	1681	1	1
IFFO1	121.655	24	25900	HGNC:24970		610495	protein_coding	17	0	4287	1	1
LOC105369631	121.655	6	105369631				lncRNA	2	0	1806	1	1
ATN1	121.655	11	1822	HGNC:3033		607462	protein_coding	2	0	4781	1	1
EMG1	121.655	10	10436	HGNC:16912		611531	protein_coding	3	0	5468	1	1
KLRD1	121.655	34	3824	HGNC:6378		602894	protein_coding	20	0	17781	1	1
SMIM10L1	121.655	1	100129361	HGNC:49847			protein_coding	1	1	4823	1	1
GPR19	851.582	12	2842	HGNC:4473		602927	protein_coding	8	0	6943	7	7
BCAT1	121.655	18	586	HGNC:976		113520	protein_coding	7	0	12638	1	1
LOC729291	121.655	1	729291				lncRNA	1	1	5114	1	1
TMTC1	243.309	30	83857	HGNC:24099		615855	protein_coding	9	1	16495	2	2
DENND5B	121.655	35	160518	HGNC:28338		617279	protein_coding	15	1	12304	1	1
ALG10B	121.655	6	144245	HGNC:31088		603313	protein_coding	3	0	10145	1	1
ABCD2	121.655	21	225	HGNC:66		601081	protein_coding	6	1	22522	1	1
LRRK2	121.655	65	120892	HGNC:18618		609007	protein_coding	11	0	9589	1	1
ANO6	121.655	25	196527	HGNC:25240		608663	protein_coding	6	0	7212	1	1
VDR	121.655	17	7421	HGNC:12679		601769	protein_coding	7	0	5166	1	1
COL2A1	121.655	59	1280	HGNC:2200		120140	protein_coding	6	0	5923	1	1
CCNT1	243.309	10	904	HGNC:1599		143055	protein_coding	3	0	6864	2	2
PRPF40B	243.309	42	25766	HGNC:25031			protein_coding	17	0	6486	2	2
FMNL3	121.655	36	91010	HGNC:23698		616288	protein_coding	10	0	13877	1	1
TMBIM6	121.655	21	7009	HGNC:11723		600748	protein_coding	9	0	3932	1	1
BCDIN3D	364.964	2	144233	HGNC:27050			protein_coding	1	1	3226	3	3
FAM186A	121.655	12	121006	HGNC:26980			protein_coding	4	1	7683	1	1
CSRNP2	243.309	15	81566	HGNC:16006			protein_coding	11	0	5827	2	2
POU6F1	243.309	26	5463	HGNC:9224		618043	protein_coding	27	0	12032	2	2
FIGNL2	121.655	7	401720	HGNC:13287			protein_coding	5	0	6096	1	1
KRT75	364.964	9	9119	HGNC:24431		609025	protein_coding	1	1	2170	3	3
HOXC-AS2	243.309	3	100874364	HGNC:43750			lncRNA	1	1	504	2	2
LOC102724050	364.964	7	102724050				lncRNA	3	0	1206	3	3
TESPA1	121.655	36	9840	HGNC:29109		615664	protein_coding	33	0	10806	1	1
GDF11	121.655	6	10220	HGNC:4216		603936	protein_coding	2	1	8801	1	1
ERBB3	121.655	30	2065	HGNC:3431		190151	protein_coding	2	1	6193	1	1
MYL6	121.655	7	4637	HGNC:7587		609931	protein_coding	2	1	708	1	1
IL23A	121.655	7	51561	HGNC:15488		605580	protein_coding	2	1	1229	1	1
NAB2	121.655	7	4665	HGNC:7627		602381	protein_coding	2	0	2491	1	1
USP15	121.655	33	9958	HGNC:12613		604731	protein_coding	16	0	18607	1	1
PPM1H	121.655	15	57460	HGNC:18583		616016	protein_coding	4	0	8148	1	1
TBC1D30	1338.2	29	23329	HGNC:29164		615077	protein_coding	12	0	9019	11	11
CAND1	121.655	18	55832	HGNC:30688		607727	protein_coding	4	0	11413	1	1
CPM	243.309	19	1368	HGNC:2311		114860	protein_coding	11	0	6867	1	2
FRS2	121.655	18	10818	HGNC:16971		607743	protein_coding	11	0	7306	1	1
GLIPR1	121.655	9	11010	HGNC:17001		602692	protein_coding	2	0	5884	1	1
PTPRQ	121.655	56	374462	HGNC:9679		603317	protein_coding	6	0	9175	1	1
PPFIA2	121.655	57	8499	HGNC:9246		603143	protein_coding	50	1	9085	1	1
MGAT4C	121.655	29	25834	HGNC:30871		607385	protein_coding	18	0	28481	1	1
CFAP54	121.655	69	144535	HGNC:26456			protein_coding	2	0	9971	1	1
APAF1	121.655	33	317	HGNC:576		602233	protein_coding	7	0	7544	1	1
UHRF1BP1L	121.655	32	23074	HGNC:29102			protein_coding	11	1	8480	1	1
IGF1	121.655	12	3479	HGNC:5464		147440	protein_coding	8	0	12434	1	1
LOC105369946	121.655	8	105369946				lncRNA	4	1	4657	1	1
HCFC2	121.655	22	29915	HGNC:24972		607926	protein_coding	5	1	8645	1	1
CKAP4	243.309	2	10970	HGNC:16991			protein_coding	1	1	3121	2	2
FAM222A	121.655	7	84915	HGNC:25915			protein_coding	4	0	4277	1	1
NAA25	121.655	36	80018	HGNC:25783		612755	protein_coding	8	0	7842	1	1
TPCN1	121.655	44	53373	HGNC:18182		609666	protein_coding	13	0	7616	1	1
LOC102723639	121.655	16	102723639				lncRNA	8	0	8180	1	1
MED13L	121.655	35	23389	HGNC:22962		608771	protein_coding	5	0	9777	1	1
PXN	121.655	33	5829	HGNC:9718		602505	protein_coding	30	0	7296	1	1
CAMKK2	121.655	27	10645	HGNC:1470		615002	protein_coding	28	0	6361	1	1
FZD10	121.655	1	11211	HGNC:4039		606147	protein_coding	1	1	3282	1	1
GOLGA3	121.655	38	2802	HGNC:4426		602581	protein_coding	13	0	10720	1	1
XPO4	121.655	36	64328	HGNC:17796		611449	protein_coding	13	1	17241	1	1
LOC107984582	243.309	4	107984582				lncRNA	2	0	505	2	2
LINC00621	121.655	3	100996930	HGNC:44227			lncRNA	1	1	1168	1	1
SACS	243.309	16	26278	HGNC:10519		604490	protein_coding	6	0	16072	2	2
LOC105370114	364.964	4	105370114				lncRNA	2	1	6452	3	3
ANKRD20A19P	121.655	5	400110	HGNC:42737			transcribed_pseudogene	1	1	5096	1	1
LOC105370115	121.655	7	105370115				lncRNA	5	0	1200	1	1
TEX26	121.655	24	122046	HGNC:28622			protein_coding	15	0	2890	1	1
DCLK1	121.655	24	9201	HGNC:2700		604742	protein_coding	8	0	13878	1	1
STOML3	121.655	10	161003	HGNC:19420		608327	protein_coding	3	0	1998	1	1
KBTBD6	1703.16	1	89890	HGNC:25340		617738	protein_coding	1	1	5234	13	14
TPT1-AS1	121.655	11	100190939	HGNC:43686			lncRNA	1	1	1526	1	1
ZC3H13	121.655	33	23091	HGNC:20368		616453	protein_coding	21	0	13147	1	1
DLEU7	364.964	6	220107	HGNC:17567			protein_coding	3	1	6510	3	3
WDFY2	121.655	27	115825	HGNC:20482		610418	protein_coding	13	0	17543	1	1
DIS3	243.309	22	22894	HGNC:20604		607533	protein_coding	4	0	10639	2	2
TBC1D4	121.655	28	9882	HGNC:19165		612465	protein_coding	10	0	11496	1	1
LOC105370276	121.655	5	105370276				lncRNA	2	1	5707	1	1
LOC101927284	2068.13	5	101927284				lncRNA	1	1	2894	15	17
ZIC5	243.309	4	85416	HGNC:20322		617896	protein_coding	3	0	5013	2	2
LOC107984616	121.655	2	107984616				lncRNA	1	1	8075	1	1
LOC105370346	121.655	2	105370346				lncRNA	1	1	2723	1	1
IRS2	121.655	2	8660	HGNC:6126		600797	protein_coding	1	1	8156	1	1
COL4A2	121.655	48	1284	HGNC:2203		120090	protein_coding	1	1	6446	1	1
TMCO3	121.655	30	55002	HGNC:20329		617134	protein_coding	25	0	13317	1	1
OR4K1	121.655	4	79544	HGNC:14726			protein_coding	2	0	1281	1	1
TEP1	121.655	59	7011	HGNC:11726		601686	protein_coding	6	0	10848	1	1
HOMEZ	121.655	2	57594	HGNC:20164		608119	protein_coding	1	1	4986	1	1
PABPN1	121.655	10	8106	HGNC:8565		602279	protein_coding	3	0	4234	0	1
ZFHX2	243.309	22	85446	HGNC:20152		617828	protein_coding	10	0	14884	2	2
RABGGTA	121.655	18	5875	HGNC:9795		601905	protein_coding	2	0	2293	1	1
NOP9	121.655	17	161424	HGNC:19826		618308	protein_coding	5	0	6173	1	1
LOC728755	121.655	4	728755				lncRNA	2	0	674	1	1
HEATR5A	121.655	36	25938	HGNC:20276			protein_coding	1	1	7811	1	1
CFL2	121.655	12	1073	HGNC:1875		601443	protein_coding	6	0	4824	1	1
MIA2	121.655	61	4253	HGNC:18432		602132	protein_coding	54	0	9760	1	1
FBXO33	243.309	4	254170	HGNC:19833		609103	protein_coding	1	1	5149	2	2
FANCM	121.655	36	57697	HGNC:23168		609644	protein_coding	14	0	7801	1	1
MDGA2	121.655	30	161357	HGNC:19835		611128	protein_coding	9	0	13754	1	1
LRR1	243.309	8	122769	HGNC:19742		609193	protein_coding	4	0	2073	2	2
ARF6	121.655	2	382	HGNC:659		600464	protein_coding	1	1	3875	1	1
MAP4K5	121.655	42	11183	HGNC:6867		604923	protein_coding	8	1	7012	1	1
ACTR10	729.927	17	55860	HGNC:17372			protein_coding	5	0	2429	6	6
SIX1	121.655	4	6495	HGNC:10887		601205	protein_coding	2	0	4017	1	1
KCNH5	243.309	11	27133	HGNC:6254		605716	protein_coding	2	0	11283	2	2
RDH11	121.655	7	51109	HGNC:17964		607849	protein_coding	2	0	2539	1	1
LOC101927971	121.655	9	101927971				lncRNA	5	0	15325	1	1
LOC105370550	121.655	13	105370550				lncRNA	7	0	4383	1	1
PLEKHD1	121.655	16	400224	HGNC:20148			protein_coding	4	0	5755	1	1
LOC105370557	243.309	7	105370557				lncRNA	3	0	2033	2	2
PAPLN	121.655	41	89932	HGNC:19262		617785	protein_coding	14	1	6287	1	1
ALDH6A1	121.655	17	4329	HGNC:7179		603178	protein_coding	4	0	5625	1	1
IRF2BPL	486.618	1	64207	HGNC:14282		611720	protein_coding	1	1	4166	4	4
FLRT2	243.309	20	23768	HGNC:3761		604807	protein_coding	14	0	48146	2	2
LOC107984691	121.655	2	107984691				lncRNA	1	1	880	1	1
EML5	121.655	62	161436	HGNC:18197		618119	protein_coding	22	0	12300	1	1
FOXN3	243.309	8	1112	HGNC:1928		602628	protein_coding	2	0	8225	2	2
CALM1	243.309	9	801	HGNC:1442		114180	protein_coding	3	0	5205	2	2
ITPK1-AS1	243.309	1	319085	HGNC:20132			lncRNA	1	1	4701	2	2
LOC105370651	121.655	10	105370651				lncRNA	6	0	11482	1	1
LOC105370658	121.655	8	105370658				lncRNA	1	1	5411	1	1
LOC105370708	973.236	3	105370708				lncRNA	1	1	1866	8	8
LINC02280	121.655	2	101929634	HGNC:53196			lncRNA	1	1	3816	1	1
CYFIP1	121.655	37	23191	HGNC:13759		606322	protein_coding	10	1	7986	1	1
UBE3A	243.309	36	7337	HGNC:12496		601623	protein_coding	35	0	13218	2	2
ATP10A	121.655	38	57194	HGNC:13542		605855	protein_coding	11	1	10932	1	1
LINC02248	243.309	13	107984780	HGNC:53147			lncRNA	8	0	4714	2	2
GABRA5	121.655	19	2558	HGNC:4079		137142	protein_coding	6	1	7596	1	1
LOC105370741	121.655	2	105370741				lncRNA	1	1	598	1	1
LINC02249	121.655	3	26082	HGNC:32351			lncRNA	1	1	4260	1	1
GREM1	19708	6	26585	HGNC:2001		603054	protein_coding	4	0	14794	157	162
RASGRP1	243.309	20	10125	HGNC:9878		603962	protein_coding	6	0	5037	2	2
GPR176	121.655	15	11245	HGNC:32370		612183	protein_coding	12	0	9785	1	1
KNL1	121.655	28	57082	HGNC:24054		609173	protein_coding	3	0	9581	1	1
OIP5-AS1	364.964	9	729082	HGNC:43563			lncRNA	4	0	10670	3	3
CAPN3	121.655	27	825	HGNC:1480		114240	protein_coding	6	0	3662	1	1
TTBK2	243.309	26	146057	HGNC:19141		611695	protein_coding	9	0	13524	2	2
LCMT2	243.309	1	9836	HGNC:17558		611246	protein_coding	1	1	6925	2	2
SHF	121.655	17	90525	HGNC:25116		617313	protein_coding	13	0	3890	1	1
FBN1	121.655	66	2200	HGNC:3603		134797	protein_coding	1	1	11695	1	1
GNB5	364.964	21	10681	HGNC:4401		604447	protein_coding	6	1	11721	3	3
ARPP19	121.655	10	10776	HGNC:16967		605487	protein_coding	6	0	6198	1	1
LINC02490	121.655	3	105370822	HGNC:53471			lncRNA	1	1	601	1	1
LOC105370833	2311.44	2	105370833				lncRNA	1	1	1865	19	19
ADAM10	851.582	18	102	HGNC:188		602192	protein_coding	3	0	11330	7	7
RORA	121.655	26	6095	HGNC:10258		600825	protein_coding	12	1	26084	1	1
APH1B	121.655	11	83464	HGNC:24080		607630	protein_coding	5	1	4827	1	1
FBXL22	121.655	11	283807	HGNC:27537		609088	protein_coding	8	0	6046	1	1
SNX22	121.655	12	79856	HGNC:16315			protein_coding	4	0	4058	1	1
UBAP1L	121.655	13	390595	HGNC:40028			protein_coding	5	0	19892	0	1
CILP	486.618	12	8483	HGNC:1980		603489	protein_coding	3	0	7705	4	4
SLC24A1	121.655	26	9187	HGNC:10975		603617	protein_coding	19	0	10734	1	1
CALML4	121.655	5	91860	HGNC:18445			protein_coding	5	0	4635	1	1
LINC02204	121.655	2	101929151	HGNC:53070			lncRNA	1	1	3206	1	1
NR2E3	121.655	9	10002	HGNC:7974		604485	protein_coding	2	1	2804	1	1
NPTN	121.655	16	27020	HGNC:17867		612820	protein_coding	14	0	3176	1	1
LOC102723657	121.655	13	102723657				lncRNA	7	0	2830	1	1
LOC283731	121.655	4	283731				lncRNA	2	1	2566	1	1
DNM1P35	121.655	5	100128285	HGNC:35182			transcribed_pseudogene	1	1	3567	1	1
NRG4	121.655	27	145957	HGNC:29862		610894	protein_coding	15	0	24216	1	1
RASGRF1	243.309	33	5923	HGNC:9875		606600	protein_coding	10	0	10041	2	2
MINAR1	973.236	17	23251	HGNC:29172		618054	protein_coding	11	0	11500	8	8
ST20-AS1	121.655	1	283687	HGNC:27521			lncRNA	1	1	2084	1	1
LOC101929586	121.655	3	101929586				lncRNA	1	1	2520	1	1
LOC102723985	121.655	10	102723985				lncRNA	5	0	8230	1	1
LOC102724001	121.655	9	102724001				lncRNA	6	0	3830	1	1
CPEB1	2068.13	24	64506	HGNC:21744		607342	protein_coding	17	0	4721	17	17
WHAMM	121.655	19	123720	HGNC:30493		612393	protein_coding	8	0	6423	1	1
ADAMTSL3	121.655	42	57188	HGNC:14633		609199	protein_coding	10	0	10170	1	1
EFL1P1	121.655	10	648809	HGNC:31739			transcribed_pseudogene	1	1	1167	1	1
AGBL1	121.655	36	123624	HGNC:26504		615496	protein_coding	11	1	16414	1	1
ACAN	121.655	22	176	HGNC:319		155760	protein_coding	5	0	8961	1	1
MFGE8	121.655	15	4240	HGNC:7036		602281	protein_coding	8	0	5060	1	1
ABHD2	121.655	25	11057	HGNC:18717		612196	protein_coding	10	1	9222	1	1
LOC105370965	121.655	4	105370965				lncRNA	1	1	1983	1	1
MAN2A2	121.655	40	4122	HGNC:6825		600988	protein_coding	19	0	7049	1	1
LOC105370998	121.655	5	105370998				lncRNA	2	0	7099	1	1
LOC105371016	121.655	5	105371016				lncRNA	3	0	1075	1	1
LRRC28	121.655	26	123355	HGNC:28355			protein_coding	21	0	13845	1	1
LOC107984751	121.655	4	107984751				protein_coding	2	0	12336	1	1
PDIA2	121.655	11	64714	HGNC:14180		608012	protein_coding	1	1	1713	1	1
PRR25	121.655	3	388199	HGNC:37230			protein_coding	1	1	1209	1	1
CACNA1H	121.655	55	8912	HGNC:1395		607904	protein_coding	14	0	9256	1	1
CASKIN1	121.655	22	57524	HGNC:20879		612184	protein_coding	2	0	5839	1	1
NAA60	121.655	16	79903	HGNC:25875		614246	protein_coding	9	0	3285	1	1
LOC105371060	121.655	4	105371060				lncRNA	2	1	2645	1	1
DNASE1	121.655	32	1773	HGNC:2956		125505	protein_coding	20	0	9746	1	1
SEPTIN12	121.655	18	124404	HGNC:26348		611562	protein_coding	6	0	2290	1	1
ALG1	121.655	19	56052	HGNC:18294		605907	protein_coding	5	0	4150	1	1
EMP2	243.309	7	2013	HGNC:3334		602334	protein_coding	2	0	5259	2	2
MRTFB	121.655	41	57496	HGNC:29819		609463	protein_coding	26	0	22932	1	1
MYH11	121.655	48	4629	HGNC:7569		160745	protein_coding	6	0	6949	1	1
TMC7	121.655	19	79905	HGNC:23000		617198	protein_coding	7	0	5198	0	1
PRKCB	121.655	18	5579	HGNC:9395		176970	protein_coding	2	1	8010	1	1
CACNG3	121.655	4	10368	HGNC:1407		606403	protein_coding	1	1	2703	1	1
TNRC6A	121.655	38	27327	HGNC:11969		610739	protein_coding	15	0	9036	1	1
LOC105371153	121.655	6	105371153				lncRNA	4	0	2302	1	1
SMG1P6	121.655	19	100422558	HGNC:49863			transcribed_pseudogene	1	0	3132	0	1
LOC107984837	121.655	3	107984837				lncRNA	1	1	767	1	1
SEZ6L2	121.655	20	26470	HGNC:30844		616667	protein_coding	6	0	3843	1	1
HIRIP3	121.655	9	8479	HGNC:4917		603365	protein_coding	2	1	3048	1	1
ZNF688	121.655	10	146542	HGNC:30489			protein_coding	6	0	2356	1	1
CCDC189	121.655	23	90835	HGNC:28078		618318	protein_coding	22	0	2764	1	1
BCKDK	121.655	15	10295	HGNC:16902		614901	protein_coding	4	0	2323	1	1
ZNF720	121.655	5	124411	HGNC:26987			protein_coding	1	1	2774	1	1
VPS35	121.655	22	55737	HGNC:13487		601501	protein_coding	3	0	7629	1	1
LOC105371267	121.655	4	105371267				lncRNA	2	1	3244	1	1
BBS2	121.655	25	583	HGNC:967		606151	protein_coding	8	0	3155	1	1
LOC101927556	121.655	8	101927556				lncRNA	5	0	6047	1	1
CDH8	121.655	17	1006	HGNC:1767		603008	protein_coding	6	1	16283	1	1
CDH11	243.309	20	1009	HGNC:1750		600023	protein_coding	7	0	7538	2	2
NFATC3	1338.2	12	4775	HGNC:7777		602698	protein_coding	3	0	6521	11	11
EXOSC6	121.655	1	118460	HGNC:19055		606490	protein_coding	1	1	5163	1	1
SF3B3	121.655	26	23450	HGNC:10770		605592	protein_coding	1	1	9692	1	1
VAC14	364.964	27	55697	HGNC:25507		604632	protein_coding	9	0	18159	3	3
MARVELD3	121.655	7	91862	HGNC:30525		614094	protein_coding	4	1	5666	1	1
ZFHX3	121.655	15	463	HGNC:777		104155	protein_coding	5	0	16507	1	1
MON1B	243.309	6	22879	HGNC:25020		608954	protein_coding	3	0	5813	1	2
CLEC3A	121.655	3	10143	HGNC:2052		613588	protein_coding	1	0	1933	0	1
BCO1	121.655	16	53630	HGNC:13815		605748	protein_coding	7	0	2670	1	1
CMIP	121.655	28	80790	HGNC:24319		610112	protein_coding	8	1	11403	1	1
KIAA0513	121.655	18	9764	HGNC:29058		611675	protein_coding	6	0	11349	1	1
MTHFSD	121.655	26	64779	HGNC:25778		616820	protein_coding	23	0	6651	1	1
LOC101930112	243.309	2	101930112				lncRNA	1	1	1854	2	2
FANCA	121.655	45	2175	HGNC:3582		607139	protein_coding	4	0	6182	1	1
CRK	121.655	4	1398	HGNC:2362		164762	protein_coding	2	0	3850	1	1
PRPF8	121.655	44	10594	HGNC:17340		607300	protein_coding	2	0	7293	1	1
LOC101927911	121.655	3	101927911				lncRNA	1	1	2547	1	1
SPATA22	243.309	15	84690	HGNC:30705		617673	protein_coding	8	0	2160	2	2
CHRNE	121.655	16	1145	HGNC:1966		100725	protein_coding	3	0	3368	1	1
C17orf107	121.655	3	100130311	HGNC:37238			protein_coding	1	1	3201	1	1
DHX33	121.655	17	56919	HGNC:16718		614405	protein_coding	5	0	5608	1	1
PITPNM3	121.655	27	83394	HGNC:21043		608921	protein_coding	5	0	9634	1	1
ZBTB4	243.309	9	57659	HGNC:23847		612308	protein_coding	5	0	6821	2	2
LINC00324	121.655	3	284029	HGNC:26628			lncRNA	1	1	2094	1	1
CTC1	121.655	38	80169	HGNC:26169		613129	protein_coding	16	0	7953	1	1
ARHGEF15	121.655	21	22899	HGNC:15590		608504	protein_coding	6	0	4424	1	1
NTN1	121.655	9	9423	HGNC:8029		601614	protein_coding	2	0	6130	1	1
GAS7	121.655	29	8522	HGNC:4169		603127	protein_coding	14	0	9443	1	1
SCO1	121.655	6	6341	HGNC:10603		603644	protein_coding	1	1	9577	1	1
SHISA6	1216.55	7	388336	HGNC:34491		617327	protein_coding	4	0	7625	10	10
SNHG29	121.655	20	125144	HGNC:28619			lncRNA	32	0	2516	1	1
GID4	243.309	8	79018	HGNC:28453		617699	protein_coding	4	1	5091	2	2
RNF112	243.309	18	7732	HGNC:12968		601237	protein_coding	4	0	7477	2	2
CCDC144NL-AS1	121.655	7	440416	HGNC:51340			lncRNA	3	0	4857	1	1
NATD1	121.655	3	256302	HGNC:30770			protein_coding	1	1	4931	1	1
LINC02693	243.309	2	339263	HGNC:27904			lncRNA	1	1	7912	2	2
SLC46A1	121.655	8	113235	HGNC:30521		611672	protein_coding	4	0	6666	1	1
PIGS	121.655	12	94005	HGNC:14937		610271	protein_coding	1	1	2529	1	1
TAOK1	66666.7	22	57551	HGNC:29259		610266	protein_coding	3	0	12204	542	548
ADAP2	121.655	20	55803	HGNC:16487		608635	protein_coding	10	0	3132	1	1
SUZ12	243.309	20	23512	HGNC:17101		606245	protein_coding	5	0	4497	2	2
LRRC37B	486.618	17	114659	HGNC:29070		616558	protein_coding	2	1	3967	4	4
SLFN13	121.655	15	146857	HGNC:26481		614957	protein_coding	7	1	11854	1	1
CCL5	121.655	4	6352	HGNC:10632		187011	protein_coding	2	0	1299	1	1
RPL23	486.618	5	9349	HGNC:10316		603662	protein_coding	1	1	2706	4	4
CACNB1	121.655	26	782	HGNC:1401		114207	protein_coding	14	0	5146	1	1
CDK12	121.655	35	51755	HGNC:24224		615514	protein_coding	27	0	13015	1	1
NEUROD2	486.618	2	4761	HGNC:7763		601725	protein_coding	1	1	3030	4	4
WIPF2	243.309	11	147179	HGNC:30923		609692	protein_coding	5	0	7648	2	2
KRT15	121.655	12	3866	HGNC:6421		148030	protein_coding	3	0	2975	1	1
TTC25	243.309	15	83538	HGNC:25280		617095	protein_coding	5	0	3256	2	2
CNP	243.309	7	1267	HGNC:2158		123830	protein_coding	3	0	5455	2	2
VAT1	121.655	6	10493	HGNC:16919		604631	protein_coding	1	1	2699	1	1
ATXN7L3	121.655	13	56970	HGNC:25416			protein_coding	2	0	3614	1	1
HEXIM2	121.655	15	124790	HGNC:28591		615695	protein_coding	19	0	2941	1	1
ARHGAP27	121.655	41	201176	HGNC:31813		610591	protein_coding	26	0	6444	1	1
NPEPPS	121.655	31	9520	HGNC:7900		606793	protein_coding	6	1	5204	1	1
IGF2BP1	121.655	19	10642	HGNC:28866		608288	protein_coding	5	0	9089	1	1
SPOP	121.655	18	8405	HGNC:11254		602650	protein_coding	10	0	3630	1	1
FLJ45513	121.655	3	729220				protein_coding	1	0	2100	0	1
DLX3	121.655	3	1747	HGNC:2916		600525	protein_coding	1	1	2602	1	1
RSAD1	121.655	12	55316	HGNC:25634			protein_coding	2	0	2630	1	1
NME1	121.655	6	4830	HGNC:7849		156490	protein_coding	2	0	1031	1	1
ANKFN1	121.655	37	162282	HGNC:26766			protein_coding	17	0	22351	1	1
MSX2P1	121.655	1	55545	HGNC:24976			transcribed_pseudogene	1	0	2162	0	1
LPO	121.655	16	4025	HGNC:6678		150205	protein_coding	5	0	3550	1	1
YPEL2	121.655	7	388403	HGNC:18326		609723	protein_coding	2	0	5418	1	1
TANC2	121.655	38	26115	HGNC:30212		615047	protein_coding	14	1	18424	1	1
LRRC37A3	121.655	15	374819	HGNC:32427		616557	protein_coding	2	0	6047	0	1
BPTF	121.655	41	2186	HGNC:3581		601819	protein_coding	26	1	13067	1	1
KPNA2	121.655	13	3838	HGNC:6395		600685	protein_coding	2	1	2579	1	1
FAM20A	121.655	25	54757	HGNC:23015		611062	protein_coding	11	0	10686	1	1
ABCA5	121.655	41	23461	HGNC:35		612503	protein_coding	2	0	9455	1	1
SSTR2	1338.2	2	6752	HGNC:11331		182452	protein_coding	1	1	7685	11	11
RPL38	121.655	6	6169	HGNC:10349		604182	protein_coding	2	0	1145	1	1
CD300E	121.655	6	342510	HGNC:28874		609801	protein_coding	2	1	4043	1	1
UNK	243.309	27	85451	HGNC:29369		616375	protein_coding	10	0	8545	2	2
AANAT	121.655	12	15	HGNC:19		600950	protein_coding	4	1	5088	1	1
TNRC6C	121.655	30	57690	HGNC:29318		610741	protein_coding	9	0	15919	1	1
RBFOX3	121.655	30	146713	HGNC:27097		616999	protein_coding	25	0	6470	1	1
LINC01979	121.655	6	101928766	HGNC:52807			lncRNA	1	1	5271	1	1
TBC1D16	121.655	27	125058	HGNC:28356		616637	protein_coding	17	0	13673	1	1
SGSH	121.655	32	6448	HGNC:10818		605270	protein_coding	17	0	8606	1	1
LOC105371921	121.655	4	105371921				protein_coding	2	1	2009	1	1
LOC100129503	121.655	1	100129503				lncRNA	1	1	1660	1	1
BAIAP2	121.655	33	10458	HGNC:947		605475	protein_coding	21	0	8752	1	1
LOC107987250	121.655	2	107987250				lncRNA	1	1	5125	1	1
TGIF1	121.655	20	7050	HGNC:11776		602630	protein_coding	14	1	6410	1	1
RAB12	121.655	12	201475	HGNC:31332		616448	protein_coding	4	1	8255	1	1
LOC105371984	121.655	4	105371984				lncRNA	2	0	982	0	1
LOC105371988	121.655	3	105371988				lncRNA	1	1	5356	1	1
APCDD1	121.655	7	147495	HGNC:15718		607479	protein_coding	2	1	9898	1	1
LDLRAD4	243.309	48	753	HGNC:1224		606571	protein_coding	48	0	40752	2	2
GREB1L	121.655	40	80000	HGNC:31042		617782	protein_coding	12	0	13599	1	1
SNRPD1	364.964	5	6632	HGNC:11158		601063	protein_coding	2	0	4858	3	3
MIB1	243.309	28	57534	HGNC:21086		608677	protein_coding	5	1	14469	2	2
ZNF521	121.655	19	25925	HGNC:24605		610974	protein_coding	9	0	9370	1	1
ASXL3	243.309	24	80816	HGNC:29357		615115	protein_coding	11	1	22478	2	2
ZNF396	121.655	15	252884	HGNC:18824		609600	protein_coding	9	0	4788	1	1
FHOD3	486.618	37	80206	HGNC:26178		609691	protein_coding	19	0	7931	4	4
CELF4	243.309	26	56853	HGNC:14015		612679	protein_coding	95	0	5823	2	2
LOC101927857	121.655	12	101927857				lncRNA	6	1	6905	1	1
SIGLEC15	121.655	6	284266	HGNC:27596		618105	protein_coding	1	1	2948	1	1
PIAS2	121.655	44	9063	HGNC:17311		603567	protein_coding	42	0	22516	1	1
DYM	121.655	33	54808	HGNC:21317		607461	protein_coding	22	0	9426	1	1
LIPG	121.655	15	9388	HGNC:6623		603684	protein_coding	6	0	11722	1	1
ACAA2	121.655	10	10449	HGNC:83		604770	protein_coding	1	0	2926	0	1
MYO5B	121.655	40	4645	HGNC:7603		606540	protein_coding	1	1	9583	1	1
ME2	729.927	18	4200	HGNC:6984		154270	protein_coding	3	0	9447	6	6
TCF4	608.273	53	6925	HGNC:11634		602272	protein_coding	58	1	12040	5	5
LINC01415	121.655	4	100132501	HGNC:50709			lncRNA	3	0	6537	1	1
LOC100505549	121.655	3	100505549				protein_coding	1	1	1960	1	1
NEDD4L	243.309	56	23327	HGNC:7728		606384	protein_coding	35	0	11629	2	2
CDH20	121.655	19	28316	HGNC:1760		605807	protein_coding	4	1	10417	1	1
RNF152	121.655	8	220441	HGNC:26811		616512	protein_coding	7	0	9495	1	1
CDH7	121.655	16	1005	HGNC:1766		605806	protein_coding	4	0	14275	1	1
LOC105372173	608.273	9	105372173				lncRNA	5	0	8690	5	5
LOC107985166	121.655	4	107985166				lncRNA	2	0	906	1	1
ZNF407	121.655	19	55628	HGNC:19904		615894	protein_coding	9	1	23144	1	1
LOC102723506	243.309	7	102723506				lncRNA	4	0	5044	2	2
ARID3A	608.273	15	1820	HGNC:3031		603265	protein_coding	6	0	7345	5	5
CBARP	121.655	24	255057	HGNC:28617			protein_coding	10	0	5388	1	1
LOC101928543	121.655	20	101928543				lncRNA	9	0	5824	1	1
ZNF556	121.655	7	80032	HGNC:25669			protein_coding	3	1	6574	1	1
CELF5	851.582	27	60680	HGNC:14058		612680	protein_coding	13	0	6062	7	7
FEM1A	121.655	1	55527	HGNC:16934		613538	protein_coding	1	1	9540	1	1
ACSBG2	121.655	28	81616	HGNC:24174		614363	protein_coding	11	0	3027	1	1
PRR36	121.655	9	80164	HGNC:26172			protein_coding	2	1	4518	1	1
ZNF699	121.655	6	374879	HGNC:24750		609571	protein_coding	1	1	6758	1	1
ZNF121	121.655	8	7675	HGNC:12904		194628	protein_coding	3	0	7240	1	1
KRI1	121.655	20	65095	HGNC:25769			protein_coding	2	0	3010	1	1
EPOR	121.655	11	2057	HGNC:3416		133171	protein_coding	2	0	2691	1	1
PRKCSH	121.655	25	5589	HGNC:9411		177060	protein_coding	10	0	2779	1	1
ELAVL3	608.273	10	1995	HGNC:3314		603458	protein_coding	7	0	4913	5	5
LOC107984139	121.655	3	107984139				protein_coding	1	1	1320	1	1
ZNF44	121.655	28	51710	HGNC:13110		194542	protein_coding	14	0	16502	1	1
DCAF15	121.655	13	90379	HGNC:25095			protein_coding	1	1	2296	1	1
PALM3	121.655	9	342979	HGNC:33274			protein_coding	3	0	2669	1	1
ADGRL1	121.655	37	22859	HGNC:20973		616416	protein_coding	14	0	8564	1	1
BRD4	121.655	25	23476	HGNC:13575		608749	protein_coding	5	1	9149	1	1
CYP4F12	121.655	30	66002	HGNC:18857		611485	protein_coding	10	1	5317	1	1
ISYNA1	121.655	20	51477	HGNC:29821		611670	protein_coding	9	0	3474	1	1
GATAD2A	243.309	27	54815	HGNC:29989		614997	protein_coding	14	0	6519	2	2
ZNF430	121.655	6	80264	HGNC:20808			protein_coding	2	0	3886	1	1
ZNF714	121.655	10	148206	HGNC:27124			protein_coding	4	0	8830	0	1
TSHZ3	121.655	8	57616	HGNC:30700		614119	protein_coding	4	1	7719	1	1
LOC105376899	2068.13	3	105376899				lncRNA	1	1	1069	16	17
UBA2	121.655	23	10054	HGNC:30661		613295	protein_coding	8	0	4596	1	1
ZNF302	4866.18	28	55900	HGNC:13848			protein_coding	30	0	3626	40	40
LOC105372383	243.309	5	105372383				lncRNA	1	1	2426	2	2
ZNF875	121.655	35	284459	HGNC:4928		165250	protein_coding	60	1	8413	1	1
ZNF607	121.655	12	84775	HGNC:28192			protein_coding	4	0	4993	1	1
ECH1	121.655	13	1891	HGNC:3149		600696	protein_coding	4	0	1411	1	1
MRPS12	121.655	5	6183	HGNC:10380		603021	protein_coding	3	0	1324	1	1
LOC105372404	121.655	3	105372404				lncRNA	1	0	5166	0	1
POU2F2	121.655	35	5452	HGNC:9213		164176	protein_coding	27	0	9719	1	1
ZNF226	121.655	28	7769	HGNC:13019			protein_coding	19	0	10401	1	1
CEACAM20	121.655	21	125931	HGNC:24879			protein_coding	9	1	5523	1	1
CEACAM22P	121.655	8	388550	HGNC:38029			transcribed_pseudogene	1	1	3016	1	1
PPM1N	486.618	8	147699	HGNC:26845			protein_coding	3	0	2948	4	4
EML2-AS1	121.655	3	100287177	HGNC:48331			lncRNA	2	0	1083	1	1
PPP5D1	121.655	8	100506012	HGNC:44209			protein_coding	5	0	3058	1	1
LOC107984140	121.655	6	107984140				lncRNA	3	0	2124	1	1
PRR12	121.655	15	57479	HGNC:29217		616633	protein_coding	2	0	7421	1	1
SCAF1	973.236	15	58506	HGNC:30403		617264	protein_coding	4	0	4701	8	8
PRMT1	121.655	19	3276	HGNC:5187		602950	protein_coding	8	0	1843	1	1
GPR32	121.655	1	2854	HGNC:4487		603195	protein_coding	1	1	1269	1	1
KLK1	121.655	7	3816	HGNC:6357		147910	protein_coding	2	0	1857	1	1
CTU1	121.655	3	90353	HGNC:29590		612694	protein_coding	1	1	2126	1	1
CD33	121.655	18	945	HGNC:1659		159590	protein_coding	8	0	2829	1	1
SIGLEC14	121.655	11	100049587	HGNC:32926		618132	protein_coding	3	1	5380	1	1
LOC112268244	121.655	2	112268244				lncRNA	1	1	4426	1	1
ZNF677	121.655	8	342926	HGNC:28730			protein_coding	4	0	3811	1	1
ZNF331	121.655	35	55422	HGNC:15489		606043	protein_coding	29	1	9022	1	1
NLRP12	121.655	20	91662	HGNC:22938		609648	protein_coding	14	0	4183	1	1
LILRA6	121.655	13	79168	HGNC:15495			protein_coding	2	0	2554	1	1
LILRA5	121.655	8	353514	HGNC:16309		606047	protein_coding	4	0	1639	0	1
LOC105372460	1338.2	4	105372460				lncRNA	1	1	1595	11	11
ZNF787	121.655	5	126208	HGNC:26998			protein_coding	3	1	5315	1	1
ZNF419	486.618	11	79744	HGNC:20648		617410	protein_coding	11	0	3802	3	4
ZNF814	121.655	4	730051	HGNC:33258			protein_coding	2	1	6244	1	1
ZNF544	121.655	26	27300	HGNC:16759			protein_coding	30	0	9978	1	1
LOC105372485	121.655	2	105372485				lncRNA	1	1	2546	1	1
TRIM28	243.309	20	10155	HGNC:16384		601742	protein_coding	2	0	3482	2	2
SIRPA	121.655	18	140885	HGNC:9662		602461	protein_coding	8	0	5336	1	1
LOC388780	121.655	2	388780				lncRNA	1	1	835	1	1
MAVS	243.309	9	57506	HGNC:29233		609676	protein_coding	3	0	11771	2	2
ADRA1D	121.655	2	146	HGNC:280		104219	protein_coding	1	1	2942	1	1
TMEM230	243.309	28	29058	HGNC:15876		617019	protein_coding	20	0	5162	2	2
CDS2	121.655	18	8760	HGNC:1801		603549	protein_coding	4	0	10051	1	1
PROKR2	121.655	5	128674	HGNC:15836		607123	protein_coding	2	0	4166	1	1
MCM8	121.655	32	84515	HGNC:16147		608187	protein_coding	11	0	11042	1	1
CRLS1	121.655	20	54675	HGNC:16148		608188	protein_coding	11	0	4709	1	1
LRRN4	121.655	7	164312	HGNC:16208			protein_coding	2	1	5619	1	1
ZNF133	243.309	24	7692	HGNC:12917		604075	protein_coding	43	0	12819	2	2
LOC105372576	121.655	6	105372576				lncRNA	2	0	2182	0	1
NINL	121.655	40	22981	HGNC:29163		609580	protein_coding	18	1	11271	1	1
KIF3B	243.309	10	9371	HGNC:6320		603754	protein_coding	2	0	6290	2	2
BPIFB6	121.655	17	128859	HGNC:16504		614110	protein_coding	2	0	1471	1	1
FER1L4	121.655	43	80307	HGNC:15801			transcribed_pseudogene	1	1	6717	1	1
BLCAP	243.309	10	10904	HGNC:1055		613110	protein_coding	8	0	3581	2	2
CTNNBL1	121.655	24	56259	HGNC:15879		611537	protein_coding	4	0	2289	1	1
LOC107985435	121.655	3	107985435				lncRNA	1	1	12553	1	1
OSER1	364.964	10	51526	HGNC:16105			protein_coding	5	1	6294	3	3
YWHAB	121.655	12	7529	HGNC:12849		601289	protein_coding	4	0	3327	1	1
SYS1	121.655	7	90196	HGNC:16162		612979	protein_coding	3	0	5314	1	1
NFATC2	851.582	19	4773	HGNC:7776		600490	protein_coding	13	0	10362	7	7
LOC105372668	243.309	5	105372668				lncRNA	2	0	5554	2	2
CTCFL	121.655	24	140690	HGNC:16234		607022	protein_coding	17	0	7950	1	1
NELFCD	243.309	18	51497	HGNC:15934		605297	protein_coding	2	0	2261	2	2
ZNF831	364.964	18	128611	HGNC:16167			protein_coding	12	0	17036	3	3
CDH26	121.655	37	60437	HGNC:15902		617685	protein_coding	15	0	10630	1	1
MIR1-1HG	121.655	6	128826	HGNC:16159			protein_coding	2	1	1220	1	1
LOC105372718	121.655	2	105372718				lncRNA	1	1	2225	1	1
LOC102724701	121.655	23	102724701				lncRNA	15	1	15692	1	1
RNA18SN2	121.655	1	109864280	HGNC:53519			rRNA	1	0	1869	0	1
LOC105377134	121.655	2	105377134				lncRNA	1	1	3053	1	1
LINC01684	243.309	10	105372751	HGNC:52472			lncRNA	3	1	6091	2	2
LINC01673	121.655	10	105372763	HGNC:52461			lncRNA	7	0	11012	1	1
SCAF4	121.655	27	57466	HGNC:19304		616023	protein_coding	9	0	6282	1	1
SON	121.655	16	6651	HGNC:11183		182465	protein_coding	5	0	10808	1	1
CLDN14	121.655	7	23562	HGNC:2035		605608	protein_coding	5	0	2592	1	1
HLCS	121.655	34	3141	HGNC:4976		609018	protein_coding	21	0	12716	1	1
RIPPLY3	121.655	7	53820	HGNC:3047		609892	protein_coding	3	0	2183	1	1
LOC107985502	121.655	2	107985502				lncRNA	1	1	5585	1	1
LOC105372816	608.273	3	105372816				lncRNA	1	1	5333	5	5
PDXK	121.655	24	8566	HGNC:8819		179020	protein_coding	11	0	9961	1	1
PWP2	121.655	23	5822	HGNC:9711		601475	protein_coding	2	0	3550	0	1
BID	121.655	8	637	HGNC:1050		601997	protein_coding	7	0	2660	1	1
LINC01634	121.655	2	100192420	HGNC:52421			lncRNA	1	1	2379	1	1
POM121L10P	243.309	6	646074	HGNC:35448			transcribed_pseudogene	1	1	9547	2	2
GRK3	121.655	27	157	HGNC:290		109636	protein_coding	5	0	9541	1	1
SEZ6L	121.655	23	23544	HGNC:10763		607021	protein_coding	14	0	6585	1	1
TTC28	243.309	31	23331	HGNC:29179		615098	protein_coding	9	0	24707	2	2
CABP7	121.655	8	164633	HGNC:20834			protein_coding	2	0	3334	1	1
CACNG2	121.655	6	10369	HGNC:1406		602911	protein_coding	2	1	4897	1	1
SSTR3	121.655	12	6753	HGNC:11332		182453	protein_coding	7	0	7464	1	1
CSNK1E	121.655	12	1454	HGNC:2453		600863	protein_coding	2	0	2916	0	1
TNRC6B	121.655	27	23112	HGNC:29190		610740	protein_coding	3	0	18695	1	1
SCUBE1	121.655	22	80274	HGNC:13441		611746	protein_coding	1	1	9795	1	1
KIAA0930	121.655	14	23313	HGNC:1314			protein_coding	4	0	6756	1	1
SMC1B	121.655	29	27127	HGNC:11112		608685	protein_coding	5	0	4327	1	1
WNT7B	243.309	6	7477	HGNC:12787		601967	protein_coding	2	0	4162	2	2
MIRLET7BHG	121.655	7	400931	HGNC:37189		618216	lncRNA	2	0	4717	1	1
LOC105369161	243.309	2	105369161				lncRNA	1	1	11330	2	2
LOC339685	121.655	4	339685				lncRNA	1	1	4362	1	1
IL17REL	973.236	22	400935	HGNC:33808		613414	protein_coding	4	1	5231	8	8
MIOX	121.655	17	55586	HGNC:14522		606774	protein_coding	4	0	4467	1	1
ARSD	243.309	13	414	HGNC:717		300002	protein_coding	4	0	6663	2	2
ANOS1	121.655	16	3730	HGNC:6211		300836	protein_coding	2	1	6672	1	1
SMS	121.655	20	6611	HGNC:11123		300105	protein_coding	8	0	3147	1	1
VENTXP1	121.655	1	139538	HGNC:30900			transcribed_pseudogene	1	1	2716	1	1
XK	121.655	5	7504	HGNC:12811		314850	protein_coding	2	1	10904	1	1
GPR82	121.655	3	27197	HGNC:4533		300748	protein_coding	1	1	3318	1	1
SSX1	121.655	9	6756	HGNC:11335		312820	protein_coding	2	0	1309	0	1
SLC35A2	121.655	12	7355	HGNC:11022		314375	protein_coding	8	0	2959	1	1
OTUD5	121.655	25	55593	HGNC:25402		300713	protein_coding	15	0	6324	1	1
BMP15	121.655	2	9210	HGNC:1068		300247	protein_coding	1	1	1262	1	1
HUWE1	121.655	101	10075	HGNC:30892		300697	protein_coding	20	0	18879	1	1
ITIH6	121.655	13	347365	HGNC:28907			protein_coding	1	1	4964	1	1
ARHGEF9-IT1	121.655	2	100874355	HGNC:41401			lncRNA	1	1	400	1	1
PJA1	121.655	9	64219	HGNC:16648		300420	protein_coding	5	0	2866	1	1
NHSL2	121.655	19	340527	HGNC:33737			protein_coding	9	0	23363	1	1
FLJ44635	121.655	2	392490				protein_coding	1	0	2269	0	1
XIST	486.618	6	7503	HGNC:12810		314670	lncRNA	1	1	19280	4	4
ZDHHC15	121.655	24	158866	HGNC:20342		300576	protein_coding	11	0	9866	1	1
LPAR4	243.309	12	2846	HGNC:4478		300086	protein_coding	6	0	5879	2	2
HDX	121.655	21	139324	HGNC:26411		300994	protein_coding	14	0	6627	1	1
APOOL	364.964	18	139322	HGNC:24009		300955	protein_coding	5	1	6696	3	3
SYTL4	121.655	28	94121	HGNC:15588		300723	protein_coding	18	0	6867	1	1
ARMCX3	121.655	11	51566	HGNC:24065		300364	protein_coding	4	1	7618	1	1
NRK	121.655	34	203447	HGNC:25391		300791	protein_coding	5	0	8182	1	1
FRMPD3	121.655	24	84443	HGNC:29382		301005	protein_coding	7	0	7922	1	1
COL4A6	121.655	58	1288	HGNC:2208		303631	protein_coding	10	0	8435	1	1
PAK3	851.582	39	5063	HGNC:8592		300142	protein_coding	41	0	18735	6	7
TRPC5	121.655	14	7224	HGNC:12337		300334	protein_coding	2	0	6130	1	1
LRCH2	121.655	28	57631	HGNC:29292			protein_coding	4	0	6215	1	1
LONRF3	121.655	20	79836	HGNC:21152			protein_coding	10	0	10522	1	1
NKRF	121.655	8	55922	HGNC:19374		300440	protein_coding	4	0	4573	1	1
NKAP	243.309	11	79576	HGNC:29873		300766	protein_coding	2	1	6032	2	2
THOC2	851.582	52	57187	HGNC:19073		300395	protein_coding	26	0	9061	7	7
STAG2	13138.7	53	10735	HGNC:11355		300826	protein_coding	21	1	6869	107	108
FAM45BP	121.655	1	55855	HGNC:30886			transcribed_pseudogene	1	1	2508	1	1
MBNL3	121.655	30	55796	HGNC:20564		300413	protein_coding	24	0	15166	1	1
FAM122C	121.655	36	159091	HGNC:25202			protein_coding	33	0	7624	1	1
ZNF75D	121.655	23	7626	HGNC:13145		314997	protein_coding	14	0	10146	1	1
INTS6L	121.655	43	203522	HGNC:27334			protein_coding	22	1	9594	1	1
SLC9A6	121.655	26	10479	HGNC:11079		300231	protein_coding	8	1	5356	1	1
ARHGEF6	121.655	31	9459	HGNC:685		300267	protein_coding	9	0	6019	1	1
CD99L2	121.655	20	83692	HGNC:18237		300846	protein_coding	8	1	5520	1	1
HMGB3	121.655	11	3149	HGNC:5004		300193	protein_coding	5	0	4115	1	1
MECP2	121.655	19	4204	HGNC:6990		300005	protein_coding	10	0	11471	1	1
LOC107987348	243.309	4	107987348				lncRNA	2	0	5096	0	2
LOC105379521	121.655	2	105379521				lncRNA	1	1	1320	1	1
MGC70870	121.655	1	403340				transcribed_pseudogene	1	1	3110	1	1
LOC105369189	121.655	8	105369189				protein_coding	1	1	2334	1	1
RNA45SN4	121.655	1	109864271	HGNC:53526			rRNA	1	1	13373	1	1
RNA18SN5	243.309	1	100008588	HGNC:53531			rRNA	1	0	1869	0	2
TRNV	121.655	1	4577	HGNC:7500		590105	tRNA	1	1	69	1	1
RNR2	243.309	1	4550	HGNC:7471		561010	rRNA	1	1	1559	2	2
